# Supplementary material for: Triptycene-like naphthopleiadene as a readily accessible scaffold for supramolecular and materials chemistry
Source: Chem Sci. 2024 Aug 27;15(36):14968–76. doi: 10.1039/d4sc02755h (PMC11348350; doi:10.1039/d4sc02755h)
Supplement: SC-015-D4SC02755H-s002 [file SC-015-D4SC02755H-s002.cif]

# Supplementary Information (SI) for Chemical Science.
# This journal is © The Royal Society of Chemistry 2024

####################################################################### 
# 
# This file contains crystal structure data downloaded from the 
# Cambridge Structural Database (CSD) hosted by the Cambridge 
# Crystallographic Data Centre (CCDC).
# 
# Full information about CCDC data access policies and citation 
# guidelines are available at http://www.ccdc.cam.ac.uk/access/V1 
# 
# Audit and citation data items may have been added by the CCDC. 
# Please retain this information to preserve the provenance of 
# this file and to allow appropriate attribution of the data. 
# 
#######################################################################

data_NM21005
_database_code_depnum_ccdc_archive 'CCDC 2286804'
loop_
_audit_author_name
_audit_author_address
'Gary Stephen Nichol'
;The University of Edinburgh
United Kingdom
;
_audit_update_record             
;
2023-08-04 deposited with the CCDC.	2024-08-12 downloaded from the CCDC.
;
# start Validation Reply Form
_vrf_PLAT089_NM21005             
;
PROBLEM: Poor Data / Parameter Ratio (Zmax < 18) ........       4.48 Note
RESPONSE: NoSpherA2.
;
# Added during the CSD deposition process: Friday 04 August 2023 01:18 PM
# end Validation Reply Form

_audit_creation_date             2021-12-09
_audit_creation_method           
;
Olex2 1.5-beta
(compiled 2021.12.02 svn.rb8f36f48 for OlexSys, GUI svn.r6436)
;
loop_
_audit_author_email
''
g.s.nichol@ed.ac.uk
_publ_section_exptl              
;
Any special experimental details
;
_chemical_formula_moiety         'C32 H26 O4'
_chemical_formula_sum            'C32 H26 O4'
_chemical_formula_weight         474.561
_chemical_absolute_configuration ad
_chemical_oxdiff_formula         C32H26O4
_chemical_oxdiff_usercomment     '@ 120 K K53B9'
loop_
_atom_type_symbol
_atom_type_scat_dispersion_real
_atom_type_scat_dispersion_imag
_atom_type_scat_source
_atom_type_scat_dispersion_source
C 0.01920 0.00962 'NoSpherA2: Chem.Sci. 2021, DOI:10.1039/D0SC05526C'
'Henke, Gullikson and Davis, At. Data and Nucl. Data Tables, 1993, 54, 2'
H 0.00000 0.00000 'NoSpherA2: Chem.Sci. 2021, DOI:10.1039/D0SC05526C'
'Henke, Gullikson and Davis, At. Data and Nucl. Data Tables, 1993, 54, 2'
O 0.05239 0.03377 'NoSpherA2: Chem.Sci. 2021, DOI:10.1039/D0SC05526C'
'Henke, Gullikson and Davis, At. Data and Nucl. Data Tables, 1993, 54, 2'

_space_group_crystal_system      orthorhombic
_space_group_IT_number           43
_space_group_name_H-M_alt        'F d d 2'
_space_group_name_Hall           ' F 2 -2d'
loop_
_space_group_symop_id
_space_group_symop_operation_xyz
1 x,y,z
2 -x,-y,z
3 -x+1/4,y+1/4,z+1/4
4 x+1/4,-y+1/4,z+1/4
5 x,y+1/2,z+1/2
6 -x,-y+1/2,z+1/2
7 -x+1/4,y+3/4,z+3/4
8 x+1/4,-y+3/4,z+3/4
9 x+1/2,y,z+1/2
10 -x+1/2,-y,z+1/2
11 -x+3/4,y+1/4,z+3/4
12 x+3/4,-y+1/4,z+3/4
13 x+1/2,y+1/2,z
14 -x+1/2,-y+1/2,z
15 -x+3/4,y+3/4,z+1/4
16 x+3/4,-y+3/4,z+1/4

_symmetry_Int_Tables_number      43
_cell_length_a                   30.9566(5)
_cell_length_b                   17.6585(2)
_cell_length_c                   8.2176(1)
_cell_angle_alpha                90
_cell_angle_beta                 90
_cell_angle_gamma                90
_cell_volume                     4492.13(10)
_cell_formula_units_Z            8
_cell_measurement_reflns_used    10706
_cell_measurement_temperature    120.00(10)
_cell_measurement_theta_max      75.5570
_cell_measurement_theta_min      5.6990
_exptl_absorpt_coefficient_mu    0.732
_exptl_absorpt_correction_T_max  1.00000
_exptl_absorpt_correction_T_min  0.63921
_exptl_absorpt_correction_type   multi-scan
_exptl_absorpt_process_details   
;
CrysAlisPro 1.171.41.99a (Rigaku Oxford Diffraction, 2021)
Empirical absorption correction using spherical harmonics,
implemented in SCALE3 ABSPACK scaling algorithm.
;
_exptl_crystal_colour            colourless
_exptl_crystal_colour_primary    colourless
_exptl_crystal_density_diffrn    1.403
_exptl_crystal_description       blade
_exptl_crystal_F_000             2006.594
loop_
_exptl_crystal_face_index_h
_exptl_crystal_face_index_k
_exptl_crystal_face_index_l
_exptl_crystal_face_perp_dist
1 0 0 0.0161
-1 0 0 0.0161
1 -2 0 0.0377
-1 2 0 0.0181
2 0 1 0.1545
-2 0 -1 0.1511

_exptl_crystal_recrystallization_method 
'The material was recrystallised from DMSO by slow cooling'
_exptl_crystal_size_max          0.36
_exptl_crystal_size_mid          0.07
_exptl_crystal_size_min          0.03
loop_
_exptl_oxdiff_crystal_face_indexfrac_h
_exptl_oxdiff_crystal_face_indexfrac_k
_exptl_oxdiff_crystal_face_indexfrac_l
_exptl_oxdiff_crystal_face_x
_exptl_oxdiff_crystal_face_y
_exptl_oxdiff_crystal_face_z
1.0003 0.0004 0.0000 0.0410 0.0196 0.0204
-1.0003 -0.0004 -0.0000 -0.0410 -0.0196 -0.0204
1.0001 -2.0000 -0.0002 0.1215 -0.1346 0.0067
-1.0001 2.0000 0.0002 -0.1215 0.1346 -0.0067
2.0003 0.0004 1.0004 0.0199 -0.0083 0.2113
-2.0003 -0.0004 -1.0004 -0.0199 0.0083 -0.2113

_diffrn_reflns_av_R_equivalents  0.0936
_diffrn_reflns_av_unetI/netI     0.0267
_diffrn_reflns_Laue_measured_fraction_full 1.0000
_diffrn_reflns_Laue_measured_fraction_max 1.0000
_diffrn_reflns_limit_h_max       38
_diffrn_reflns_limit_h_min       -38
_diffrn_reflns_limit_k_max       22
_diffrn_reflns_limit_k_min       -22
_diffrn_reflns_limit_l_max       10
_diffrn_reflns_limit_l_min       -9
_diffrn_reflns_number            28858
_diffrn_reflns_point_group_measured_fraction_full 0.9926
_diffrn_reflns_point_group_measured_fraction_max 0.9880
_diffrn_reflns_theta_full        67.6840
_diffrn_reflns_theta_max         75.74
_diffrn_reflns_theta_min         5.72
_diffrn_ambient_environment      N~2~
_diffrn_ambient_temperature      120.00(10)
_diffrn_detector                 'CCD plate'
_diffrn_detector_area_resol_mean 5.1574
_diffrn_detector_type            Atlas
_diffrn_measured_fraction_theta_full 1.0000
_diffrn_measured_fraction_theta_max 1.0000
_diffrn_measurement_details      
;
List of Runs (angles in degrees, time in seconds):

  # Type    Start    End  Width  t~exp~   \w     \q     \k     \f   Frames
#--------------------------------------------------------------------------
  1  \w    -67.00  27.00   1.00    2.50    --  -41.67  89.00 -96.00   94
  2  \w     -9.00  71.00   1.00    2.50    --   41.67 -89.00 148.00   80
  3  \w     38.00  64.00   1.00    5.00    --  111.00 -89.00 148.00   26
  4  \w    116.00 141.00   1.00    5.00    --  111.00  89.00 -96.00   25
  5  \w   -112.00 -15.00   1.00    2.50    --  -41.67 -57.00-180.00   97
  6  \w    -94.00  -8.00   1.00    2.50    --  -41.67 -19.00 -30.00   86
  7  \w   -113.00 -19.00   1.00    2.50    --  -41.67 -38.00 -90.00   94
  8  \w     61.00 127.00   1.00    2.50    --   41.67 178.00 150.00   66
  9  \w      9.00  34.00   1.00    2.50    --   41.67  82.00 -88.34   25
 10  \w     16.00  42.00   1.00    2.50    --   41.67  57.00  30.00   26
 11  \w     59.00  92.00   1.00    2.50    --   41.67  57.00  30.00   33
 12  \w     14.00  39.00   1.00    2.50    --   46.00  81.00  39.32   25
 13  \w     13.00  41.00   1.00    2.50    --   46.00  82.00 144.14   28
 14  \w     15.00  40.00   1.00    2.50    --   46.00  81.00 -20.07   25
 15  \w     14.00  39.00   1.00    2.50    --   46.00  79.00 117.19   25
 16  \w     14.00  39.00   1.00    2.50    --   46.00  81.00-145.21   25
 17  \w     26.00  53.00   1.00    2.50    --   54.00  70.00 -87.26   27
 18  \w     33.00  58.00   1.00    2.50    --   62.00  70.00 -59.04   25
 19  \w     33.00  58.00   1.00    2.50    --   62.00  71.00   5.95   25
 20  \w     32.00  58.00   1.00    2.50    --   62.00  71.00-133.79   26
 21  \w     33.00  65.00   1.00    2.50    --   62.00  69.00 145.54   32
 22  \w     36.00  63.00   1.00    2.50    --   66.00  71.00  64.01   27
 23  \w     36.00  62.00   1.00    2.50    --   66.00  71.00-163.66   26
 24  \w    109.00 135.00   1.00    2.50    --   66.00  59.00 121.39   26
 25  \w     40.00  65.00   1.00    2.50    --   66.00  59.00 121.39   25
 26  \w    110.00 136.00   1.00    2.50    --   66.00  71.00-163.66   26
 27  \w     36.00  62.00   1.00    2.50    --   66.00  70.00 -28.87   26
 28  \w     40.00  66.00   1.00    2.50    --   70.00  71.00  17.26   26
 29  \w     40.00  66.00   1.00    2.50    --   70.00  71.00 115.39   26
 30  \w    117.00 142.00   1.00    2.50    --   70.00  71.00 115.39   25
 31  \w     46.00  73.00   1.00    2.50    --   74.00  62.00   8.32   27
 32  \w     45.00  72.00   1.00    2.50    --   74.00  70.00-118.86   27
 33  \w     89.00 115.00   1.00    2.50    --   74.00  70.00-118.86   26
 34  \w     44.00  71.00   1.00    2.50    --   74.00  71.00 -37.67   27
 35  \w     44.00  71.00   1.00    2.50    --   74.00  70.00 -88.95   27
 36  \w     48.00  75.00   1.00    5.00    --   78.00  71.00  26.29   27
 37  \w     49.00  76.00   1.00    5.00    --   78.00  69.00-144.42   27
 38  \w     54.00  86.00   1.00    5.00    --   82.00  68.00 127.21   32
 39  \w     54.00  81.00   1.00    5.00    --   82.00  69.00  63.39   27
 40  \w     55.00  82.00   1.00    5.00    --   82.00  63.00 170.50   27
 41  \w     55.00  82.00   1.00    5.00    --   82.00  58.00 -75.98   27
 42  \w     56.00  89.00   1.00    5.00    --   86.00  71.00-171.23   33
 43  \w    125.00 157.00   1.00    5.00    --   86.00  71.00 169.10   32
 44  \w     56.00  82.00   1.00    5.00    --   86.00  71.00 169.10   26
 45  \w     58.00  85.00   1.00    5.00    --   86.00  62.00 -62.59   27
 46  \w     61.00  87.00   1.00    5.00    --   90.00  67.00  36.29   26
 47  \w     65.00  92.00   1.00    5.00    --   90.00  65.00 130.60   27
 48  \w     62.00  88.00   1.00    5.00    --   90.00  65.00  92.31   26
 49  \w     68.00  95.00   1.00    5.00    --   94.00  57.00 -34.69   27
 50  \w     65.00  91.00   1.00    5.00    --   94.00  67.00 -18.80   26
 51  \w    101.00 163.00   1.00    5.00    --   94.00  60.00 151.26   62
 52  \w     67.00  93.00   1.00    5.00    --   94.00  60.00 151.26   26
 53  \w     70.00  96.00   1.00    5.00    --   98.00  61.00   5.68   26
 54  \w     72.00  99.00   1.00    5.00    --  102.00  70.00 172.37   27
 55  \w     73.00 100.00   1.00    5.00    --  102.00  69.00  48.62   27
 56  \w     78.00 104.00   1.00    5.00    --  106.00  64.00 102.76   26
 57  \w    128.00 155.00   1.00    5.00    --  106.00  64.00 102.76   27
 58  \w     81.00 150.00   1.00    5.00    --  110.00  68.00-115.37   69
 59  \w     85.00 114.00   1.00    5.00    --  111.00  61.00-180.00   29
 60  \w     85.00 169.00   1.00    5.00    --  111.00  56.00-128.32   84
 61  \w    124.00 176.00   1.00    5.00    --  111.00  69.00   6.26   52
 62  \w     92.00 133.00   1.00    5.00    --  111.00 -45.00-180.00   41
 63  \w     54.00  79.00   1.00    5.00    --  111.00 -45.00-180.00   25
 64  \w     83.00 147.00   1.00    5.00    --  111.00  61.00 -90.00   64
 65  \w    138.00 168.00   1.00    5.00    --  111.00  61.00-120.00   30
 66  \w     76.00 111.00   1.00    5.00    --  111.00-125.00  90.00   35
 67  \w    122.00 178.00   1.00    5.00    --  111.00  61.00  90.00   56
 68  \w     83.00 119.00   1.00    5.00    --  111.00  69.00   6.26   36
 69  \w     83.00 118.00   1.00    5.00    --  111.00  61.00 150.00   35
 70  \w     83.00 114.00   1.00    5.00    --  111.00  61.00-120.00   31
 71  \w     83.00 120.00   1.00    5.00    --  111.00  61.00  90.00   37
 72  \w     59.00 123.00   1.00    5.00    --  111.00-138.00  57.72   64
 73  \w    120.00 174.00   1.00    5.00    --  111.00  61.00  37.33   54
 74  \w     91.00 176.00   1.00    5.00    --  111.00  45.00-150.00   85
 75  \w     69.00 108.00   1.00    5.00    --  111.00-105.00  75.73   39
 76  \w     83.00 113.00   1.00    5.00    --  111.00  61.00  37.33   30
 77  \w     38.00 105.00   1.00    5.00    --  111.00 -94.00 -60.00   67
 78  \w     85.00 134.00   1.00    5.00    --  111.00 -30.00   0.00   49
 79  \w     56.00  82.00   1.00    5.00    --  111.00 -30.00   0.00   26
 80  \w     84.00 168.00   1.00    5.00    --  111.00  61.00  60.00   84
 81  \w     49.00  99.00   1.00    5.00    --  111.00 -94.00   0.00   50
 82  \w    123.00 149.00   1.00    5.00    --  111.00  61.00-150.00   26
 83  \w     83.00 109.00   1.00    5.00    --  111.00  61.00-150.00   26
 84  \w     72.00 112.00   1.00    5.00    --  111.00-125.00 150.00   40
 85  \w     38.00  98.00   1.00    5.00    --  111.00 -77.00-150.00   60
 86  \w    120.00 169.00   1.00    5.00    --  111.00  63.00  -5.42   49
 87  \w     44.00  70.00   1.00    5.00    --  111.00-125.00 150.00   26
 88  \w     83.00 128.00   1.00    5.00    --  111.00  61.00 -60.75   45
 89  \w     87.00 142.00   1.00    5.00    --  111.00  44.00 -21.04   55
 90  \w     83.00 117.00   1.00    5.00    --  111.00  63.00  -5.42   34
 91  \w    153.00 178.00   1.00    5.00    --  111.00  44.00 -21.04   25
 92  \w    100.00 176.00   1.00    5.00    --  111.00 125.00 -90.00   76
 93  \w    134.00 178.00   1.00    5.00    --  111.00  61.00 120.00   44
 94  \w    129.00 154.00   1.00    5.00    --  111.00  45.00 -60.00   25
 95  \w     92.00 119.00   1.00    5.00    --  111.00  45.00 -60.00   27
 96  \w     40.00  65.00   1.00    5.00    --  111.00 -77.00  30.00   25
 97  \w     97.00 142.00   1.00    5.00    --  111.00 -77.00  30.00   45
 98  \w    141.00 167.00   1.00    5.00    --  111.00  30.00 150.00   26
 99  \w    103.00 131.00   1.00    5.00    --  111.00  30.00 150.00   28
100  \w    113.00 138.00   1.00    5.00    --  111.00 -61.00 -90.00   25
101  \w     83.00 114.00   1.00    5.00    --  111.00  61.00 120.00   31
102  \w     77.00 106.00   1.00    5.00    --  111.00 -94.00-120.00   29
103  \w     93.00 156.00   1.00    5.00    --  111.00  45.00  90.00   63
104  \w     63.00  89.00   1.00    5.00    --  111.00 -61.00 -90.00   26
105  \w     83.00 112.00   1.00    5.00    --  111.00-125.00-150.00   29
106  \w     33.00  75.00   1.00    5.00    --  111.00 -94.00 -90.00   42
;
_diffrn_measurement_device       'four-circle diffractometer'
_diffrn_measurement_device_type  'Rigaku Oxford Diffraction SuperNova'
_diffrn_measurement_method       '\w scans'
_diffrn_orient_matrix_type       
'CrysAlisPro convention (1999,Acta A55,543-557)'
_diffrn_orient_matrix_UB_11      0.0409671000
_diffrn_orient_matrix_UB_12      -0.0402491000
_diffrn_orient_matrix_UB_13      -0.0620085000
_diffrn_orient_matrix_UB_21      0.0195798000
_diffrn_orient_matrix_UB_22      0.0770939000
_diffrn_orient_matrix_UB_23      -0.0474913000
_diffrn_orient_matrix_UB_31      0.0203491000
_diffrn_orient_matrix_UB_32      0.0068074000
_diffrn_orient_matrix_UB_33      0.1704811000
_diffrn_radiation_monochromator  mirror
_diffrn_radiation_probe          x-ray
_diffrn_radiation_type           'Cu K\a'
_diffrn_radiation_wavelength     1.54184
_diffrn_source                   'micro-focus sealed X-ray tube'
_diffrn_source_current           40.0
_diffrn_source_type              'SuperNova (Cu) X-ray Source'
_diffrn_source_voltage           50.0
_reflns_Friedel_coverage         0.974
_reflns_limit_h_max              38
_reflns_limit_h_min              -38
_reflns_limit_k_max              22
_reflns_limit_k_min              -21
_reflns_limit_l_max              10
_reflns_limit_l_min              -9
_reflns_number_gt                2268
_reflns_number_total             2312
_reflns_threshold_expression     I>=2u(I)
_computing_cell_refinement       'CrysAlisPro 1.171.41.99a (Rigaku OD, 2021)'
_computing_data_collection       'CrysAlisPro 1.171.41.99a (Rigaku OD, 2021)'
_computing_data_reduction        'CrysAlisPro 1.171.41.99a (Rigaku OD, 2021)'
_computing_molecular_graphics    'Olex2 1.5-beta (Dolomanov et al., 2009)'
_computing_publication_material  'Olex2 1.5-beta (Dolomanov et al., 2009)'
_computing_structure_refinement  'olex2.refine 1.5-beta (Bourhis et al., 2015)'
_computing_structure_solution    'SHELXT 2018/2 (Sheldrick, 2018)'
_refine_diff_density_max         0.1538
_refine_diff_density_min         -0.1192
_refine_diff_density_rms         0.0323
_refine_ls_abs_structure_details 
'Hooft, R.W.W., Straver, L.H., Spek, A.L. (2010). J. Appl. Cryst., 43, 665-668.'
_refine_ls_abs_structure_Flack   -0.04(8)
_refine_ls_d_res_high            0.7954
_refine_ls_d_res_low             7.7391
_refine_ls_goodness_of_fit_ref   1.0588
_refine_ls_hydrogen_treatment    refall
_refine_ls_matrix_type           full
_refine_ls_number_constraints    0
_refine_ls_number_parameters     280
_refine_ls_number_reflns         2312
_refine_ls_number_restraints     37
_refine_ls_R_factor_all          0.0286
_refine_ls_R_factor_gt           0.0282
_refine_ls_restrained_S_all      1.0496
_refine_ls_shift/su_max          -0.0008
_refine_ls_shift/su_mean         0.0001
_refine_ls_structure_factor_coef Fsqd
_refine_ls_weighting_details     
'w=1/[\s^2^(Fo^2^)+(0.0561P)^2^] where P=(Fo^2^+2Fc^2^)/3'
_refine_ls_weighting_scheme      calc
_refine_ls_wR_factor_gt          0.0720
_refine_ls_wR_factor_ref         0.0725
_refine_special_details          
;
The final model was refined using the NoSpherA2 function of Olex2.  Specific details are given elsewhere in the CIF.  H atoms were identified from a difference map and freely refined.


Alert level B
PLAT089_ALERT_3_B Poor Data / Parameter Ratio (Zmax < 18) ........       4.48 Note  

NoSpherA2 used

Alert level C
PLAT351_ALERT_3_C Long   C-H (X0.96,N1.08A)  C13      - H13      .       1.11 Ang.  

NoSpherA2 used
;
_olex2_refinement_description    
;
1. Rigid body (RIGU) restrains
 C11, H11a, H11b, H11c
 with sigma for 1-2 distances of 0.004 and sigma for 1-3 distances of 0.004
 C12, H12a, H12b, H12c
 with sigma for 1-2 distances of 0.004 and sigma for 1-3 distances of 0.004
;
_atom_sites_solution_primary     dual
loop_
_atom_site_label
_atom_site_type_symbol
_atom_site_fract_x
_atom_site_fract_y
_atom_site_fract_z
_atom_site_U_iso_or_equiv
_atom_site_adp_type
_atom_site_occupancy
_atom_site_refinement_flags_posn
_atom_site_refinement_flags_adp
O1 O 0.49183(3) 0.71365(4) 0.29427(10) 0.02491(18) Uani 1.000000 . .
O2 O 0.59631(3) 0.35318(4) 0.43196(10) 0.02471(19) Uani 1.000000 . .
C1 C 0.51977(3) 0.58835(5) 0.32718(12) 0.0185(2) Uani 1.000000 . .
C2 C 0.52108(3) 0.65843(6) 0.24993(13) 0.0204(2) Uani 1.000000 . .
C3 C 0.55255(4) 0.67788(6) 0.13191(14) 0.0233(2) Uani 1.000000 . .
H3 H 0.5515(6) 0.7284(11) 0.071(3) 0.049(5) Uani 1.000000 . .
C4 C 0.58499(4) 0.62767(6) 0.09926(15) 0.0246(2) Uani 1.000000 . .
H4 H 0.6096(6) 0.6396(11) 0.013(2) 0.042(4) Uani 1.000000 . .
C5 C 0.62226(4) 0.50821(6) 0.15250(14) 0.0245(2) Uani 1.000000 . .
H5 H 0.6458(5) 0.5245(9) 0.065(3) 0.044(5) Uani 1.000000 . .
C6 C 0.62636(4) 0.44106(6) 0.23461(14) 0.0241(2) Uani 1.000000 . .
H6 H 0.6549(5) 0.4072(11) 0.213(3) 0.039(5) Uani 1.000000 . .
C7 C 0.59309(3) 0.41803(5) 0.34170(13) 0.0207(2) Uani 1.000000 . .
C8 C 0.55539(3) 0.46038(5) 0.35939(13) 0.0188(2) Uani 1.000000 . .
C9 C 0.55309(3) 0.53441(5) 0.28906(13) 0.0189(2) Uani 1.000000 . .
C10 C 0.58681(3) 0.55681(6) 0.17948(14) 0.0216(2) Uani 1.000000 . .
C11 C 0.46254(4) 0.73644(7) 0.17023(16) 0.0305(3) Uani 1.000000 . U
H11a H 0.4440(6) 0.7805(10) 0.229(3) 0.047(5) Uani 1.000000 . U
H11b H 0.4799(6) 0.7582(11) 0.075(3) 0.046(4) Uani 1.000000 . U
H11c H 0.4414(6) 0.6893(10) 0.133(3) 0.053(5) Uani 1.000000 . U
C12 C 0.63496(4) 0.30981(7) 0.42083(17) 0.0304(3) Uani 1.000000 . U
H12a H 0.6378(8) 0.2885(11) 0.304(3) 0.054(4) Uani 1.000000 . U
H12b H 0.6626(6) 0.3408(9) 0.448(3) 0.042(4) Uani 1.000000 . U
H12c H 0.6322(6) 0.2657(11) 0.512(3) 0.050(4) Uani 1.000000 . U
C13 C 0.51748(3) 0.42386(6) 0.44743(13) 0.0181(2) Uani 1.000000 . .
H13 H 0.5282(6) 0.3658(8) 0.479(3) 0.037(5) Uani 1.000000 . .
C14 C 0.50736(3) 0.46265(5) 0.60608(14) 0.0190(2) Uani 1.000000 . .
C15 C 0.51520(4) 0.42582(7) 0.75375(14) 0.0236(2) Uani 1.000000 . .
H15 H 0.5268(8) 0.3684(11) 0.750(3) 0.053(6) Uani 1.000000 . .
C16 C 0.50774(4) 0.46294(7) 0.90098(15) 0.0284(2) Uani 1.000000 . .
H16 H 0.5136(9) 0.4365(10) 1.014(3) 0.064(7) Uani 1.000000 . .

loop_
_atom_site_aniso_label
_atom_site_aniso_U_11
_atom_site_aniso_U_22
_atom_site_aniso_U_33
_atom_site_aniso_U_12
_atom_site_aniso_U_13
_atom_site_aniso_U_23
O1 0.0315(4) 0.0193(3) 0.0239(4) 0.0035(3) -0.0011(3) 0.0017(3)
O2 0.0243(4) 0.0215(4) 0.0284(4) 0.0038(3) 0.0026(3) 0.0030(3)
C1 0.0209(4) 0.0163(4) 0.0183(5) -0.0009(3) -0.0007(4) -0.0003(3)
C2 0.0241(5) 0.0179(4) 0.0193(5) -0.0009(3) -0.0014(4) 0.0011(4)
C3 0.0290(5) 0.0185(4) 0.0225(5) -0.0024(4) 0.0011(4) 0.0034(4)
H3 0.047(11) 0.051(11) 0.048(13) 0.015(9) 0.016(10) 0.028(10)
C4 0.0273(5) 0.0219(5) 0.0246(5) -0.0031(4) 0.0044(5) 0.0029(4)
H4 0.037(9) 0.049(11) 0.041(11) 0.001(9) -0.003(10) -0.006(10)
C5 0.0234(5) 0.0229(5) 0.0272(5) -0.0027(4) 0.0061(4) 0.0002(4)
H5 0.031(9) 0.032(9) 0.067(15) 0.003(7) 0.007(11) 0.014(10)
C6 0.0229(5) 0.0216(5) 0.0278(6) 0.0005(4) 0.0052(4) -0.0011(4)
H6 0.027(9) 0.045(11) 0.046(12) -0.004(8) -0.002(9) 0.012(9)
C7 0.0212(5) 0.0183(4) 0.0226(5) -0.0004(3) 0.0019(4) -0.0012(4)
C8 0.0206(4) 0.0172(4) 0.0187(5) -0.0012(3) 0.0005(4) -0.0006(4)
C9 0.0204(4) 0.0174(4) 0.0189(5) -0.0012(3) 0.0013(4) 0.0003(4)
C10 0.0246(5) 0.0190(5) 0.0211(5) -0.0023(4) 0.0027(4) 0.0003(4)
C11 0.0321(6) 0.0279(6) 0.0315(6) 0.0039(4) -0.0018(5) 0.0066(5)
H11a 0.052(9) 0.034(6) 0.056(10) 0.008(3) 0.010(4) 0.005(3)
H11b 0.041(7) 0.052(8) 0.046(7) 0.003(4) 0.003(3) 0.014(3)
H11c 0.054(8) 0.041(6) 0.064(12) -0.005(3) 0.002(5) -0.002(4)
C12 0.0279(6) 0.0227(5) 0.0404(7) 0.0041(4) 0.0042(5) 0.0023(5)
H12a 0.075(11) 0.040(9) 0.047(4) -0.010(5) 0.010(3) -0.001(2)
H12b 0.035(5) 0.039(7) 0.053(8) -0.001(3) 0.010(3) -0.003(4)
H12c 0.050(10) 0.043(7) 0.057(7) 0.002(4) 0.006(4) 0.014(3)
C13 0.0205(5) 0.0161(4) 0.0176(5) -0.0005(3) 0.0001(4) 0.0006(4)
H13 0.037(9) 0.015(8) 0.058(14) 0.001(7) -0.005(9) 0.011(9)
C14 0.0225(4) 0.0186(5) 0.0160(5) -0.0009(4) 0.0003(4) 0.0010(4)
C15 0.0312(5) 0.0215(5) 0.0181(6) -0.0000(4) -0.0004(4) 0.0030(4)
H15 0.098(17) 0.033(10) 0.027(10) 0.018(11) -0.009(11) -0.004(9)
C16 0.0424(6) 0.0256(6) 0.0173(6) -0.0026(5) -0.0013(5) 0.0024(5)
H16 0.12(2) 0.020(10) 0.049(15) -0.005(11) -0.000(13) -0.004(10)

loop_
_geom_bond_atom_site_label_1
_geom_bond_atom_site_label_2
_geom_bond_distance
_geom_bond_site_symmetry_2
_geom_bond_publ_flag
O1 C2 1.3796(14) . ?
O1 C11 1.4224(14) . ?
O2 C7 1.3680(13) . ?
O2 C12 1.4235(13) . ?
C1 C2 1.3914(14) . ?
C1 C9 1.4386(13) . ?
C1 C13 1.5338(14) 2_665 ?
C2 C3 1.4170(15) . ?
C3 H3 1.023(18) . ?
C3 C4 1.3663(16) . ?
C4 H4 1.06(2) . ?
C4 C10 1.4154(15) . ?
C5 H5 1.06(2) . ?
C5 C6 1.3702(16) . ?
C5 C10 1.4107(15) . ?
C6 H6 1.082(19) . ?
C6 C7 1.4144(15) . ?
C7 C8 1.3937(14) . ?
C8 C9 1.4311(13) . ?
C8 C13 1.5220(13) . ?
C9 C10 1.4343(14) . ?
C11 H11a 1.081(19) . ?
C11 H11b 1.024(19) . ?
C11 H11c 1.101(19) . ?
C12 H12a 1.03(2) . ?
C12 H12b 1.040(18) . ?
C12 H12c 1.08(2) . ?
C13 H13 1.107(15) . ?
C13 C14 1.5057(14) . ?
C14 C14 1.3955(19) 2_665 ?
C14 C15 1.3981(15) . ?
C15 H15 1.076(19) . ?
C15 C16 1.3953(17) . ?
C16 C16 1.394(2) 2_665 ?
C16 H16 1.06(3) . ?

loop_
_geom_angle_atom_site_label_1
_geom_angle_atom_site_label_2
_geom_angle_atom_site_label_3
_geom_angle
_geom_angle_site_symmetry_1
_geom_angle_site_symmetry_3
_geom_angle_publ_flag
C11 O1 C2 115.42(9) . . ?
C12 O2 C7 118.47(9) . . ?
C9 C1 C2 117.94(9) . . ?
C13 C1 C2 116.17(8) 2_665 . ?
C13 C1 C9 125.89(9) 2_665 . ?
C1 C2 O1 119.26(9) . . ?
C3 C2 O1 117.43(9) . . ?
C3 C2 C1 123.23(10) . . ?
H3 C3 C2 121.5(10) . . ?
C4 C3 C2 118.84(10) . . ?
C4 C3 H3 119.6(10) . . ?
H4 C4 C3 121.9(10) . . ?
C10 C4 C3 120.77(11) . . ?
C10 C4 H4 117.3(10) . . ?
C6 C5 H5 120.2(9) . . ?
C10 C5 H5 118.4(9) . . ?
C10 C5 C6 121.41(10) . . ?
H6 C6 C5 118.2(9) . . ?
C7 C6 C5 119.20(10) . . ?
C7 C6 H6 122.6(9) . . ?
C6 C7 O2 121.67(9) . . ?
C8 C7 O2 116.98(9) . . ?
C8 C7 C6 121.35(10) . . ?
C9 C8 C7 119.33(9) . . ?
C13 C8 C7 117.90(9) . . ?
C13 C8 C9 122.72(9) . . ?
C8 C9 C1 123.55(9) . . ?
C10 C9 C1 118.42(9) . . ?
C10 C9 C8 117.98(9) . . ?
C5 C10 C4 119.71(10) . . ?
C9 C10 C4 120.48(10) . . ?
C9 C10 C5 119.81(10) . . ?
H11a C11 O1 102.8(12) . . ?
H11b C11 O1 108.7(10) . . ?
H11b C11 H11a 110.4(15) . . ?
H11c C11 O1 111.2(12) . . ?
H11c C11 H11a 110.6(14) . . ?
H11c C11 H11b 112.6(17) . . ?
H12a C12 O2 109.1(14) . . ?
H12b C12 O2 113.2(9) . . ?
H12b C12 H12a 108.8(17) . . ?
H12c C12 O2 106.1(11) . . ?
H12c C12 H12a 112.5(16) . . ?
H12c C12 H12b 107.1(16) . . ?
C8 C13 C1 109.45(8) . 2_665 ?
H13 C13 C1 104.1(10) . 2_665 ?
H13 C13 C8 105.8(10) . . ?
C14 C13 C1 117.73(8) . 2_665 ?
C14 C13 C8 112.29(8) . . ?
C14 C13 H13 106.4(11) . . ?
C14 C14 C13 119.87(6) 2_665 . ?
C15 C14 C13 120.25(9) . . ?
H15 C15 C14 118.0(11) . . ?
C16 C15 C14 120.36(10) . . ?
C16 C15 H15 121.7(11) . . ?
C16 C16 C15 119.87(7) 2_665 . ?
H16 C16 C15 121.8(11) . . ?

loop_
_geom_torsion_atom_site_label_1
_geom_torsion_atom_site_label_2
_geom_torsion_atom_site_label_3
_geom_torsion_atom_site_label_4
_geom_torsion
_geom_torsion_site_symmetry_1
_geom_torsion_site_symmetry_2
_geom_torsion_site_symmetry_3
_geom_torsion_site_symmetry_4
_geom_torsion_publ_flag
O1 C2 C1 C9 -174.43(9) . . . . ?
O1 C2 C1 C13 5.17(11) . . . 2_665 ?
O1 C2 C3 C4 172.45(10) . . . . ?
O2 C7 C6 C5 -177.17(10) . . . . ?
O2 C7 C8 C9 169.95(9) . . . . ?
O2 C7 C8 C13 -12.67(11) . . . . ?
C1 C2 C3 C4 -4.46(13) . . . . ?
C1 C9 C8 C7 -166.93(10) . . . . ?
C1 C9 C8 C13 15.82(12) . . . . ?
C1 C9 C10 C4 -5.88(11) . . . . ?
C1 C9 C10 C5 173.54(9) . . . . ?
C1 C13 C8 C7 -113.40(9) 2_665 . . . ?
C1 C13 C8 C9 63.88(10) 2_665 . . . ?
C1 C13 C14 C14 -63.35(11) . 2_665 2_665 . ?
C1 C13 C14 C15 120.66(9) 2_665 . . . ?
C2 C3 C4 C10 1.15(12) . . . . ?
C3 C4 C10 C5 -175.46(11) . . . . ?
C3 C4 C10 C9 3.96(14) . . . . ?
C4 C10 C5 C6 176.37(10) . . . . ?
C4 C10 C9 C8 176.47(10) . . . . ?
C5 C6 C7 C8 3.11(13) . . . . ?
C5 C10 C9 C8 -4.12(12) . . . . ?
C6 C7 C8 C9 -10.32(12) . . . . ?
C6 C7 C8 C13 167.07(10) . . . . ?
C7 C8 C9 C10 10.60(12) . . . . ?
C7 C8 C13 C14 113.90(10) . . . . ?
C8 C13 C14 C14 65.12(11) . . . 2_665 ?
C8 C13 C14 C15 -110.87(9) . . . . ?
C13 C14 C14 C13 6.37(9) . . 2_665 2_665 ?
C13 C14 C14 C15 -177.62(11) . . 2_665 2_665 ?
C13 C14 C15 C16 177.00(10) . . . . ?
C14 C14 C15 C16 1.01(15) 2_665 . . . ?
C14 C15 C16 C16 0.20(12) . . . 2_665 ?
C15 C16 C16 C15 -0.81(12) . . 2_665 2_665 ?

_smtbx_masks_void_probe_radius   1.2
_smtbx_masks_void_truncation_radius 1.2
loop_
_diffrn_refln_index_h
_diffrn_refln_index_k
_diffrn_refln_index_l
_diffrn_refln_intensity_net
_diffrn_refln_intensity_u
0 0 -8 34.14 8.17
0 0 -6 -0.19 2.15
0 0 -6 2.34 2.52
0 0 -6 0.59 3.06
0 0 -6 -0.08 2.82
0 0 -4 956.99 36.12
0 0 -4 1237.26 31.26
0 0 -4 1135.52 34.84
0 0 -4 970.34 33.72
0 0 -2 1.11 0.92
0 0 2 0.91 1.19
0 0 4 894.84 43.05
0 0 4 986.79 39.44
0 0 6 -2.1 1.6
0 0 6 2.6 3.66
0 0 6 4.49 4.43
0 0 6 2.3 5.64
0 0 8 19.4 4.35
0 0 8 19.69 4.27
0 0 10 -1.43 0.75
0 -2 -8 -0.13 2.37
0 2 -8 3.22 3.65
0 -2 -8 -3.87 3.29
0 2 -6 143.2 10.21
0 -2 -6 121.93 16.84
0 2 -6 131.4 14.9
0 -2 -6 125.04 15.37
0 2 -6 143.9 16.85
0 2 -6 137.55 17.43
0 -2 -6 167.98 16.97
0 2 -4 -1.25 2.01
0 -2 -4 -1.86 3.03
0 2 -4 -0.96 1.48
0 -2 -4 2.45 2.67
0 2 -4 1.89 1.03
0 -2 -4 1.55 2.2
0 2 -4 0.14 1.64
0 -2 -4 0.58 0.84
0 -2 -2 823.37 25.57
0 -2 -2 854.34 23.95
0 2 -2 946.17 23.5
0 2 -2 850.47 25.04
0 -2 -2 905.95 21.86
0 -2 0 0.16 0.39
0 2 0 0.34 0.22
0 -2 0 0.98 0.6
0 2 0 1.58 1.15
0 -2 2 817.98 25.95
0 2 2 883.35 23.45
0 2 2 813.45 28.79
0 -2 4 0.99 1.61
0 2 4 0.49 1.88
0 2 4 0.3 3.94
0 2 6 195.03 17.43
0 -2 6 226.21 18.21
0 -2 6 173.15 14.99
0 -2 6 196.86 17.19
0 2 6 131.71 13.77
0 -2 6 189.79 15.77
0 2 6 125.72 14.4
0 2 6 158.91 15.16
0 2 6 203 16.09
0 -2 6 138.07 10.89
0 -2 6 173.31 14.94
0 2 6 148.93 20.49
0 -2 6 129.66 21.63
0 -2 8 -0.65 1.24
0 -2 8 -0.98 1.67
0 -2 8 0.56 1.28
0 2 8 -0.33 1.15
0 2 8 0.35 3.73
0 2 8 6.38 3.42
0 2 10 17.87 2.53
0 -2 10 15.28 2.59
0 -2 10 17.95 2.42
0 4 -8 473.49 26.68
0 4 -8 377.75 24.9
0 -4 -8 391.83 17.92
0 -4 -8 439.83 29.8
0 4 -6 -0.46 2.75
0 4 -6 0.19 2.31
0 4 -6 -0.26 1.74
0 -4 -6 1.29 2.49
0 4 -6 -2.67 4.27
0 4 -4 322.79 18.55
0 -4 -4 341.73 22.52
0 -4 -4 434.62 22.89
0 4 -4 265.79 18.29
0 -4 -4 302.38 22.35
0 4 -4 370.35 19.81
0 -4 -4 369.71 20.35
0 4 -4 347.36 22.71
0 4 -4 331.18 21.56
0 -4 -2 -0.89 1.17
0 -4 -2 0.27 1.23
0 -4 -2 1.93 0.83
0 4 -2 1.85 1.76
0 -4 -2 1.47 1.58
0 4 -2 0.34 1.49
0 -4 -2 1.42 1.47
0 4 -2 1.04 1.76
0 -4 0 205.62 9.77
0 4 0 226.21 7.16
0 4 0 186.67 11.92
0 -4 2 -1.75 1.6
0 4 2 2.04 0.91
0 4 2 0.07 0.62
0 4 2 1.01 1.46
0 -4 4 292.58 23.94
0 4 4 301.32 22.36
0 4 6 -3.65 2.81
0 -4 6 -3.56 2.53
0 4 6 1.21 2.35
0 -4 6 -8.81 4.7
0 4 6 -3.03 1.79
0 -4 6 0.55 1.2
0 -4 6 0.25 1.19
0 4 6 2.16 3.85
0 4 6 0.97 2.39
0 4 6 -0.85 2.72
0 -4 6 -1.74 3.23
0 4 6 1.66 1.12
0 -4 8 354.92 22.82
0 4 8 392.69 25.25
0 -4 8 357.86 18.46
0 4 8 403.32 22.54
0 4 10 3.14 1.45
0 -4 10 1.93 1.11
0 -4 10 3.37 1.24
0 6 -8 2.46 1.82
0 6 -8 -4.31 3.33
0 -6 -8 -3.39 1.99
0 -6 -8 -0.97 1.46
0 6 -6 503.25 29.88
0 6 -6 550.42 29.8
0 6 -6 578.99 33.95
0 -6 -6 570.09 38.8
0 6 -4 -1.41 3.71
0 -6 -4 2.9 2.51
0 6 -4 0.81 2.15
0 -6 -4 -0.79 1.53
0 6 -4 2.86 2.51
0 -6 -4 -1.1 1.3
0 -6 -4 -0.22 2
0 6 -2 1808.85 38.31
0 -6 -2 1828.14 47.88
0 6 -2 1669.86 37.57
0 -6 -2 1815.7 47.76
0 -6 -2 1501.78 45.57
0 -6 -2 1575.12 46.37
0 -6 -2 1782.29 38.86
0 6 -2 1554.27 50.32
0 -6 0 0.15 1.23
0 -6 0 -0.56 1.37
0 6 0 1.87 1.95
0 6 2 2070.66 40.04
0 6 2 2159.43 35.13
0 -6 4 1.53 1.56
0 6 4 0.86 2.14
0 6 6 626.5 33.58
0 -6 6 522.77 28.33
0 -6 6 646.18 28.64
0 6 6 502.11 28.39
0 6 6 726.24 31.57
0 6 6 557.71 31.41
0 -6 6 571.77 23.76
0 -6 6 590.51 24.71
0 -6 6 588.71 25.88
0 6 6 529.32 25.82
0 6 6 639.36 43.91
0 -6 6 569.1 46.33
0 -6 8 0.72 0.99
0 6 8 3.25 1.88
0 6 8 -1.1 1.98
0 -6 8 0.61 1.98
0 -6 8 -0.11 0.93
0 -6 8 -2.83 2.46
0 6 8 -1.32 1.37
0 -8 -8 22.1 4.06
0 8 -8 25.36 4.18
0 8 -8 21.87 5.58
0 8 -6 -2.33 2.15
0 8 -6 2.19 0.86
0 8 -6 5.3 3.52
0 -8 -6 3.75 3.65
0 8 -4 85.06 7.94
0 8 -4 79.74 10.76
0 -8 -4 76.62 8.64
0 8 -4 100.05 16.2
0 -8 -4 85.13 12.93
0 8 -4 76.59 10.74
0 -8 -4 72.69 13.26
0 -8 -4 84.87 14.29
0 -8 -2 0.79 1.31
0 8 -2 -0.68 1.4
0 8 -2 -0.67 1.16
0 -8 -2 -0.01 1.66
0 8 -2 1.19 3.21
0 -8 -2 0.68 2.04
0 -8 -2 0.22 1.32
0 8 -2 0.75 1.19
0 -8 -2 0.43 1.27
0 8 0 4386.48 60.34
0 -8 0 3843.1 52.22
0 -8 0 3320.14 65.17
0 8 0 4118.92 57.01
0 8 2 3.42 3.07
0 -8 2 4.08 2.61
0 8 2 -1.95 2.6
0 -8 4 92.31 15.29
0 8 4 87.29 13.86
0 8 6 -1.31 3.16
0 -8 6 3.72 3.22
0 -8 6 -1.17 2.57
0 8 6 -2.48 2.91
0 -8 6 6.08 4.23
0 -8 6 -0.24 1.44
0 8 6 4.61 3.34
0 8 6 3.04 3.47
0 -8 6 -1.81 1.77
0 8 6 -2.23 2.79
0 8 6 -0.17 2.17
0 -8 8 16.86 5.23
0 8 8 21.18 5.53
0 -8 8 20.3 5.64
0 8 8 13.75 4.29
0 -8 8 16.5 3.81
0 8 8 21.13 4.33
0 10 -8 0.42 0.97
0 10 -8 0.63 0.59
0 -10 -6 401.1 21.34
0 10 -6 516.7 20.13
0 -10 -6 475.4 23.09
0 10 -6 394.93 19.52
0 10 -6 412.75 27.94
0 -10 -6 481.17 22.75
0 -10 -6 523.13 39.33
0 10 -6 425.21 29.45
0 -10 -4 -0.08 1.54
0 10 -4 1 1.69
0 10 -4 -1.63 1.61
0 10 -4 -0.76 1.66
0 10 -4 -0.04 1.35
0 -10 -4 1.12 1.64
0 -10 -2 22.72 4.93
0 10 -2 25.17 4.33
0 10 -2 25.39 5.66
0 10 -2 29.9 4.58
0 10 -2 26.25 8.63
0 10 -2 30.65 5.56
0 -10 -2 26.71 7.99
0 -10 0 0.93 1.33
0 -10 0 2.21 1.59
0 10 0 2.34 1.3
0 -10 0 0.44 1.45
0 10 0 0.29 1.99
0 10 2 29.68 7.6
0 -10 2 30.96 7.41
0 10 2 52.9 9.29
0 -10 4 5.28 4.05
0 -10 4 0.13 1.05
0 -10 4 -1.26 1.56
0 10 4 0.52 2.4
0 10 4 0.92 2.47
0 -10 4 -2.55 1.98
0 -10 4 -0.33 1.73
0 10 4 -0.33 1.94
0 -10 4 -2.61 2.06
0 10 4 1.97 1.75
0 10 6 389.99 29
0 -10 6 399.41 25.67
0 -10 6 389.8 24.1
0 10 6 429.83 25.08
0 -10 6 417.49 28.1
0 10 6 347.6 25.25
0 -10 6 454.6 21.54
0 10 6 514.3 25.86
0 -10 6 412.12 21.73
0 10 6 358.23 21.37
0 -10 8 0.3 0.87
0 10 8 -0.36 1.33
0 10 8 0.68 1.9
0 -10 8 -0.66 1.75
0 -10 8 0.58 1.3
0 -10 8 1.36 2.92
0 12 -8 16.31 2.45
0 12 -6 0.44 0.84
0 -12 -6 -0.43 1.63
0 12 -6 -1.06 1.18
0 -12 -6 3.67 2.6
0 -12 -6 -0.86 1.98
0 12 -6 -0.18 1.13
0 -12 -6 -0.83 1.51
0 12 -4 444.6 19.31
0 12 -4 418.16 40.15
0 -12 -4 288.16 19.98
0 -12 -4 285.6 19.73
0 12 -4 268.98 16.39
0 12 -4 330.52 22.89
0 12 -4 297.57 17.83
0 12 -4 374.88 20.54
0 -12 -4 289.44 30.58
0 -12 -2 1 1.73
0 12 -2 -1.76 4.67
0 -12 -2 1.47 2.3
0 12 -2 0.27 1.74
0 12 -2 1.83 2.64
0 -12 -2 -2.05 1.38
0 12 -2 -0.1 1.26
0 12 -2 -1.93 1.85
0 -12 -2 0.68 2.37
0 12 -2 3.38 2.94
0 -12 0 50.49 7.2
0 -12 0 45.72 6.88
0 12 0 75.57 7.48
0 -12 0 48.1 7.28
0 -12 0 51.52 10.24
0 12 0 52.6 12.31
0 -12 2 0.32 2.3
0 12 2 0.58 1.69
0 -12 2 -1.14 1.84
0 -12 2 5.3 3.63
0 12 2 1.68 1.73
0 -12 2 -1.11 2.67
0 12 2 0.54 0.84
0 12 2 1.61 1.93
0 12 2 4.59 2.83
0 -12 4 402.11 23.85
0 -12 4 392.58 25.18
0 12 4 338.52 25.7
0 12 4 524.37 52.98
0 -12 4 321.61 25.4
0 -12 4 301.01 21.29
0 -12 4 454.88 19.25
0 12 4 265.93 21.52
0 12 4 404.77 22.89
0 -12 4 431 25.79
0 -12 4 348.1 34.65
0 12 4 364.13 32.22
0 12 4 275.39 19.12
0 -12 6 -0.51 1.94
0 -12 6 -0.63 1.08
0 12 6 -0.26 2.72
0 12 6 -0.85 2.2
0 -12 6 -2.25 1.12
0 12 6 -1.59 3.19
0 -12 6 0.07 2.1
0 12 6 -0.52 1.07
0 -12 8 18.87 3.01
0 12 8 15.22 3.76
0 -12 8 15.8 3.52
0 12 8 15 3.75
0 -12 8 12.28 3.08
0 -12 8 15.12 4.25
0 14 -8 1.3 1.13
0 14 -6 53.51 6.85
0 -14 -6 54.47 7.63
0 -14 -6 65.77 7.85
0 14 -6 79.77 11.88
0 14 -6 49.67 6.68
0 -14 -6 48.62 7.1
0 -14 -6 52.68 7.13
0 14 -4 0.86 2.12
0 -14 -4 -3.97 3.84
0 14 -4 3.62 1.67
0 14 -4 -0.51 1.21
0 -14 -4 -1.33 2.09
0 -14 -4 0.28 1.67
0 14 -4 2.27 2.52
0 -14 -4 -0.49 0.95
0 14 -4 -1.8 1.05
0 -14 -2 176.51 23.3
0 14 -2 224.97 30.66
0 -14 -2 262.08 19.27
0 -14 -2 174.29 18.13
0 -14 -2 136.58 14.22
0 14 -2 140.02 12.07
0 -14 -2 155 15.08
0 -14 -2 216.93 17.88
0 14 -2 165.14 14.11
0 14 -2 205.15 13.75
0 -14 -2 169.21 15.34
0 14 0 -3.59 4.06
0 -14 0 -0.15 3.23
0 14 0 1.68 2.1
0 -14 0 5.1 2.63
0 -14 0 -0.57 2.77
0 14 0 -0.57 2.97
0 -14 0 1.85 2.54
0 -14 0 0.87 1.39
0 -14 0 -4.55 3.15
0 14 0 -10.6 6.95
0 -14 0 2.1 0.96
0 14 0 4.26 2.63
0 14 0 0.27 1.72
0 -14 0 -0.18 1.3
0 14 0 0.28 1.24
0 -14 0 1.01 1.55
0 -14 0 0.54 1.8
0 14 0 -1.98 1.17
0 -14 2 222.33 25.71
0 14 2 134.75 12.89
0 14 2 210.89 23.9
0 14 2 179.97 18.06
0 14 2 159.34 15.48
0 14 2 223.89 18.17
0 -14 2 161.97 17.29
0 -14 2 199.29 16.03
0 -14 2 174.57 18.07
0 14 2 169.99 14.4
0 -14 2 193.34 15.8
0 14 2 145.07 13.87
0 -14 2 157.73 16.66
0 14 2 155.52 13.08
0 14 4 -1.5 2.21
0 14 4 -2.03 2.84
0 -14 4 -2.75 1.83
0 14 4 1.9 1.71
0 -14 4 1.3 3.55
0 -14 4 0.16 1.33
0 14 4 7.4 6.38
0 -14 4 0.27 2.53
0 14 4 -1.16 1.05
0 -14 6 43.47 8.49
0 -14 6 57.77 8.26
0 14 6 47.65 8.91
0 14 6 51.35 7.27
0 14 6 47.5 8.49
0 -14 6 60 6.14
0 14 8 0.91 0.9
0 16 -6 1.09 1.39
0 16 -6 1.75 1.7
0 16 -6 0.29 0.64
0 -16 -6 0.21 1.04
0 -16 -6 2.13 1.57
0 -16 -4 448.74 27.28
0 -16 -4 474.79 23.67
0 -16 -4 455.31 24.96
0 16 -4 424.47 20.88
0 -16 -4 410.8 23.57
0 16 -4 414.7 21.45
0 -16 -4 414.5 22.84
0 16 -2 3.62 2.94
0 -16 -2 -0.26 1.99
0 -16 -2 0.45 1.58
0 16 -2 2.46 3.39
0 -16 -2 3.6 3.27
0 16 -2 2.16 1.42
0 -16 -2 2.17 2.34
0 16 -2 2.23 2.4
0 -16 -2 -1.45 3.17
0 16 -2 -0.1 0.76
0 -16 -2 1.39 2.14
0 -16 -2 -0.69 2.11
0 -16 0 106.21 13.92
0 16 0 110.84 13.93
0 -16 0 128.65 16.08
0 16 0 115.42 14.47
0 -16 0 125.86 12.99
0 16 0 133.51 12.4
0 16 0 106.63 11.93
0 -16 0 111.95 14.37
0 16 0 120.81 11.23
0 16 0 141.12 11.6
0 -16 2 2.89 3.65
0 -16 2 -1.19 2.49
0 -16 2 -0.12 1.33
0 16 2 -0.75 6.34
0 -16 2 2.76 3.15
0 16 2 2.14 3.07
0 16 2 1.84 3.39
0 -16 2 0.03 1.43
0 16 2 -0.11 1.74
0 16 2 1 1.48
0 -16 2 4.75 4.23
0 16 2 -0.82 1
0 16 4 389.55 46.06
0 -16 4 416.45 29.05
0 16 4 527.03 24.15
0 16 4 380.13 24.72
0 -16 4 490.44 27.88
0 -16 4 482.54 25.92
0 -16 4 455.5 27.4
0 16 4 426.61 26.29
0 16 6 0.78 1.34
0 16 6 1.75 2.16
0 -16 6 -0.21 1.36
0 16 6 -1.03 0.69
0 -16 6 2.28 2.25
0 -18 -6 50.51 4.55
0 18 -6 50.08 5.39
0 -18 -4 -0.13 1.78
0 18 -4 -1.07 1.89
0 -18 -4 -0.02 1.58
0 18 -4 1.29 1.47
0 18 -4 1.76 2.44
0 18 -4 1.21 1.73
0 -18 -4 0.58 1.53
0 18 -2 570.35 30.56
0 -18 -2 719.83 29.65
0 -18 -2 572.83 32.26
0 18 -2 608.73 32.21
0 -18 -2 722.37 30.99
0 18 -2 570.71 25.93
0 -18 -2 749.4 31.4
0 -18 -2 740.82 28.99
0 18 -2 689.07 23.16
0 18 0 -0.06 1.03
0 18 0 -0.92 1.65
0 18 0 -0.89 2.26
0 -18 0 -1.49 1.68
0 -18 0 -0.16 2.15
0 18 0 2.34 2.32
0 18 0 0.53 1.09
0 -18 0 1.93 3.72
0 18 0 1.98 1.87
0 18 2 592.36 28.65
0 18 2 645.44 31.95
0 -18 2 613.86 32.94
0 18 2 615.37 58.49
0 -18 2 646.05 33.59
0 -18 2 653.55 27.05
0 18 2 500.83 25.6
0 -18 2 635.75 32.89
0 18 2 528.72 24.71
0 -18 4 -2.87 2.95
0 18 4 -1.35 3.59
0 -18 4 2.19 1.79
0 18 4 -3.68 2.25
0 -18 4 -1.22 1.26
0 -18 4 0.56 1.77
0 18 4 -3.87 3.04
0 -18 6 52.79 6.16
0 -18 6 50.19 5.22
0 18 6 49.71 4.47
0 20 -4 84.86 7.7
0 20 -4 109.24 8.67
0 20 -4 96.36 6.48
0 -20 -4 106.14 7.37
0 -20 -2 -0.46 1.58
0 -20 -2 4.67 3.15
0 20 -2 -0.35 1.43
0 -20 -2 0.74 1.81
0 20 -2 -1.61 1.15
0 -20 -2 0.49 1.08
0 20 -2 -3.34 2.16
0 20 0 34.6 6.45
0 -20 0 29.82 6.07
0 20 0 24.86 10.24
0 20 0 26.91 5.1
0 -20 0 28.22 5.89
0 20 0 32.06 5.31
0 20 2 -0.84 1.17
0 20 2 2.05 0.82
0 -20 2 0.54 1.28
0 20 2 4.2 1.28
0 -20 2 -1.94 2.48
0 -20 2 -3.24 2.04
0 -20 2 -1.5 1.6
0 -20 2 0.2 1.48
0 20 2 -1.85 3.75
0 20 4 99.51 6.93
0 20 4 157.41 18
0 -22 0 -0.39 1.14
0 22 0 1.06 1.07
1 1 -7 342.68 16.99
-1 1 -7 378.44 17.11
1 -1 -7 394.73 28.1
1 1 -7 333.63 25.77
-1 -1 -7 378.91 26.68
1 -1 -7 314.39 25.66
-1 -1 -7 442.77 33.43
-1 1 -7 306.76 24.79
-1 -1 -7 303.32 24.64
1 -1 -7 421.8 33.48
-1 1 -7 360.59 26.25
-1 1 -7 559.98 34.1
1 -1 -7 577.9 34.93
1 -1 -7 341.04 29.38
-1 1 -7 393.68 30.89
1 1 -7 373.64 30.75
-1 -1 -7 323.43 28.28
1 1 -7 488.12 32.72
1 1 -5 138.19 15.58
1 -1 -5 116.47 14.43
1 1 -5 109.63 12.9
-1 -1 -5 135.74 14.43
-1 -1 -5 124.49 15.11
1 1 -5 154.65 14.17
-1 1 -5 128.04 14.65
-1 1 -5 150.06 13.61
1 -1 -5 137.76 14.41
1 1 -5 127.47 14.24
-1 -1 -5 141.05 13.91
-1 1 -5 140.37 14.5
1 -1 -3 224.43 13.01
1 1 -3 210.89 9.45
-1 1 -3 165.52 12.39
1 1 -3 181.99 10.75
1 1 -3 162.33 12.52
1 -1 -3 161.51 12.28
1 1 -3 205.7 12.08
1 -1 -3 185.16 11.02
-1 -1 -3 145.44 11.66
-1 -1 -3 163.59 11.21
-1 1 -3 179.36 10.66
1 -1 -3 163.74 11.8
1 1 -3 184.58 10.88
1 -1 -1 4202.05 40.79
1 -1 -1 4198.94 44.64
1 1 -1 4515 43.14
1 -1 -1 4262.28 41.42
-1 -1 -1 4417.03 37.6
1 1 -1 4127.97 44.48
-1 1 -1 4055.27 44.68
-1 1 1 4518.48 45.96
1 1 1 4257.28 42.24
1 1 1 4026.09 48.31
1 -1 1 4182.6 44.77
-1 1 1 4133.26 42.73
-1 -1 1 3843.74 41.13
1 1 1 4160.96 42.66
-1 -1 1 3976.59 43.97
-1 1 1 4094.56 48.39
-1 1 3 146.68 14.91
-1 -1 3 211 7.34
1 1 3 155.79 12.77
-1 -1 3 150.65 14.23
-1 -1 3 145.33 12.63
-1 1 3 153.9 12.96
1 1 3 151.72 15.23
1 -1 3 150.27 14.2
1 1 3 147.64 12.57
1 -1 3 143.72 12.76
-1 -1 5 118.62 17.76
1 -1 5 113.8 17.59
-1 1 5 118.07 18.53
1 1 5 123.73 19.08
-1 1 5 131.32 16.75
1 1 5 120.17 15.92
1 -1 7 385.42 25.58
-1 1 7 412.3 26.33
1 -1 7 387.16 23.79
-1 -1 7 352.07 18.64
1 1 7 390.15 26.41
-1 -1 7 420.15 26.22
1 -1 7 357.41 19.09
-1 -1 7 386.23 23.41
1 -1 7 339.52 25.05
1 1 7 306.14 22.34
1 1 7 308.77 24.18
-1 -1 7 455.44 20.72
-1 1 7 391.94 23.58
-1 1 7 323.9 17.01
-1 -1 7 294.94 16.87
1 1 7 348.13 22.53
1 -1 7 363.15 23.38
1 -1 7 321.57 17.41
1 1 7 344.44 17.36
-1 -1 7 365.9 40.74
1 -1 7 378.96 40.98
-1 -1 9 68.58 6.79
-1 1 9 77.16 6.87
1 -1 9 68.31 6.75
1 1 9 75.91 6.67
1 1 9 72.65 7.34
1 -1 9 69.2 6.93
-1 1 9 72.05 7.17
-1 -1 9 79.85 7.14
1 3 -7 193.26 18.51
-1 3 -7 216.45 18.97
-1 3 -7 327.82 26.81
1 3 -7 309.64 26.93
-1 3 -7 205.84 20.46
-1 -3 -7 198.47 20.37
1 -3 -7 165.23 19.1
1 3 -7 215.65 21.32
1 -3 -7 211.5 21.51
1 -3 -7 278.54 27.35
-1 -3 -7 264.81 26.66
1 3 -5 472.23 16.99
-1 3 -5 571.3 17.96
1 3 -5 444.67 25.26
-1 -3 -5 475.92 27.39
1 -3 -5 431.95 28.16
1 -3 -5 379.94 27.65
-1 3 -5 369.44 23.43
-1 3 -5 425.8 24.12
-1 -3 -5 406.91 27.7
1 -3 -5 515.06 28.33
1 -3 -5 476.2 26.54
-1 3 -5 416.02 27.14
1 3 -5 409.3 27.24
-1 -3 -5 489.45 25.81
1 -3 -3 650.56 27.85
-1 3 -3 757.53 24.21
-1 -3 -3 674.98 26.55
-1 -3 -3 1055.94 29.85
1 -3 -3 1076.65 30.3
1 -3 -3 690.77 25.74
1 3 -3 707.55 24.49
-1 3 -3 742.02 25.57
-1 3 -3 925.25 20.17
-1 -3 -3 618.95 28.01
1 -3 -3 719.77 27.87
-1 3 -3 705.62 27.86
1 3 -3 701.48 27.91
-1 3 -3 637.84 25.45
1 3 -3 637.91 25.63
-1 -3 -3 760.21 23.92
1 -3 -3 719.51 24.95
1 3 -1 611.4 21.56
-1 -3 -1 690.98 15.16
1 -3 -1 701.5 17.39
-1 3 -1 606.62 21.64
-1 -3 1 675.87 18.43
1 3 1 700.42 17.03
-1 3 1 794.11 10.62
-1 3 1 724.11 17.87
-1 3 1 740.1 12.85
1 -3 1 664.68 18.25
1 3 1 727.92 15.8
1 3 3 720.87 26.9
1 -3 3 596.73 28.37
-1 -3 3 643.38 29.28
-1 3 3 638.64 27.12
1 3 3 656.29 27.5
-1 -3 5 397.31 33.1
1 3 5 431.33 30.85
-1 3 5 401.36 29.82
1 -3 5 410.57 33.34
1 3 7 214.46 19.38
1 -3 7 241.17 15.3
-1 -3 7 190.25 17.22
-1 3 7 238.19 20.24
-1 -3 7 265.06 15.46
1 -3 7 199.43 17.69
1 3 7 182.7 17.54
-1 3 7 179.48 17.42
1 -3 7 202.95 18.86
-1 -3 7 223.94 15.48
1 -3 7 185.99 13.58
1 3 7 250.28 14.05
1 3 7 219.82 17.86
-1 3 7 220.7 17.77
-1 3 7 205.59 12.88
-1 -3 7 178.8 13.43
-1 -3 7 274.39 35.24
1 -3 7 214.13 30.5
1 3 9 2.62 1.72
1 -3 9 5.12 2.49
-1 -3 9 6.11 2.64
-1 3 9 0.88 0.87
-1 -3 9 3.05 1.3
1 -3 9 3.62 2.09
-1 5 -7 118.69 13.95
1 5 -7 103.64 13.5
-1 5 -7 89.56 12.61
-1 5 -7 112.83 15.04
1 -5 -7 102.56 15.45
1 5 -7 111.52 15.5
-1 -5 -7 92.94 14.31
1 -5 -5 6.02 2.82
-1 -5 -5 12.99 4.28
-1 5 -5 7.11 4.09
1 5 -5 6.97 4.05
-1 -5 -5 5.79 3.72
1 5 -5 7.71 3.62
1 -5 -5 12.24 5.66
-1 5 -5 11.49 4.2
-1 5 -5 12.77 3.83
-1 -5 -5 7.35 4.28
1 5 -5 4.73 2.97
1 5 -3 1271.03 33.25
-1 5 -3 1423.59 33.68
1 -5 -3 1080.58 39.11
-1 -5 -3 1069.82 38.23
-1 -5 -3 1231.99 38.77
1 -5 -3 937.28 37.44
-1 -5 -3 982.14 38.45
1 -5 -3 1321.43 39.63
-1 -5 -3 1187.1 39.2
1 5 -3 1053.76 32.95
-1 5 -3 1081.4 32.74
-1 -5 -3 1269.75 32.82
1 5 -3 1062.72 34.92
1 5 -3 1062.88 41.49
1 -5 -3 1213.55 34.73
-1 5 -3 1055.09 40.85
-1 5 -3 1050.94 34.74
-1 5 -1 1467.86 29.25
1 -5 -1 1459.41 36.69
1 -5 -1 1375.24 34.75
1 5 -1 1489.92 28.63
-1 -5 -1 1345.77 34.86
1 -5 -1 1471.85 31.48
1 5 -1 1301.1 39.27
-1 -5 -1 1450.64 29.17
-1 5 -1 1276.24 39.21
-1 5 1 1479.65 35.3
1 -5 1 1375.67 33.18
-1 -5 1 1356.54 32.53
1 5 1 1477.2 34.89
-1 -5 3 975.76 38.22
1 -5 3 945.51 37.56
-1 5 3 989.82 36.24
1 5 3 1029.57 36.92
1 5 5 8.94 4.57
-1 -5 5 5.58 3.77
-1 5 5 2.8 2.77
1 -5 5 3.93 4.34
1 -5 7 140.81 11.16
1 5 7 89.9 12.64
1 -5 7 97.59 12.7
1 5 7 113.4 13.77
-1 -5 7 92.61 12.18
-1 5 7 129.55 14.82
-1 5 7 106.12 13.73
-1 -5 7 116.66 14.94
1 5 7 84.22 11.74
-1 5 7 91.6 12.34
1 -5 7 105.8 14.52
1 -5 7 102.97 9.89
-1 -5 7 96.11 10.44
-1 -5 7 94.26 9.81
-1 5 7 126.94 12.82
1 5 7 108.87 12.22
1 -5 7 100.48 10.19
-1 -5 7 86.75 9.47
1 5 7 104.27 11.74
-1 5 7 96.87 11.41
-1 -5 9 385.95 19.8
1 5 9 350.14 15.56
-1 5 9 348.91 15.45
1 5 9 385.77 20.65
1 -5 9 376.53 19.7
-1 5 9 399.83 20.65
-1 -5 9 388.37 16.26
1 -5 9 376.41 15.8
-1 -7 -7 475.68 22.08
1 -7 -7 475.82 22.36
-1 7 -7 411.96 18.95
-1 7 -7 436.61 27.78
1 7 -7 397.11 27.17
1 7 -7 409.39 19.45
-1 -7 -7 427.4 31.84
1 -7 -7 434.39 32.16
1 7 -7 450.85 29.9
-1 7 -7 459.04 30
1 7 -5 168.21 16.34
-1 7 -5 214.72 17.2
-1 7 -5 162.62 15.95
-1 -7 -5 210.49 14.24
1 -7 -5 218.31 14.38
1 -7 -5 241.28 14.8
1 7 -5 189.16 16.76
-1 7 -5 257.27 24.94
1 7 -5 260.51 24.94
1 -7 -5 186.03 20.89
-1 -7 -5 172.83 20.51
1 7 -5 194.72 18.59
-1 -7 -5 214.29 20.19
-1 7 -5 193.94 18.21
-1 -7 -5 169.83 21.09
-1 7 -3 805.46 29.45
1 -7 -3 840.06 25.81
-1 7 -3 873.82 22.31
1 7 -3 817.42 30.09
-1 -7 -3 941.4 30.77
1 -7 -3 864.61 31.74
-1 7 -3 789.78 40.53
1 7 -3 785.31 40.28
1 7 -3 769.31 29.74
-1 -7 -3 761.54 37.39
-1 -7 -3 836.14 37.17
-1 7 -3 741.9 29.26
-1 -7 -3 787.51 37.54
1 -7 -3 731.32 36.26
1 -7 -3 697.78 35.97
-1 -7 -3 804.05 36.91
1 -7 -3 818.78 36.25
-1 7 -1 249.79 13.1
1 7 -1 223.21 13.03
-1 -7 -1 194.12 16.17
-1 -7 -1 201.68 15.69
-1 7 -1 197.3 12.24
-1 -7 -1 198.77 15.91
-1 7 -1 229.06 12
-1 -7 -1 189.39 14.75
1 7 -1 198.81 12.01
1 -7 -1 201.67 16.17
1 -7 -1 202.16 15.7
-1 7 -1 180.99 16.87
1 7 -1 196.99 17.61
1 -7 -1 215.98 14.1
1 7 1 266.94 10.97
1 7 1 225.45 16.53
-1 7 1 221.58 16.59
1 7 3 775.22 34.55
-1 -7 3 738.38 35.69
1 -7 3 747.84 36.22
-1 7 3 761.25 34.26
1 -7 5 221.05 17.31
-1 -7 5 251.29 17.37
1 7 5 238.27 18.11
-1 7 5 245.28 18.23
1 -7 5 232.3 16.87
1 -7 5 238.53 14.26
-1 -7 5 251.47 14.61
1 7 5 206.34 17.85
-1 7 5 203.65 17.7
-1 -7 5 233.63 15.04
1 -7 5 233.51 14.85
-1 -7 5 222.53 15.1
1 -7 5 221.58 15.24
-1 7 5 187.77 22.1
1 -7 5 171.89 23.09
1 7 5 184.25 21.75
-1 -7 5 188.02 24.24
1 7 7 458.56 29.17
1 -7 7 405.92 26.08
-1 -7 7 387.92 25.31
1 7 7 436.27 28.1
-1 7 7 453.52 28.69
-1 -7 7 405.92 28.46
1 -7 7 401.41 29.01
-1 -7 7 428.31 23.62
1 7 7 417.35 26.55
-1 -7 7 436.86 21.48
1 -7 7 444.17 21.28
1 7 7 413.39 23.25
-1 7 7 395.03 22.66
1 -7 7 451.29 21.8
-1 7 7 501.12 25.25
-1 -7 7 418.22 20.99
-1 7 7 440.53 28.3
1 7 7 476.11 25.45
1 7 9 11.22 2.54
1 -7 9 13.42 3.8
1 -7 9 15.57 3.65
-1 7 9 12.2 2.51
-1 -7 9 16.07 3.89
1 -7 9 16.85 3.16
1 7 9 16.18 4.22
-1 -7 9 12.92 2.68
-1 7 9 17.48 4.17
1 9 -7 31.78 4.85
-1 9 -7 23 4.39
1 -9 -7 23.85 5.06
-1 9 -7 22.1 6.17
1 9 -7 23.22 4.46
-1 -9 -7 28.92 5.57
1 9 -7 22.08 5.74
-1 -9 -7 24.31 7.62
1 -9 -7 32.3 9.27
1 9 -7 25.11 7
-1 9 -7 31.46 7.93
-1 9 -5 190.56 18.15
-1 9 -5 198.47 13.36
1 -9 -5 213.53 15.64
1 9 -5 186.17 18.28
1 9 -5 193.14 13.33
-1 -9 -5 195 15.04
1 -9 -5 226.52 15.86
-1 9 -5 318.05 30.84
1 9 -5 332.49 31.66
-1 9 -5 196.46 19.26
1 -9 -5 216.14 24.46
1 9 -5 202.53 19.7
-1 -9 -5 215.3 24.63
-1 -9 -3 88.28 9.43
1 -9 -3 85.18 9.26
-1 9 -3 80.11 7.58
1 9 -3 88.56 10.97
1 9 -3 92.77 8.2
-1 -9 -3 145.69 11.04
-1 9 -3 81.64 10.51
1 9 -3 85.83 14.91
1 -9 -3 105.7 12.22
-1 9 -3 86.2 15.15
-1 -9 -3 79.85 13.48
-1 -9 -3 86.4 13.37
1 -9 -3 78.39 13.12
1 9 -3 90.9 11.16
-1 9 -3 79.47 10.31
-1 -9 -3 87.52 13.9
-1 9 -1 360.7 18.87
-1 -9 -1 318.02 15.88
-1 9 -1 375.73 14.55
1 -9 -1 311.04 15.82
-1 -9 -1 425.79 18.64
1 9 -1 331.61 13.53
1 9 -1 338.29 18.67
1 9 -1 415.2 20
1 9 -1 410.5 14.94
-1 9 -1 378.63 20.01
1 9 -1 313.8 25.85
-1 9 -1 299.44 25.58
-1 9 -1 391.49 17.07
1 9 -1 419.52 16.76
-1 -9 -1 331.56 22.31
-1 9 -1 371.13 19.69
1 -9 -1 309.59 22.86
-1 -9 -1 321.27 22.87
1 9 -1 428.56 20.08
-1 -9 -1 302.25 22.95
-1 -9 1 462.48 17.16
1 -9 1 420.79 16.81
-1 -9 1 467.73 21.98
-1 9 1 336.71 24.18
1 -9 1 328.84 21.8
1 9 1 339.81 24.1
-1 -9 1 347.89 22.25
1 9 3 89.01 12.86
-1 -9 3 90.02 13.47
-1 9 3 92.83 13.22
1 -9 3 90.51 13.46
1 -9 5 248.66 19.36
-1 9 5 222.36 20.47
-1 -9 5 206.43 17.12
1 -9 5 214.76 17.44
1 -9 5 259.9 21.64
1 9 5 270.15 19.59
-1 -9 5 242.33 20.24
-1 9 5 277.02 19.5
-1 9 5 361.16 21.62
-1 9 5 186.85 18.04
1 9 5 285.72 19.72
1 9 5 186.68 17.92
-1 -9 5 253.06 15.12
1 -9 5 251.83 15.28
-1 -9 5 225.28 15.54
1 -9 5 218.02 15.25
-1 -9 5 242.31 16.57
1 -9 5 200.62 26.01
-1 -9 5 212.22 26.92
-1 9 5 215.67 24.77
1 9 5 230.69 25.55
-1 9 7 25.63 6.81
1 -9 7 24.57 6.76
-1 -9 7 19.64 5.54
1 9 7 18.42 5.82
1 -9 7 24.86 7.26
-1 -9 7 27.99 7.45
-1 -9 7 20.56 5.16
-1 -9 7 27.53 5.43
1 -9 7 24.76 5.04
1 -9 7 21.58 4.75
-1 -9 7 24.73 4.86
-1 9 7 25.86 6.88
1 9 7 23.8 6.92
-1 9 7 29.32 6.02
1 9 7 29.52 6.13
1 9 7 24.87 5.89
-1 9 7 24.64 5.7
-1 -9 9 69.85 5.65
1 -9 9 72.11 5.8
-1 -9 9 88.87 6.34
1 9 9 76.3 7.88
1 -9 9 66.61 7.29
1 -9 9 84.16 6.55
-1 -9 9 70.75 7.39
-1 9 9 76.17 7.34
1 9 9 74.48 5.84
-1 9 9 69.48 5.78
-1 -9 9 89.55 6.79
-1 11 -7 5.48 2.33
-1 -11 -7 6.51 2.64
1 -11 -7 4.46 1.37
1 -11 -7 10.99 3.19
-1 11 -7 4.8 2.19
1 -11 -7 4.54 2.31
-1 11 -7 5.34 1.92
-1 -11 -7 6.32 2.43
1 11 -7 5.49 2.12
1 11 -7 6.29 2.47
1 11 -5 160.91 11.58
1 11 -5 234.27 28.82
-1 11 -5 270.78 31.03
-1 -11 -5 126.45 19.91
1 11 -5 197.24 20.25
-1 11 -5 217.03 21.45
1 11 -5 141.98 16.98
-1 11 -5 135.59 16.82
1 -11 -5 145.78 21.46
1 -11 -5 136.51 13.12
1 11 -5 123.22 11.16
-1 11 -5 115.35 11.09
-1 -11 -5 138.25 13.11
-1 -11 -5 126.86 12.72
-1 11 -5 124.11 11.03
1 -11 -5 129.57 12.86
1 11 -5 131.55 16.07
1 11 -5 151.8 15.9
1 -11 -3 435.49 21.34
-1 -11 -3 402.8 20.78
1 11 -3 270.42 15.53
-1 11 -3 263.54 15.41
1 -11 -3 256.7 17.72
1 -11 -3 238.13 17.17
-1 11 -3 295.49 20.19
1 11 -3 245.46 14.53
-1 -11 -3 250.7 17.76
-1 11 -3 255.91 14.69
1 11 -3 270.41 20.1
-1 11 -3 282.01 30.63
1 11 -3 300.95 31.61
1 -11 -3 251.83 26.24
-1 11 -3 394.99 24.32
1 11 -3 263.36 20.7
-1 -11 -3 241.03 25.41
-1 -11 -1 62.68 8.13
-1 11 -1 61.67 8.84
1 11 -1 72.3 7.42
-1 11 -1 76.68 9.97
1 11 -1 63.35 9.15
-1 11 -1 67.38 6.84
1 -11 -1 72.17 8.6
1 11 -1 92.8 10.56
1 -11 -1 65.59 8.16
-1 11 -1 87.09 15.78
1 11 -1 68.61 13.87
1 11 -1 88.96 10.15
1 -11 -1 77.09 12.94
-1 11 -1 85.33 10.54
-1 -11 -1 63.99 11.47
-1 -11 1 105.51 9.28
1 -11 1 73.49 8
-1 -11 1 76.12 7.96
1 -11 1 90.36 8.61
1 -11 1 78.34 12.35
1 11 1 80.02 13.24
-1 -11 1 84.53 12.36
-1 11 1 77.94 13.05
1 -11 3 353.78 21.09
-1 -11 3 334.02 20.56
1 -11 3 328.42 23.62
-1 -11 3 342 23.94
-1 11 3 272.15 19.68
-1 11 3 335.22 19.25
1 11 3 285.94 18.42
1 11 3 312.62 18.7
-1 -11 3 315.98 16.86
-1 11 3 255.95 17.75
1 -11 3 311.62 16.87
-1 11 3 275.98 17.25
-1 11 3 258.78 24.34
1 11 3 292.51 17.72
1 -11 3 301.14 27.92
1 11 3 280.96 25.23
-1 -11 3 257.96 25.58
-1 11 5 123.91 16.4
-1 -11 5 126.66 13.94
1 -11 5 130.19 14.51
1 11 5 145 17.34
1 -11 5 132.27 14.3
-1 -11 5 136.91 16.46
1 -11 5 129.44 16.21
-1 -11 5 121.84 13.91
-1 11 5 122.41 14.87
1 -11 5 168.46 12.57
1 11 5 164.4 15.23
-1 -11 5 148.1 11.62
1 11 5 112.55 13.92
-1 11 5 170.29 14.97
1 -11 5 135.05 12.29
-1 -11 5 132.44 12.32
-1 -11 5 154.94 24.31
1 -11 5 178.2 25.71
-1 -11 7 8.48 2.83
1 11 7 3.42 2.2
-1 11 7 2.93 2.39
1 -11 7 5.95 2.7
1 11 7 8.6 3.64
1 -11 7 5.13 4.65
-1 -11 7 4.18 3.66
1 -11 7 2.71 2.61
-1 -11 7 5.17 2.53
-1 11 7 6.98 4.41
1 11 7 4.65 3.25
1 -11 7 4.27 1.9
-1 11 7 2.01 1.47
1 11 7 4.95 2.18
1 13 -7 74.14 7.16
1 -13 -7 74.19 7.48
-1 13 -7 75.82 6.87
1 13 -7 79.94 7.75
-1 13 -7 79.17 7.49
-1 -13 -7 82.79 8.34
1 -13 -7 80.2 8.25
-1 -13 -7 93.33 8.84
1 -13 -7 96.28 9.09
-1 -13 -7 92.72 7.99
1 -13 -7 93.49 8.07
1 13 -5 39.59 8.99
-1 -13 -5 36.74 11.17
-1 13 -5 29.41 8.31
1 -13 -5 36.07 7.14
-1 -13 -5 35.64 7.05
-1 13 -5 40.7 9.4
-1 13 -5 29.45 5.75
1 13 -5 30.5 5.68
-1 -13 -5 28.73 6.25
1 13 -5 39.72 9.36
1 13 -5 27.29 5.38
1 -13 -5 33.04 6.67
-1 -13 -5 29.25 6.02
1 -13 -5 31.17 6.26
-1 13 -5 35.51 6.16
1 13 -5 40.1 6.78
1 13 -5 35.08 5.2
1 -13 -5 19.51 4.94
-1 -13 -3 136.77 20.72
-1 13 -3 196.65 19.76
1 13 -3 188.19 18.63
1 -13 -3 152.19 21.88
1 13 -3 179.96 26.72
-1 13 -3 157.95 25.25
1 -13 -3 158.61 16.84
-1 -13 -3 119.11 13.04
1 -13 -3 116.97 13.03
1 13 -3 142.23 15.73
-1 13 -3 129.52 11.7
-1 -13 -3 119.69 12.79
-1 13 -3 151.83 17.23
-1 13 -3 164.62 16.31
1 13 -3 172.42 17.73
1 13 -3 134.46 11.86
1 -13 -3 127.26 13.43
1 13 -3 162.05 13.64
-1 13 -3 165.87 13.64
1 13 -3 195.8 13.21
-1 -13 -3 160.51 14.19
-1 13 -3 230.34 13.93
1 -13 -3 163.85 14.18
-1 -13 -1 186.47 21.83
1 13 -1 170.91 24.31
-1 13 -1 174.42 25.07
-1 -13 -1 258.71 19.24
1 -13 -1 194.39 18.09
1 -13 -1 266.21 19.57
-1 13 -1 234.88 20.08
1 13 -1 280.45 21.27
-1 13 -1 181.27 16.73
-1 -13 -1 157.06 13.92
1 -13 -1 150.38 14.05
1 -13 -1 156.72 14
-1 -13 -1 151.24 13.96
1 13 -1 187.5 14.46
-1 13 -1 190.07 14.46
1 -13 -1 235.06 18.44
-1 -13 -1 249.23 18.93
-1 -13 -1 178.02 15.18
1 13 -1 232.1 14.25
-1 13 -1 277.36 15.18
1 -13 -1 180.24 15.15
-1 -13 1 194.57 21.97
1 -13 1 196.19 21.93
1 13 1 181.68 20.6
1 13 1 237.71 25.85
-1 13 1 171.51 20.03
-1 13 1 238.68 26.34
1 13 1 227.17 18.14
-1 -13 1 190.38 17.32
1 -13 1 194.6 17.69
-1 13 1 197.48 17.07
-1 -13 1 287.75 21.03
1 -13 1 224.67 18.93
-1 13 1 206.37 18.43
1 13 1 261.24 20.33
-1 -13 1 205.62 14.35
-1 -13 1 191.91 14.29
1 -13 1 214.41 14.97
1 -13 1 257.3 20.23
-1 -13 1 253.19 20.26
1 -13 1 254.82 16.47
-1 -13 1 187.26 17.17
1 -13 1 191.74 17.42
-1 -13 1 279.9 17.31
-1 13 1 233.53 15.75
-1 13 1 160.11 13.63
1 13 1 169.63 13.85
1 13 1 214.15 15.08
-1 -13 1 173.12 14.9
1 13 1 216.12 14.41
-1 13 1 246.04 15.02
1 -13 1 180.48 15.36
-1 13 1 213.45 14.15
1 13 1 194.72 13.66
1 13 3 178.22 17.14
-1 13 3 155.38 16.55
-1 13 3 168.84 16.97
-1 -13 3 164.51 16.7
1 13 3 160.32 17.08
1 -13 3 162.9 16.82
1 -13 3 151.11 17.57
-1 13 3 289.56 40.35
1 -13 3 149.39 14.59
1 13 3 321.7 43.53
-1 -13 3 145.33 17.15
-1 -13 3 157.16 15
-1 13 3 121.06 13.98
1 13 3 125.99 14.31
-1 13 3 141.47 13.34
-1 13 3 123.79 13.03
1 13 3 145.61 13.54
1 13 3 126.53 13.24
1 -13 3 167.73 16.76
-1 13 3 154.79 20.61
1 13 3 137.8 13.09
1 -13 3 160.3 22.46
-1 -13 3 172.71 23.09
1 13 3 168.54 21.41
-1 13 3 127.2 12.63
-1 -13 5 35.78 7.17
1 -13 5 36.71 7.46
1 13 5 21.14 6.58
-1 13 5 20.38 6.85
1 -13 5 27.79 8.05
-1 -13 5 27.98 7.41
-1 -13 5 22.68 6.03
1 13 5 23.84 13.13
-1 13 5 11.01 7.92
1 -13 5 26.61 6.48
1 13 5 36.31 6.98
1 13 5 25.95 6.5
1 -13 5 34.27 5.35
-1 13 5 38.05 7.08
-1 -13 5 39.45 5.62
-1 13 5 23.73 6.72
-1 -13 7 73.49 10.63
1 -13 7 78.95 11.42
1 -13 7 75.17 6.84
-1 13 7 76.82 9.83
-1 -13 7 73.46 6.59
-1 13 7 60.76 7.35
1 13 7 68.84 7.81
1 13 7 75.34 9.73
-1 13 7 76.83 10.29
1 -13 7 82.34 9.67
1 13 7 81.33 10.53
-1 -13 7 68.49 8.95
-1 15 -7 4.04 2.25
-1 -15 -7 3.27 1.02
-1 15 -7 4.94 1.36
1 15 -7 5.25 1.47
1 -15 -7 3.65 1.85
1 15 -7 5.99 2.37
-1 15 -7 4.08 1.73
1 -15 -5 22.46 4.58
1 -15 -5 24.47 5.87
-1 -15 -5 21.94 4.56
-1 -15 -5 19.12 5.22
-1 15 -5 22.61 4.67
1 15 -5 24.63 4.9
1 -15 -5 22.1 5.21
-1 -15 -5 23.04 4.95
1 -15 -5 28.53 5.75
-1 -15 -5 24.27 5.33
-1 15 -5 23.83 4.73
1 -15 -5 30.83 6.14
1 15 -5 24.28 4.86
-1 -15 -5 27.55 5.95
-1 15 -5 31.94 7.4
1 -15 -5 25.61 5.61
-1 -15 -5 31.7 6.07
-1 -15 -3 394.73 27.71
1 -15 -3 392.9 27.57
-1 -15 -3 374.47 23.9
-1 15 -3 493.04 30.82
1 -15 -3 322.54 22.07
1 -15 -3 356.08 23.57
1 15 -3 371.55 20.16
-1 -15 -3 350.62 23.05
-1 15 -3 356.93 20.2
1 15 -3 383.15 21.68
-1 15 -3 363.08 21.02
1 -15 -3 348.34 21.9
1 -15 -3 417.61 23.48
1 15 -3 437.31 20.05
-1 15 -3 512.13 21.01
-1 -15 -3 393.56 23.11
-1 15 -1 -2.36 5.65
1 15 -1 6.73 4.61
1 -15 -1 3.32 3.04
-1 -15 -1 0.38 1.73
-1 -15 -1 -0.73 1.61
-1 15 -1 3.78 1.79
1 -15 -1 -3.09 3.32
1 15 -1 5.11 4.05
1 15 -1 0.72 2.14
-1 15 -1 0.1 3.2
-1 15 -1 1.77 2.64
1 -15 -1 1.69 1.69
-1 -15 -1 3.58 2.06
1 -15 -1 5.12 2.49
-1 -15 -1 4.07 2.83
1 15 -1 11.51 9.98
-1 15 -1 -1.03 6.49
-1 15 -1 1.56 1.19
-1 -15 -1 2.24 1.94
-1 15 -1 4.76 2.92
1 15 -1 1.24 1.41
1 -15 -1 5.63 3.43
-1 -15 -1 1.41 1.16
1 15 -1 2.99 2.63
1 15 -1 2.17 1.7
1 -15 -1 5.16 2.83
-1 15 -1 3.53 2.04
1 -15 -1 -1.09 2.41
-1 15 1 2.94 3.31
-1 -15 1 7.56 4.85
1 15 1 3.01 3.67
1 -15 1 -1.66 5.76
-1 15 1 1.01 2.46
1 15 1 -0.14 2.54
-1 15 1 2.53 1.67
-1 -15 1 1.81 2.35
-1 -15 1 3.51 3.32
1 -15 1 1.15 1.41
1 15 1 -1.05 1.77
1 -15 1 4.38 2.76
1 -15 1 -1.53 2.34
-1 -15 1 2.92 3.12
1 15 1 6.11 9.82
-1 15 1 10.2 9.16
-1 15 1 2.23 2.16
1 -15 1 9.47 5.15
1 15 1 -0.57 2.46
1 15 1 2.63 2.07
-1 -15 1 3.84 2.69
1 -15 1 4.23 2.33
-1 -15 1 0.88 1.79
-1 15 1 0.55 2
1 15 1 3.83 2.68
-1 15 1 2.6 1.32
1 15 1 1.31 1.25
-1 15 1 3.66 1.84
-1 -15 3 389.65 26.92
-1 15 3 394.86 26.01
1 15 3 434.18 27.08
1 -15 3 413.62 28.18
1 15 3 423.24 26.93
-1 15 3 385.59 26.68
-1 15 3 509.12 56.23
-1 -15 3 374.28 28.19
1 -15 3 411.6 29.82
1 -15 3 373.42 23.39
-1 -15 3 385.9 23.63
1 15 3 341.77 24.04
-1 15 3 327.8 23.85
-1 -15 3 399.78 26.55
-1 15 3 306.83 21.22
1 15 3 365.33 22.25
1 -15 3 422.47 27.74
1 15 3 323.28 21.62
-1 -15 3 427.96 24.8
1 -15 3 454.81 25.75
-1 15 3 328.24 21.11
1 15 3 327.49 20.88
-1 15 5 12.73 8.72
1 15 5 13.87 8.2
-1 -15 5 21.45 5.4
1 -15 5 18.82 6.59
-1 -15 5 23.61 6.64
-1 15 5 23.96 6.55
1 15 5 20.78 6.04
1 15 5 26.31 5.43
1 -15 5 22.9 5.65
1 -15 5 34.63 7.08
-1 -15 5 36.88 6.79
-1 15 5 13.93 5.46
1 -15 5 28.3 5.88
1 15 5 22.06 6.17
-1 -15 5 34.76 6.23
-1 15 7 4.1 2.1
-1 -15 7 8.04 2.59
1 -15 7 4.36 1.62
1 15 7 5.13 2.49
-1 15 7 3.55 1.65
1 15 7 5.39 2.2
1 -15 7 2.54 2.33
1 -15 7 5.18 2.1
-1 -15 7 7.95 2.42
-1 15 7 1.51 0.68
1 15 7 3.21 1.49
1 -17 -5 26.57 5.17
-1 -17 -5 27.28 4.1
-1 17 -5 28.05 5.88
1 -17 -5 23.33 4.08
1 17 -5 18.89 4.45
-1 -17 -5 21.24 4.6
-1 -17 -5 30.96 4.53
1 -17 -5 28.93 4.46
1 17 -5 26.76 6.13
-1 17 -5 25.92 5.8
1 17 -5 20.83 4.18
-1 17 -5 20.98 3.93
1 -17 -5 24.3 4.57
-1 -17 -5 26.27 4.61
1 17 -5 33.19 5.11
-1 17 -5 26.84 4.71
1 -17 -3 400.92 26.67
1 17 -3 408.98 26.11
-1 17 -3 405.99 26.06
-1 -17 -3 378.3 26.29
-1 17 -3 395.89 26.97
1 17 -3 437.4 27.96
1 -17 -3 427.88 24.42
1 -17 -3 548.1 24.39
-1 -17 -3 547.2 24.47
-1 -17 -3 434.23 24.55
-1 -17 -3 420.05 24.14
-1 17 -3 361.95 20.28
1 17 -3 386.01 21.32
1 -17 -3 429.37 23.12
1 17 -3 544 23.24
-1 17 -3 479.64 22.39
-1 -17 -3 400.5 22.11
1 17 -3 460.31 19.23
-1 -17 -1 308.65 24.83
1 -17 -1 316.05 22.94
1 -17 -1 296.25 24.53
1 17 -1 305.19 22.98
-1 17 -1 290.32 22.85
-1 -17 -1 336.28 23.75
-1 17 -1 288.79 23.54
1 17 -1 303.16 23.63
-1 -17 -1 333.18 21.66
1 -17 -1 320.66 21.57
1 17 -1 473.48 48.57
-1 17 -1 380.78 43.66
1 17 -1 269.58 19.09
1 17 -1 347.62 19.11
-1 -17 -1 309.84 22.92
-1 17 -1 301.43 19.97
-1 17 -1 394.61 19.62
-1 -17 -1 359.52 20.24
-1 17 -1 345.29 18.1
1 17 -1 301.04 17.4
1 -17 -1 386.94 21.18
1 17 1 264.57 18.13
-1 17 1 275.78 18.58
-1 17 1 278.34 20.7
1 17 1 308.2 21.16
-1 17 1 276.38 22.86
1 17 1 313.81 23.52
-1 -17 1 291.99 23.61
-1 -17 1 360.81 25.52
1 -17 1 332.16 24.81
1 -17 1 315.26 24.59
-1 -17 1 346.69 24.83
1 -17 1 381.99 25.91
-1 17 1 344.71 45.68
1 17 1 479.46 54.26
-1 17 1 261.54 19.21
-1 -17 1 358.58 19.93
1 17 1 261.08 19.12
-1 17 1 314.62 18.97
1 17 1 332.19 19.95
1 -17 1 336.58 20.05
1 -17 1 317.21 24.32
1 17 1 297.9 18.07
-1 17 3 514.32 23.44
-1 17 3 377.4 24.08
1 17 3 440.4 22.72
1 17 3 368.35 23.68
1 17 3 490.27 25.6
-1 -17 3 422.01 27.2
-1 17 3 532.51 26.56
-1 17 3 441.7 26.49
1 -17 3 389.98 26.4
1 17 3 471.88 26.25
1 -17 3 418.62 28.53
-1 -17 3 445.63 29.75
1 17 3 459.33 51.14
-1 17 3 393.6 46.64
-1 -17 3 466.85 24.11
1 -17 3 451.26 28.05
1 -17 3 472.1 24.63
-1 -17 3 438.73 27.28
1 17 3 342.46 20.55
-1 17 3 345.45 20.65
-1 17 5 23.98 5.47
1 17 5 27.2 5.54
-1 17 5 21.6 5.14
1 17 5 25.21 5.32
1 17 5 17.4 6.92
1 -17 5 19.16 5.62
-1 17 5 45.66 12.31
-1 -17 5 24.96 6.15
-1 -17 5 24.87 4.98
1 -17 5 28.96 5.43
1 -17 5 37.08 6.02
-1 17 5 22 4.34
1 17 5 23.16 4.34
1 -19 -5 106.83 7.59
-1 -19 -5 104.95 7.44
1 19 -5 111.51 6.62
-1 19 -5 100.85 8.57
1 19 -5 106.15 8.43
1 19 -5 97.45 7.91
-1 19 -5 96.47 7.8
1 19 -3 148.45 13.81
-1 19 -3 143.23 13.85
-1 -19 -3 151.35 14.14
1 19 -3 152.46 13.66
-1 19 -3 144.07 13.38
1 -19 -3 144.28 12.51
1 -19 -3 142.84 13.68
-1 19 -3 136.48 10.76
1 -19 -3 154.68 12.02
1 19 -3 132.31 10.67
-1 -19 -3 158.52 12.13
1 -19 -3 193.7 13.02
-1 -19 -3 182.65 12.59
1 19 -1 2.29 2.46
-1 19 -1 5.07 2.91
-1 -19 -1 5.6 3.59
-1 19 -1 7.54 4.17
-1 -19 -1 -0.07 2.26
1 -19 -1 8.64 3.96
1 19 -1 2.58 2.34
1 -19 -1 4.36 2.67
-1 19 -1 0.95 3.43
1 19 -1 12.39 5.65
1 19 -1 2.54 0.99
1 -19 -1 5.49 3.11
-1 19 -1 4.16 2.32
1 19 -1 8.19 2.63
-1 -19 -1 0.86 1.44
1 19 -1 4.55 1.69
-1 19 1 9.8 3.9
1 19 1 7.39 2.28
-1 19 1 3.9 2.2
-1 -19 1 3.89 2.71
1 -19 1 6.21 3.03
-1 19 1 11.8 4.71
-1 -19 1 -0.17 2.6
1 19 1 1.92 9.11
1 -19 1 5.82 2.44
-1 19 1 3.38 4.36
-1 -19 1 7.05 3.03
1 19 1 3.91 0.98
1 19 1 4.64 2.08
1 -19 1 6.37 3.81
-1 19 1 5.71 2.97
1 -19 1 3.08 1.49
-1 -19 1 6.96 3.51
1 19 1 3.09 1.89
-1 19 1 3.26 2.08
-1 19 3 150.03 12.69
1 19 3 154.5 12.47
1 19 3 211.55 12.52
-1 19 3 207.45 14.36
-1 -19 3 141.65 13.69
1 -19 3 130.73 13.25
-1 -19 3 132.74 13.59
1 19 3 124.61 23.4
-1 19 3 162.4 25.94
1 -19 3 138.74 14.14
-1 -19 3 153.66 11.45
1 -19 3 162.97 14.57
-1 -19 3 151.49 13.97
1 -19 3 140.62 11.21
-1 -19 3 213.56 12.41
1 -19 3 199.76 12.42
-1 -19 5 115.22 9.76
1 -19 5 121.2 9.64
-1 -19 5 108.71 7.48
1 -19 5 109.33 7.83
-1 19 5 129.9 8.74
1 19 5 110.79 7.18
-1 19 5 112.59 7.27
-1 21 -3 13.73 2.31
1 21 -3 9.23 2.13
1 21 -3 9.65 2.1
-1 21 -3 9.66 2.06
-1 -21 -3 11.09 2.46
1 -21 -3 6.67 1.79
1 21 -1 16.32 3.24
-1 21 -1 13.14 3.52
-1 -21 -1 8.01 2.69
1 -21 -1 11.99 3.42
-1 -21 -1 8.88 2.22
-1 -21 -1 12.34 3.46
-1 21 -1 14.38 3.33
1 -21 -1 10.71 2.9
1 21 -1 10.35 2.77
-1 21 -1 10.36 2.46
1 21 -1 10.12 2.41
-1 21 1 8.66 2.29
1 21 1 10.23 2.71
-1 -21 1 13.48 3.07
-1 -21 1 9.25 2.94
1 -21 1 16.96 3.36
1 -21 1 11.27 3.33
1 21 1 14.18 3.35
-1 21 1 13.24 3.25
1 21 1 16.04 2.49
1 21 1 12.98 7.43
-1 21 1 6.94 5.92
1 -21 1 13.66 3.09
-1 -21 1 10.56 2.76
1 -21 1 10.86 3.43
-1 -21 1 12.94 3.67
1 -21 3 11.46 2.97
-1 -21 3 14.17 3.15
1 21 3 14.2 5.02
-1 21 3 9.34 4.32
2 0 -8 -0.23 1.7
2 0 -8 2.91 2.97
2 0 -6 828.64 39.91
-2 0 -6 1121.67 42.2
-2 0 -6 872.71 38.8
-2 0 -6 1021.14 46.92
2 0 -6 990.4 47.77
2 0 -6 997.63 42.05
-2 0 -6 1161.21 44.87
2 0 -6 1078.27 45.69
2 0 -4 0.06 1.09
2 0 -4 1.36 1.16
2 0 -4 -0.65 1.01
-2 0 -4 2.83 2.6
-2 0 -4 -2.07 1.07
2 0 -4 -0.04 1.26
2 0 -2 6951.34 56
2 0 -2 6472.73 65.33
2 0 -2 7050.06 62.24
-2 0 -2 6363.87 60.04
2 0 2 5897.57 76.99
-2 0 2 5644.34 75.68
2 0 4 -0.45 2.41
2 0 4 0.13 1.88
-2 0 4 0.28 3.46
-2 0 4 -0.1 2.24
2 0 6 1391.66 46.91
-2 0 6 1177.68 43.29
-2 0 6 980.54 37.27
2 0 6 1239.58 41.71
2 0 6 1164.24 44.03
2 0 6 1018.56 38.82
2 0 6 1213.72 41.05
2 0 6 855.03 56.96
-2 0 6 909.5 58.93
2 0 8 2.33 1.92
-2 0 8 -0.18 1.24
2 0 8 0.35 1.22
2 0 8 0.48 0.83
-2 0 8 0.18 0.69
2 0 10 5.04 1.38
-2 0 10 2.02 0.78
-2 -2 -8 83.48 8.04
2 -2 -8 84.05 8.59
2 2 -8 98.8 13.21
-2 2 -8 115.02 12.44
-2 -2 -8 101.69 13.36
2 -2 -8 105.57 14.42
2 2 -6 121.81 9.74
-2 2 -6 136.39 14.7
2 -2 -6 115.42 14.95
-2 2 -6 158.4 18.3
2 -2 -6 130.76 17.69
2 2 -6 124.17 14.98
-2 2 -6 99.01 13.29
-2 -2 -6 119.21 16.42
-2 -2 -6 167.78 18.48
2 2 -6 128.19 16.03
-2 2 -6 137.08 17.07
-2 2 -6 137.04 16.06
-2 -2 -6 192.61 17.51
2 2 -6 116.59 16.05
2 -2 -6 148.79 16.83
-2 2 -4 295.44 17.27
-2 -2 -4 299.63 18.88
2 2 -4 279.7 17.74
-2 -2 -4 280.64 19.7
2 2 -4 307.29 20.05
-2 2 -4 452.04 19.22
-2 2 -4 346.06 17.37
2 -2 -4 298.89 20.1
2 -2 -4 343.01 20.01
2 2 -4 343.86 18.47
-2 2 -4 305.54 19.27
2 2 -4 395.7 19.61
-2 2 -4 365.75 18.76
2 -2 -4 298.05 18.78
-2 2 -4 264.42 18.69
-2 -2 -4 315.37 17.56
2 2 -2 7788.1 74.85
2 2 -2 7126.4 76.88
2 -2 -2 6443.78 78.8
-2 2 -2 7511.33 71.85
-2 2 -2 6573.84 79.78
-2 -2 -2 7368.73 66.13
2 -2 -2 6831.92 73.96
-2 2 -2 6412.51 73.76
2 2 -2 6767.17 79.89
-2 2 0 2279.24 24.87
2 2 0 2267.59 33.02
-2 2 0 2327.9 38.08
2 -2 0 2264.59 19.08
2 2 2 6318.79 86.67
2 -2 2 6429.54 79.09
-2 -2 2 6315.49 79.04
-2 2 2 5986 86.38
2 2 2 6733.87 75.76
-2 2 4 272.42 20.75
2 -2 4 250.95 22.07
-2 2 4 242.18 23.3
2 2 4 280.74 21.09
-2 -2 4 266.35 23.09
2 2 4 254.1 24.48
-2 2 6 167.23 15.86
-2 -2 6 166.68 14.56
2 2 6 157.49 15.58
2 -2 6 172.84 12.29
2 -2 6 170.71 16.29
2 -2 6 157.85 14.69
-2 2 6 113.96 12.85
2 2 6 119.01 14.25
2 2 6 130.24 13.75
-2 -2 6 172.36 15.93
2 -2 6 154.77 15.81
2 2 6 128.87 13.87
2 -2 6 129.65 13.69
-2 -2 6 171.14 12.53
-2 -2 6 131.08 10.69
-2 -2 6 194.51 15.74
2 2 6 173.67 15.42
2 -2 6 149.29 14.19
-2 2 6 216.25 16.33
2 -2 6 143.76 11.04
2 2 6 148.77 20.74
2 -2 6 127.93 22.27
-2 2 6 137.07 20
-2 -2 6 125.37 21.52
2 -2 8 76.26 10.38
2 2 8 86.9 12.31
2 2 8 80.15 9.06
-2 -2 8 96.06 11.42
-2 2 8 94.47 12.15
2 -2 8 93.06 9.28
-2 -2 8 102.82 9.28
2 2 8 90.77 11.31
-2 -2 8 78.86 8.48
2 -2 8 77.78 8.41
2 2 8 96.12 8.52
-2 2 8 89.28 8.6
2 -2 10 155.81 8.09
-2 -2 10 147.4 7.96
2 2 10 126.4 6.66
2 -2 10 142.04 6.34
-2 -2 10 137.51 6.73
2 4 -8 635.55 33.23
2 4 -8 755.77 34.84
-2 4 -8 656.71 32.25
2 -4 -8 671.13 23.99
-2 -4 -8 803.37 39.53
-2 4 -8 769.48 36.65
-2 -4 -8 1031.87 44.53
2 -4 -8 785.38 40.37
2 -4 -8 875.83 42.59
2 -4 -6 70.84 7.96
2 4 -6 73.79 7.27
2 4 -6 49.99 9.38
-2 4 -6 63.24 9.52
-2 4 -6 63.8 11.55
2 4 -6 54.99 10.92
2 4 -6 79.75 13.26
2 -4 -6 78.14 12.38
-2 4 -6 66.93 11.61
-2 -4 -6 57.59 12.09
-2 4 -6 55.72 9.99
2 -4 -6 40.18 9.43
2 -4 -6 61.34 12.62
-2 -4 -6 61.77 12.51
2 4 -6 57.93 10.29
-2 4 -4 527.3 22.75
2 4 -4 476.53 23.06
2 4 -4 637.9 17.9
-2 -4 -4 594.79 28.02
-2 -4 -4 459.6 26.28
-2 -4 -4 436.78 27.29
-2 4 -4 574.48 24.24
-2 -4 -4 623.39 27.23
-2 4 -4 435.05 22.84
2 4 -4 543.67 25.13
2 -4 -4 483.41 28.03
2 -4 -4 501.27 27.84
2 -4 -4 784.41 29.18
2 4 -4 445.45 23.87
2 -4 -4 491.72 25.08
-2 4 -4 497.34 26.29
2 4 -4 557.83 29.01
-2 -4 -4 569 23.86
2 4 -4 487.94 26.64
-2 4 -4 498.42 27.4
2 -4 -2 252.97 16
-2 -4 -2 229.31 15.03
-2 -4 -2 295.93 16.54
2 4 -2 244.57 13.06
-2 4 -2 255.42 12.94
2 -4 -2 204.5 14.61
2 4 -2 247.04 16.81
2 -4 -2 261.75 13.99
-2 4 -2 240.11 16.8
2 4 -2 245.93 13.47
-2 -4 -2 282.5 11.84
-2 4 0 11.12 1.87
2 -4 0 15.72 3.16
2 4 0 11.2 3.19
-2 4 0 10.55 3.01
2 -4 0 9.29 2.49
2 -4 2 243.14 14.9
2 4 2 244.48 14.09
2 4 2 263.47 13.59
-2 -4 2 228.89 14.61
-2 4 2 244.22 14.46
-2 -4 4 443.04 29.94
-2 4 4 476.3 28.27
2 4 4 474.48 28.08
2 -4 4 450.05 30.23
2 4 4 512.79 27.69
-2 -4 6 58.35 9.03
2 -4 6 94.05 9.13
-2 4 6 101.09 12.74
2 -4 6 59.75 9.43
2 -4 6 91.67 11.76
-2 4 6 52.13 8.99
2 4 6 72.82 11.27
2 -4 6 89.85 13.15
2 4 6 52.1 8.89
2 -4 6 94.41 9.18
2 -4 6 77.51 9.02
2 4 6 56.42 9.28
-2 -4 6 74.1 8.71
2 -4 6 71.1 8.13
2 4 6 82.52 11.95
-2 -4 6 58.86 7.36
-2 4 6 80.34 11.53
-2 4 6 105.28 11.23
2 4 6 78.76 10.44
-2 4 6 65.68 13.62
-2 -4 6 68.97 16.48
-2 4 6 74.32 9.63
2 4 6 69.29 9.08
2 -4 6 44.47 13.04
2 4 6 80.48 15.35
2 4 8 686.55 34.11
-2 -4 8 633.44 30.3
2 -4 8 730.14 24.95
2 -4 8 611.21 30.54
-2 4 8 703.81 33.45
-2 4 8 760.37 29.37
-2 4 8 702.27 22.32
-2 -4 8 613.63 24.4
2 4 8 635.67 29.26
2 -4 8 611.42 24.12
-2 -4 8 660.48 23.89
2 4 10 202.15 8.14
2 -4 10 231.68 9.74
-2 -4 10 224.42 9.66
-2 -4 10 206.51 8.21
2 -4 10 205.91 7.8
2 6 -8 251.82 20
2 -6 -8 319.5 16.36
-2 6 -8 265.73 13.28
-2 6 -8 278.95 20.12
2 -6 -8 230.27 13.92
2 6 -8 241.63 13.73
2 -6 -8 315.63 25.3
-2 6 -6 171.93 15.84
2 6 -6 126.87 15.24
2 -6 -6 140.48 12.21
2 6 -6 143.84 15.92
-2 6 -6 138.29 15.34
2 6 -6 162.84 19.85
2 6 -6 167.06 18.46
-2 6 -6 156.75 17.28
2 -6 -6 188.73 20.86
2 -6 -6 143.19 19.62
-2 -6 -6 164.28 19.74
-2 6 -4 20.35 5.12
2 -6 -4 30.41 4.76
-2 -6 -4 28.19 5.28
-2 6 -4 17.25 5.9
2 -6 -4 33.64 6.85
2 6 -4 25.16 7.03
-2 -6 -4 23.22 6.82
2 -6 -4 28.24 6.72
-2 6 -4 26.62 5.93
2 6 -4 25.11 6.13
2 6 -4 20.39 5.16
2 -6 -4 27.74 7.71
-2 -6 -4 26.77 6.76
-2 6 -4 28.71 5.69
-2 -6 -4 25.06 6.28
-2 -6 -4 18.78 6.46
-2 6 -2 74.96 7.55
2 6 -2 70.59 7.48
-2 6 -2 61.87 9.82
2 -6 -2 70.75 8.12
-2 -6 -2 75.52 7.04
2 6 -2 62.55 10.12
2 -6 -2 78.01 9.57
-2 -6 -2 59.22 8.78
2 -6 -2 74.64 10.02
2 -6 -2 61.63 9.08
-2 -6 -2 66.89 9.15
-2 -6 -2 60.52 8.88
-2 -6 -2 78.46 10.01
-2 6 -2 67.46 7.35
2 6 0 1487.83 31.59
-2 -6 0 1265.98 31.51
-2 -6 0 1373.24 38.17
-2 6 0 1657.84 32.81
2 -6 0 1474.99 36.39
2 6 0 1592.33 19.93
-2 -6 0 1479.8 38.51
-2 6 0 1302.41 40.53
2 6 0 1235.46 39.05
2 6 2 73.39 8.69
-2 6 2 67.74 8.49
-2 6 2 74.87 7.82
-2 -6 2 71.48 9.23
2 6 2 85.39 7.89
2 6 2 93.65 8.33
2 -6 2 63.84 8.36
2 6 4 26.08 7.03
-2 6 4 22.45 6.33
-2 -6 4 21.55 7.24
2 -6 4 23.87 6.76
-2 -6 6 139.03 14.77
2 -6 6 150.43 15.33
2 -6 6 255.83 14.62
-2 6 6 184.28 17.98
2 -6 6 170.31 14.77
2 6 6 155.48 15.84
2 -6 6 152.15 17.44
-2 6 6 137.32 15.01
-2 -6 6 187.35 15.35
-2 -6 6 159.32 12.54
2 -6 6 164.25 12.83
-2 6 6 256.83 17.99
2 6 6 150.69 16.27
-2 6 6 177.72 17.6
2 6 6 181.16 15.79
2 -6 6 165.56 12.81
-2 -6 6 155.35 13.43
-2 -6 6 158.82 12.98
2 6 6 167.08 15.94
-2 -6 6 151.42 24.03
-2 6 6 161.32 22.3
-2 6 6 149.94 13.58
2 6 6 155.32 13.83
2 -6 6 148.93 24.09
2 6 6 192.96 23.8
2 -6 8 220.23 14.24
2 6 8 234.3 16.7
-2 -6 8 224.95 14.49
2 -6 8 222.59 19.2
2 -6 8 262.32 13.94
-2 -6 8 229.89 14.12
-2 6 8 302.75 20.34
-2 6 8 230.22 18.85
2 6 8 265.49 19.41
2 6 8 222.55 18.79
2 -6 8 227.24 18.46
-2 -6 8 222.99 17.97
2 8 -8 20.68 3.54
2 -8 -8 25.91 4.8
-2 8 -8 27.11 4.14
-2 -8 -8 22.31 4.14
2 8 -8 18.49 3.66
-2 8 -8 29.04 6.01
2 8 -8 24.66 5.65
2 -8 -6 48.78 7.02
-2 8 -6 46.75 9.34
2 8 -6 48.33 9.41
-2 8 -6 44.62 6.38
2 8 -6 33.67 5.71
2 -8 -6 43.5 7.33
2 -8 -6 51.37 12.55
2 8 -6 41.31 8.98
-2 -8 -6 54.82 11.85
-2 8 -6 51.27 10.09
2 -8 -4 158.63 12.21
-2 8 -4 154.83 10.5
2 8 -4 136.47 14.16
2 -8 -4 147.5 12
-2 8 -4 138.53 14.06
2 8 -4 162.27 20.64
-2 8 -4 169.97 21.04
2 -8 -4 196.23 17.41
2 8 -4 152.03 15.07
-2 -8 -4 154.94 19.53
-2 -8 -4 148.02 17.57
-2 8 -4 134.41 14.47
2 -8 -4 141.27 18.5
-2 -8 -4 142.54 18.09
2 8 -2 416.83 14.99
2 -8 -2 397.52 17.63
-2 8 -2 428.01 15.06
2 8 -2 391.15 19.98
-2 8 -2 418.85 20.36
-2 8 -2 487 20.51
-2 8 -2 364.77 28.13
2 -8 -2 434.07 23.02
-2 -8 -2 488.61 21.08
2 8 -2 363.72 27.83
2 -8 -2 390.19 25.98
-2 -8 -2 387.78 25.52
-2 -8 -2 369.55 24.93
-2 -8 -2 371.76 25.52
2 8 -2 372.36 19.38
-2 8 -2 378.83 19.94
-2 -8 -2 387.79 25.44
-2 -8 0 395.51 15.57
2 -8 0 371.88 15.2
-2 8 0 346.31 17.39
2 8 0 296.05 16.6
-2 -8 0 328.63 19.69
-2 -8 0 326.4 18.06
2 -8 0 311.23 19.54
-2 -8 0 296.07 20.97
-2 8 0 310.3 16.14
-2 -8 0 281.55 19.79
2 8 0 294.11 22
-2 8 0 315.22 22.96
2 -8 2 384.2 23.7
2 8 2 394.5 23.32
-2 -8 2 368.97 23.29
-2 8 2 365.6 22.55
2 8 2 486.17 23.84
-2 8 2 478.44 24.36
-2 -8 4 128.45 17.96
-2 8 4 133.24 16.93
2 -8 4 141.73 19.18
2 8 4 153.2 18.09
-2 -8 6 44.19 8.45
2 -8 6 39.54 8.24
-2 8 6 34.8 8.3
2 8 6 41.26 9.05
-2 8 6 41.27 8.02
-2 -8 6 38.83 7.57
2 -8 6 35.97 7.21
2 -8 6 62.12 10.66
2 8 6 46.89 8.58
-2 -8 6 59.09 9.6
2 8 6 50.64 8.77
2 8 6 39.35 8.51
2 -8 6 45.61 7.04
-2 8 6 39.02 8.51
-2 -8 6 43.72 6.77
-2 -8 6 40.16 6.83
2 -8 6 41.92 6.49
-2 -8 6 40.72 7.1
-2 8 6 37.14 7.03
-2 -8 6 56.44 14.83
2 8 6 42.2 7.18
2 -8 6 62.08 15.79
-2 8 6 46.97 12.25
2 8 6 36.54 11.13
2 8 8 16.02 4.87
2 -8 8 24.07 4.7
2 8 8 24.46 4.78
-2 -8 8 22.25 4.33
-2 8 8 25.74 5.8
2 -8 8 19.69 5.83
-2 -8 8 29.23 6.52
-2 -8 8 23.86 4.43
-2 8 8 26.26 5.91
2 8 8 24.02 5.89
-2 -8 8 20.85 5.32
2 -8 8 21.65 5.93
-2 10 -8 55.22 5.24
-2 10 -8 57.94 5.99
2 -10 -8 53.04 6.27
2 10 -8 63.84 6.31
2 -10 -8 49.47 5.89
-2 -10 -8 62.79 6.69
2 10 -8 58.72 6.35
2 10 -6 93.78 8.99
2 -10 -6 92.26 10.29
2 10 -6 102.83 14.47
-2 10 -6 88.22 13.4
-2 -10 -6 99.38 17.43
2 10 -6 90.02 13.06
-2 10 -6 92.73 13.06
2 10 -6 88 9.27
-2 10 -6 88.74 9.13
-2 -10 -6 91.54 10.22
-2 -10 -6 91.36 9.97
2 -10 -6 84.4 10.26
2 10 -4 468.14 19.26
-2 -10 -4 287.52 18.54
-2 10 -4 286.26 15.82
-2 10 -4 292.58 21.98
2 10 -4 284.2 21.91
2 -10 -4 297.44 18.75
2 -10 -4 323.88 19.62
-2 10 -4 381.97 22.36
2 10 -4 299.25 16.21
2 10 -4 371.6 35.05
-2 10 -4 373.7 35.31
-2 10 -4 394.25 26.92
2 -10 -4 304.68 29.63
-2 10 -4 293.17 22.88
-2 -10 -4 330.06 30.89
2 10 -4 312.85 23.36
-2 -10 -4 324.9 28.62
-2 -10 -4 298.9 29.2
2 -10 -2 26.97 5.24
-2 10 -2 26.29 5.48
-2 10 -2 30.01 6.53
2 -10 -2 16.81 4.26
2 10 -2 22.61 4.1
-2 10 -2 18.46 3.63
-2 -10 -2 17.87 4.33
2 10 -2 17.01 3.71
2 10 -2 23.47 5.5
-2 -10 -2 30.51 5.38
-2 10 -2 26.01 4.61
-2 10 -2 30.39 9.85
2 10 -2 25.57 8.09
2 -10 -2 25.43 6.54
-2 10 -2 31.66 6.07
2 -10 -2 21.16 7.63
-2 -10 -2 19.83 6.87
-2 -10 -2 25.62 7.55
2 10 -2 21.28 5.41
-2 -10 -2 29.63 8.19
-2 10 -2 22.91 5.94
-2 10 0 1059.23 34.66
2 10 0 1043.26 25.54
2 -10 0 1004.3 29.72
-2 -10 0 1059.27 30
-2 -10 0 1101.99 32.67
-2 -10 0 1121.12 42.24
2 -10 0 1040.03 41.29
-2 10 0 1018.21 48.36
2 10 0 1026.28 48.33
2 -10 2 25.94 7.08
-2 -10 2 22.76 6.51
2 10 2 24.88 7.02
2 10 2 33.31 7.53
-2 10 2 24.21 6.76
-2 10 2 32.48 7.56
-2 10 4 538.77 29.87
2 -10 4 461.06 24.64
-2 10 4 342.46 24.29
2 -10 4 330.57 21.37
-2 10 4 627.23 55.88
2 -10 4 388.22 26.47
-2 -10 4 402.76 26.27
-2 -10 4 341.91 21.47
2 10 4 346.97 23.34
-2 10 4 311.02 21.98
2 10 4 460.51 24.12
2 -10 4 485.23 19.9
-2 -10 4 361.23 19.04
2 -10 4 342.35 18.41
-2 -10 4 463.42 21.77
2 -10 4 360.32 32.77
-2 10 4 316.7 19.26
2 10 4 319.83 19.31
2 10 4 339.05 29.12
-2 10 4 320.78 28.52
-2 -10 4 330.52 31.44
2 10 6 73.06 12.49
2 -10 6 92.82 12.61
-2 10 6 68.75 12.02
-2 -10 6 85.85 11.94
-2 -10 6 84.8 11.18
2 -10 6 72.51 10.52
2 10 6 90.18 11.43
2 -10 6 97.38 13.4
-2 -10 6 107.7 13.97
2 10 6 82.98 12.62
-2 -10 6 104.59 10.17
2 -10 6 95.55 9.82
2 10 6 97.69 12.01
-2 10 6 84.12 12.5
2 -10 6 85.18 9.72
-2 -10 6 90.35 10.26
-2 10 6 79.03 10.12
2 10 6 83.91 10.22
2 10 8 50.72 6.1
-2 -10 8 48.12 5.79
2 10 8 47.64 7.48
2 -10 8 51.32 6.02
-2 10 8 55.46 8.25
-2 10 8 50.59 7.64
2 -10 8 45.16 7.53
2 10 8 43.9 7.45
-2 -10 8 43.55 7.01
2 -10 8 51.28 6.31
-2 -10 8 53.39 8.18
2 -10 8 56.67 8.97
2 12 -8 3.81 1.34
-2 -12 -6 29.66 5.87
2 12 -6 16.82 4.19
-2 12 -6 23.44 6.94
-2 -12 -6 24.89 5.1
-2 12 -6 20.67 4.59
2 12 -6 24.16 4.88
-2 12 -6 18.61 4.27
2 -12 -6 24.6 5.38
2 -12 -6 22.71 5.13
-2 -12 -6 20.41 4.89
2 12 -6 22.26 4.33
2 -12 -6 18.04 4.65
-2 12 -6 29.55 5.24
2 -12 -6 23.88 7.66
-2 -12 -6 32.94 9.68
2 12 -6 21.99 6.08
-2 12 -6 35.21 9.06
-2 -12 -4 23.2 8.19
2 -12 -4 22.61 8.19
-2 12 -4 22.77 6.88
2 12 -4 19.63 6.46
-2 12 -4 26.88 7.64
-2 -12 -4 12.26 4.35
2 12 -4 14.65 3.79
-2 -12 -4 17.93 4.73
2 12 -4 14.18 5.21
2 12 -4 16.39 3.98
-2 12 -4 14.88 4.03
2 -12 -4 14.88 4.49
2 -12 -4 14.04 4.36
-2 12 -4 15.46 3.82
2 -12 -4 31.78 7.68
2 12 -4 28.09 10.73
-2 12 -4 20.18 9.96
-2 12 -4 27.57 5.54
2 12 -4 23.14 4.45
-2 -12 -4 26.44 5.63
2 12 -2 18.99 3.93
2 -12 -2 17.16 4.58
-2 -12 -2 20.18 4.71
-2 12 -2 15.97 8.23
2 12 -2 12.76 7.76
-2 12 -2 14.79 5.4
2 12 -2 12.74 3.41
-2 12 -2 11.07 3.75
2 -12 -2 9.52 3.71
2 12 -2 21.96 5.84
-2 -12 -2 13.29 4.24
2 -12 -2 9.14 3.17
-2 12 -2 14.37 3.6
2 12 -2 8.46 3.73
2 12 -2 11.95 3.46
-2 12 -2 22.41 4.71
-2 12 -2 16.31 5.32
-2 -12 -2 12.64 5.93
2 -12 -2 6.58 4.56
2 -12 0 366.45 19.84
2 -12 0 362.7 19.5
-2 -12 0 365.86 19.6
-2 -12 0 396.4 20.31
-2 12 0 501.29 20.58
-2 -12 0 447.54 22.59
2 -12 0 439.84 22.56
-2 -12 0 441.25 29.75
2 12 0 411.9 34.24
-2 12 0 411.28 34.6
2 -12 2 14.15 5.88
-2 12 2 17.51 6.41
2 12 2 15.72 5.91
-2 -12 2 14.4 5.19
2 -12 2 19.13 5.27
-2 -12 2 19.69 5.24
-2 -12 2 22.52 6.27
-2 12 2 29.99 12.53
2 -12 2 13.81 4.83
2 12 2 17.43 4.48
2 12 2 14.8 4.05
-2 12 2 12.8 4.12
-2 -12 2 20.13 4.9
2 -12 2 16.38 4.73
2 12 2 14.64 3.79
-2 12 2 20.49 4.45
2 12 2 12.54 3.42
-2 -12 2 15.4 4.08
-2 12 4 15.3 5.45
-2 -12 4 29.07 6.76
2 -12 4 22.81 6.04
2 -12 4 25.32 5.98
-2 12 4 20.98 6.05
2 12 4 47.07 18.15
-2 12 4 27.36 11.17
-2 -12 4 18.72 5.25
-2 -12 4 13.93 4.61
2 -12 4 24.31 7.19
2 -12 4 17.05 4.92
2 12 4 14.48 4.62
-2 12 4 14.11 5.71
2 -12 4 28.79 5
2 12 4 11.79 4.67
-2 -12 4 24.46 6.24
-2 -12 4 20.69 4.96
2 -12 4 23.95 5.76
-2 -12 4 17.96 7.44
-2 12 4 18.14 5.08
-2 12 4 16.03 6.33
2 12 4 15.95 6.04
2 12 4 16.52 4.82
2 -12 4 23.37 8.48
-2 -12 6 13.35 4.31
2 -12 6 18.7 6.3
-2 -12 6 24.39 6.64
2 -12 6 25.1 4.91
-2 -12 6 23.26 4.34
2 12 6 20.89 6.54
-2 12 6 15.19 5.12
2 12 6 26.23 5.79
2 -12 6 21.7 6.04
-2 -12 6 19.26 5.52
-2 12 6 12.79 4.74
2 12 6 14.88 5.62
2 12 6 19.5 4.9
-2 12 6 16.75 4.56
2 12 8 3.48 1.32
2 -12 8 4.12 1.82
-2 12 8 2.49 1.26
-2 -12 8 4.74 1.84
2 -12 8 3.65 1.62
2 -12 8 7.02 2.64
2 12 8 2.71 1.3
2 12 8 4.74 1.48
-2 12 8 6.58 2.65
-2 -12 8 7.35 2.51
2 -12 8 6.81 1.68
2 -12 8 3.19 3.16
-2 -12 8 7.38 2.92
2 14 -8 84.45 6.66
2 14 -6 36.23 5.74
-2 14 -6 34.51 5.41
2 -14 -6 34.22 6.32
-2 -14 -6 35.75 5.81
2 -14 -6 40.87 6.48
-2 -14 -6 32.06 5.63
-2 14 -6 40.62 6.02
-2 14 -6 42.47 8.59
-2 -14 -6 40.7 6.44
2 14 -6 45.25 6.39
2 -14 -6 29.23 5.32
-2 -14 -6 32.97 5.72
-2 -14 -4 591.58 44.34
-2 14 -4 687.85 38.47
-2 -14 -4 500.29 29.84
2 -14 -4 519.04 30.13
2 -14 -4 472.66 26.15
-2 -14 -4 453.89 25.93
2 14 -4 557.15 31.53
-2 14 -4 448.97 22.42
2 14 -4 477.36 23.03
-2 14 -4 593.22 35.72
2 -14 -4 471.15 26.34
-2 -14 -4 443.82 25.29
2 14 -4 678.19 36.33
-2 14 -4 486.91 23.75
2 14 -4 505.09 24.55
2 14 -4 537.79 22.17
2 -14 -4 401.63 23.66
-2 -14 -4 565.62 25.65
-2 -14 -2 51.33 12.71
2 14 -2 45.6 13.66
-2 14 -2 38.41 12.36
2 -14 -2 44.57 9.31
-2 -14 -2 74.32 10.22
2 -14 -2 53.99 8.28
-2 -14 -2 37.94 7.41
-2 -14 -2 40.15 7.72
2 -14 -2 38.58 7.43
-2 14 -2 36.37 6.24
2 14 -2 41.52 6.32
-2 14 -2 36.72 8.18
2 -14 -2 37.6 7.52
-2 -14 -2 56.13 9.15
-2 14 -2 56.64 8.34
2 -14 -2 76.13 10.34
2 14 -2 38.04 6.75
2 14 -2 51.13 7.01
2 -14 -2 45.1 7.87
-2 -14 -2 48.79 8.21
-2 14 -2 65.82 7.64
2 14 0 10.56 5.78
2 -14 0 10.57 6.88
-2 -14 0 14.84 5.87
-2 14 0 5.73 3.97
-2 14 0 8.96 4.29
2 -14 0 13.7 4.69
2 14 0 11.9 3.79
-2 -14 0 9.94 3.85
-2 -14 0 13.99 4.92
2 -14 0 8.1 3.73
2 14 0 6.91 2.2
-2 14 0 12.69 5.37
2 -14 0 10.31 3.79
-2 -14 0 9.09 3.72
-2 -14 0 9.34 3
-2 -14 0 19.92 6.24
-2 14 0 19.13 11.43
2 -14 0 12.74 4.81
2 14 0 11.45 3.93
-2 14 0 13.44 3.02
2 -14 0 11.65 3.4
-2 -14 0 9.79 3.59
-2 14 0 15.55 4.85
2 14 0 11.34 3.15
-2 14 0 13.95 3.07
-2 -14 0 11.17 4.3
2 -14 0 8.11 2.63
-2 14 0 12.56 3.71
2 -14 0 14.88 4
2 14 0 8.51 2.42
-2 -14 2 56.33 12.84
2 14 2 42.5 7.09
-2 14 2 48.39 11.03
2 14 2 54.83 11.72
-2 14 2 39.29 7
2 -14 2 55.81 12.61
2 14 2 35.71 7.56
-2 14 2 39.36 8.82
2 -14 2 37.65 7.91
2 -14 2 81.27 11.94
-2 14 2 58.04 9.1
-2 -14 2 39.8 8.3
2 -14 2 49.81 9.69
-2 -14 2 55.74 8.51
2 -14 2 46.15 7.62
-2 14 2 84.86 23.05
2 14 2 118.38 27.09
-2 -14 2 42.79 9
2 14 2 35.68 6.99
-2 14 2 38.03 6.61
2 -14 2 52.32 8.1
-2 -14 2 40.35 8.38
-2 14 2 36.29 7.14
2 14 2 38.86 6.8
2 14 2 39.29 6.6
2 14 2 36.88 6.26
-2 14 4 421.66 27.37
2 14 4 449.61 28.27
2 14 4 553.65 27.62
-2 -14 4 518.85 29.56
-2 14 4 520 30.71
2 -14 4 500.22 29.63
-2 -14 4 714.79 30.96
-2 14 4 481.26 30.04
2 14 4 478.93 30.21
2 14 4 747.45 66.33
2 -14 4 445.62 26.32
-2 -14 4 494.55 27.53
-2 14 4 478.74 53.36
-2 -14 4 500.05 32.52
2 -14 4 452.63 31.62
2 -14 4 530.18 30.29
-2 -14 4 580.87 30.59
-2 14 4 417.32 23.82
2 14 6 42.75 6.51
2 14 6 30.39 6.83
-2 14 6 28.33 6.3
2 -14 6 38.15 6.73
-2 14 6 35.11 7.49
2 14 6 31.6 7.44
-2 -14 6 39.14 7.1
2 -14 6 39.01 7.15
2 -14 6 35.11 8.52
2 -14 6 28.43 6.88
-2 -14 6 25.23 5.83
-2 -14 6 29.7 6.95
-2 14 6 29.63 5.4
2 14 6 33.24 6.04
2 14 8 88.46 6.63
2 16 -6 42.31 6.46
-2 16 -6 42.37 6.19
-2 16 -6 48.86 7.38
2 16 -6 54.16 7.93
2 16 -6 39.32 5.14
2 -16 -6 34.11 5.22
-2 16 -6 42.97 4.87
-2 16 -6 49.46 6.04
-2 -16 -6 46.08 5.74
2 -16 -6 42.6 5.6
-2 16 -4 6.67 3.69
-2 -16 -4 5.6 2.9
2 -16 -4 9.53 4.34
-2 16 -4 11 5.16
2 -16 -4 16.6 4.42
-2 -16 -4 7 3.17
-2 -16 -4 9.03 3.45
2 -16 -4 10.23 3.47
2 -16 -4 9.8 3.59
2 16 -4 10.68 3.29
2 16 -4 7.84 2.96
-2 16 -4 8.3 3.17
2 -16 -4 13.84 4.38
2 16 -4 10.36 2.74
-2 -16 -4 3.89 2.3
-2 -16 -2 471.34 30.88
-2 -16 -2 585.24 29.38
2 -16 -2 491.94 31.73
2 16 -2 534.72 31.3
2 -16 -2 658.51 31.16
-2 16 -2 475.22 29.99
-2 16 -2 507.2 32.25
2 16 -2 532.58 31.57
2 -16 -2 476.03 26.99
-2 -16 -2 471.66 26.9
-2 -16 -2 474.22 26.69
2 -16 -2 659.45 27.31
-2 -16 -2 564.41 29.7
2 16 -2 492.12 25.4
-2 16 -2 490.03 24.99
2 16 -2 624.5 25.49
2 16 -2 547.7 23.5
-2 -16 -2 469.95 26.37
-2 16 -2 557.71 25.48
2 -16 -2 492.7 25.67
2 -16 0 77.38 12.39
-2 16 0 60.11 10.31
2 16 0 74.33 11.22
-2 -16 0 68.35 10.87
2 -16 0 81.35 12.27
-2 -16 0 77.89 12.16
-2 16 0 63.37 10.92
2 16 0 77.52 11.95
-2 -16 0 81.86 10.27
-2 16 0 120.76 26.29
-2 -16 0 120.03 13.82
2 16 0 76.86 10.23
-2 16 0 64.89 9.41
-2 -16 0 71.57 11.35
-2 16 0 92.29 9.86
2 -16 0 75.67 9.5
2 16 0 77.73 9.76
-2 -16 0 62.33 9.89
2 16 0 75.86 8.89
-2 16 0 79.79 8.87
2 16 0 80.21 8.95
-2 -16 2 501.55 30.96
2 -16 2 485.74 31.2
2 -16 2 617.12 32.25
-2 16 2 599.23 61.43
-2 -16 2 574.16 34.11
2 -16 2 540.47 33.31
-2 -16 2 610.91 27.41
-2 16 2 468.96 30.29
-2 16 2 433.42 26.91
2 16 2 468.09 27.17
2 -16 2 554.09 27.72
2 -16 2 510.03 31.2
-2 16 2 512.42 25.23
2 16 2 474.98 25.1
-2 16 2 418.02 24.84
2 16 2 398.01 23.83
-2 -16 2 595.39 27.26
-2 16 2 449.25 23.98
2 16 2 441.03 23.59
-2 16 4 11.43 4.5
-2 -16 4 12.19 5.4
2 -16 4 10.37 4.7
2 16 4 -0.57 7.1
-2 -16 4 8.81 3.29
2 16 4 4.33 3.07
2 16 4 3.9 0.97
-2 16 4 9.76 4.62
2 -16 4 7.9 5.22
2 -16 4 8.26 3.09
-2 -16 4 10.09 5.01
-2 -16 4 15.42 4.71
2 -16 4 15.67 5.78
-2 -16 4 5.44 3.25
2 16 4 9.11 3.75
-2 16 4 7.46 4.01
-2 16 4 15.45 4.14
2 16 6 44.25 7.23
-2 16 6 45.14 7.3
-2 16 6 31.1 5.65
2 16 6 39.94 6.36
-2 -16 6 51.49 6.78
2 -16 6 47.95 6.75
-2 16 6 38.25 5.19
2 16 6 34.16 4.97
-2 -16 6 46.28 7.53
-2 -16 6 40.11 7.67
2 -16 6 43.94 7.69
-2 18 -6 5.67 2.02
2 -18 -4 26.06 5.65
-2 -18 -4 29.09 6.18
-2 18 -4 27.19 5.97
2 18 -4 32.02 6.29
2 -18 -4 21.54 4.62
-2 -18 -4 26.89 5.27
-2 18 -4 25.43 6.02
2 18 -4 23.65 5.85
2 -18 -4 31.92 5.75
2 18 -4 20.49 4.16
-2 18 -4 26.77 4.6
2 -18 -4 27.59 5.12
-2 18 -4 38.42 5.53
-2 -18 -4 30.86 5.42
-2 -18 -2 81.75 9.98
2 -18 -2 79.31 9.64
-2 -18 -2 64.8 10.91
2 -18 -2 55.52 9.75
2 18 -2 66.32 9.97
-2 18 -2 67.44 10.53
-2 18 -2 68.59 10.97
2 18 -2 69.66 10.61
-2 -18 -2 74.23 9.8
-2 18 -2 63.61 8.54
2 18 -2 61.86 8.54
2 18 -2 79.39 8.02
2 -18 -2 76.28 9.44
2 -18 -2 83.95 10.29
-2 -18 -2 85.02 9.57
-2 18 -2 90.44 9.08
2 18 -2 79.56 8.13
2 -18 -2 80.45 9.48
-2 18 0 101.23 13.49
2 18 0 109.91 13.17
2 18 0 94.11 12.1
2 -18 0 102.53 13.5
2 -18 0 97.3 13.43
-2 -18 0 94.84 12.57
-2 -18 0 105.3 13.95
2 18 0 131.23 26.16
-2 18 0 105.45 23.77
2 -18 0 74.55 8.87
2 -18 0 110.48 13.69
-2 18 0 119.3 10.37
2 18 0 92.81 10.75
2 18 0 116.74 11.16
-2 18 0 84.11 10.62
2 18 0 103.89 10.1
2 18 2 78.71 10.21
-2 18 2 62.07 9.42
2 -18 2 107.83 11.09
2 18 2 78.64 10.39
-2 18 2 77.43 11.63
2 -18 2 62.63 10.81
-2 -18 2 64.2 10.55
-2 18 2 70.38 18.96
-2 -18 2 75.95 11.49
2 -18 2 75.18 11.28
2 18 2 75.16 20.59
2 -18 2 73.98 11.6
-2 -18 2 85.51 9.34
-2 -18 2 71.97 10.84
2 18 2 65.62 9.27
2 -18 2 73.54 9.2
-2 18 2 60.33 9.12
2 18 2 70.87 8.96
-2 18 2 61.87 8.31
2 18 2 63.94 8.64
-2 -18 4 22.06 5.65
2 18 4 22.04 9.55
2 -18 4 22.11 5.81
-2 18 4 24.35 7.93
-2 18 4 42.42 6.43
2 18 4 29.52 5.33
-2 -18 4 35.95 6.76
2 -18 4 19.65 5.16
2 -18 4 28.15 5.55
-2 -18 4 29.75 5.3
2 -18 4 29.71 6.33
-2 -18 4 33.06 6.22
2 18 4 27.81 4.47
2 18 4 28.8 5.64
-2 18 4 32.51 6.26
-2 -18 6 7.17 2.41
2 -18 6 7.86 1.99
2 18 6 6.08 1.48
-2 18 6 7.96 1.89
2 20 -4 180.96 11.14
-2 20 -4 168.73 10.64
-2 20 -4 189.84 11.79
-2 -20 -4 204.86 10.15
2 -20 -4 211.46 10.51
2 20 -4 179.47 9.14
2 -20 -2 2.96 1.87
2 20 -2 1.76 2.21
-2 -20 -2 3.11 2.54
2 -20 -2 0.82 2.25
2 -20 -2 3.91 1.61
-2 -20 -2 -0.07 2.06
-2 20 -2 6.87 2.59
-2 -20 -2 3.79 1.83
2 20 -2 -0.68 1.98
2 -20 -2 2.06 0.86
-2 20 -2 2.35 2.23
2 20 -2 2.74 1.8
-2 20 -2 7.24 3.15
-2 20 0 118.27 12.3
-2 20 0 134.38 11.02
-2 -20 0 123.75 12.42
-2 -20 0 93.46 10.62
2 -20 0 121.33 11.76
2 -20 0 98.33 11.14
-2 20 0 95.17 18.35
2 20 0 94.7 18.77
2 -20 0 118.16 12.3
2 20 0 121.17 9.04
-2 20 0 89.7 9.32
-2 -20 0 119.16 12.29
2 20 0 98.63 9.73
2 20 0 100.81 9.4
-2 20 0 101.54 9.41
2 20 2 1.72 1.53
-2 20 2 0.91 1.3
-2 20 2 2.41 1.64
2 20 2 2.59 1.32
-2 20 2 -2.01 1.83
2 -20 2 3.63 2.27
-2 -20 2 7.13 3.35
-2 20 2 6.09 8.07
-2 -20 2 1.34 1.29
2 20 2 8.59 6.84
2 -20 2 0.02 0.85
2 -20 2 4.39 2.62
-2 -20 2 0.8 1.16
2 -20 2 4.75 2.08
-2 -20 2 3.23 1.71
-2 20 4 234.07 11.59
2 20 4 338.1 25.94
-2 -20 4 240.93 12.9
-2 20 4 356.41 27.75
2 -20 4 162.34 9.12
-2 20 4 198.72 9.73
2 20 4 209.66 9.93
-2 -22 0 21.91 3.72
-2 22 0 14.75 2.54
2 22 0 19.32 2.91
3 1 -7 391.79 18.51
3 -1 -7 417.25 18.98
-3 -1 -7 386.21 27.29
-3 1 -7 478.63 28.92
3 -1 -7 384.74 28.71
3 1 -7 397.83 29.08
-3 1 -7 399.04 27.45
-3 -1 -7 520.2 35.92
3 -1 -7 449.53 30.46
3 -1 -7 411.96 32.73
3 1 -7 425.33 32.94
-3 1 -7 446.02 32.5
-3 -1 -7 467.08 33.56
3 1 -7 565.2 36.15
3 -1 -7 634.1 37.71
-3 1 -5 397.66 25.51
3 1 -5 399.43 26.99
-3 1 -5 471.39 23.77
-3 -1 -5 374.38 24.77
3 1 -5 430.31 24.77
-3 -1 -5 425.71 23.97
3 -1 -5 382.51 24.55
3 1 -5 347.71 23.11
3 -1 -5 377.88 26.82
3 1 -5 368.07 24.73
-3 1 -5 369.88 23.21
3 -1 -5 377.79 24.7
-3 -1 -5 423.61 23.37
3 1 -3 252.19 16.25
3 -1 -3 343.33 16.21
3 -1 -3 229.11 15.98
3 1 -3 303.17 15.53
3 -1 -3 265.26 15.32
-3 1 -3 274.06 14.18
-3 -1 -3 258.94 13.66
3 1 -3 295.18 14.61
-3 -1 -3 330.3 8.55
3 -1 -3 259.21 15.53
3 -1 -1 1415.33 24.52
-3 1 -1 1501.69 22.24
3 1 -1 1460.84 27.61
-3 1 -1 1463.25 24.86
3 -1 1 1509.66 24.87
-3 1 1 1470.18 23.07
-3 1 1 1433.24 30.79
-3 1 1 1497.41 23.52
-3 -1 1 1469.9 24.81
3 1 1 1389.33 26.61
-3 1 1 1396.03 26.64
3 1 1 1499.72 23.46
3 -1 1 1350.03 25.48
3 1 1 1460.1 25.33
-3 -1 3 322.36 15.41
3 -1 3 240.2 17.2
-3 -1 3 266.03 16.69
3 -1 3 259.13 16.9
3 -1 3 247.24 18.44
3 1 3 260.8 16.7
3 1 3 267.88 17.44
-3 1 3 262.91 16.61
-3 -1 3 232.4 17.86
3 1 3 252.39 19.26
-3 1 3 228.44 19.06
-3 1 3 319.13 15.63
-3 1 5 374.79 33.26
-3 1 5 373.86 28.5
-3 -1 5 331.17 30.59
3 1 5 414.52 30.2
3 1 5 325.08 31.05
3 -1 5 342.5 30.98
3 -1 7 404.15 20.67
3 -1 7 427.06 25.34
3 1 7 422.9 27.72
-3 -1 7 536.35 28.67
-3 -1 7 463.4 25.42
3 -1 7 414.16 26.99
-3 1 7 510.11 28.92
3 -1 7 379.1 24.43
3 1 7 367.07 26.59
3 1 7 367.59 24.7
3 -1 7 357.96 26.04
-3 -1 7 503.05 21.95
3 1 7 398.54 24.62
3 1 7 426.54 18.99
3 -1 7 419.88 25.58
-3 -1 7 347.27 18.39
-3 1 7 497.68 25.6
3 -1 7 370.3 18.53
-3 1 7 353.66 17.93
-3 -1 7 434.66 44.64
3 -1 7 448.87 44.51
3 1 9 0.62 0.96
-3 -1 9 2.76 1.77
-3 1 9 -1.11 0.73
3 -1 9 0.86 1.36
3 1 9 1.33 0.92
3 1 9 1.53 1.21
-3 1 9 -1.28 1.9
-3 -1 9 1.01 1.42
3 -1 9 1.83 1.31
-3 3 -7 332.35 22.86
3 3 -7 341.13 16.71
3 3 -7 258.54 22.15
3 3 -7 416.52 31.71
-3 3 -7 481.34 31.95
3 -3 -7 294.79 25.73
-3 -3 -7 299.5 24.59
-3 3 -7 314.78 24.6
3 -3 -7 334.63 30.26
3 3 -7 310.59 25.77
-3 -3 -7 346.59 30.04
3 -3 -7 267.54 24.49
3 3 -5 123 8.91
3 3 -5 132.78 14.49
-3 -3 -5 134.52 14.74
-3 -3 -5 129.94 16.03
-3 3 -5 162.61 15.97
-3 3 -5 141.53 13.14
-3 3 -5 102.9 12.07
3 -3 -5 165.15 15.98
3 -3 -5 114.49 15.14
-3 -3 -5 132.57 14.87
3 3 -5 122.76 14.86
-3 -3 -5 143.73 13.15
-3 3 -5 120.95 14.25
3 -3 -5 135.69 14.91
3 3 -5 111.53 14.12
3 -3 -3 529.08 24.94
-3 -3 -3 514.95 24.33
-3 3 -3 510.63 20.52
3 3 -3 560.53 22.54
-3 3 -3 664.52 20.97
-3 3 -3 619.3 22.06
3 -3 -3 560.05 24.65
3 -3 -3 538.34 22.85
-3 -3 -3 584.93 19.61
3 3 -3 566.63 25.64
-3 3 -3 500.73 22.42
3 3 -3 472.58 22.37
-3 3 -3 522.77 24.78
3 -3 -1 6288.21 65.91
3 3 -1 6119.13 76.43
-3 3 -1 6171.85 78.54
3 -3 1 6076.67 63.2
3 -3 1 6521.44 65.46
-3 -3 1 6314.48 65.11
-3 3 1 6726.49 86.96
-3 3 1 6348.51 64.92
3 3 1 6193.93 64.38
3 3 1 6596.83 62.49
-3 3 1 6736.35 54.97
3 3 1 7100.19 67.68
3 3 3 503.16 23.9
-3 -3 3 472.77 25
3 -3 3 485.51 25.44
-3 3 3 504.91 24.08
3 3 3 566.22 25.13
3 -3 5 115.38 17.74
3 3 5 139.49 17.29
-3 3 5 130.14 16.89
-3 -3 5 122.27 18.16
3 -3 7 270.37 20.88
3 3 7 299.85 23.42
-3 3 7 343.67 24.02
3 -3 7 311.29 17.82
-3 -3 7 273.38 20.3
3 -3 7 307.54 23.37
3 3 7 245.1 20.42
3 -3 7 352.82 26.17
3 3 7 248.61 22.42
-3 -3 7 293.23 17.65
3 3 7 281.97 21.91
3 -3 7 279.84 16.55
-3 3 7 379.75 22.13
-3 -3 7 258.01 16.21
-3 3 7 278.06 15.5
3 3 7 337.5 22.63
-3 -3 7 336.48 39.08
3 -3 7 371.18 40.75
-3 3 9 64.77 6.7
-3 -3 9 76.29 8.4
3 3 9 61.55 6.76
-3 -3 9 71.64 7.08
3 -3 9 69.28 6.8
-3 3 9 85.2 6.62
3 5 -7 379.64 26.44
3 -5 -7 401.58 20.48
3 -5 -7 476.54 21.44
-3 5 -7 343.52 24.35
3 5 -7 406.16 29.61
-3 -5 -7 385.27 29.34
-3 5 -7 487 30.58
3 -5 -7 348.89 29.06
3 5 -5 489.18 27.44
-3 5 -5 574.96 26.74
3 5 -5 642.5 20.42
3 -5 -5 590.55 31.6
-3 5 -5 548.17 31.86
3 5 -5 559.12 32.67
-3 -5 -5 525.56 32.99
-3 5 -5 495.79 27.9
-3 -5 -5 626.1 32.86
3 5 -5 479.12 28.52
3 -5 -5 551.78 33.25
-3 -5 -5 488.47 33.41
-3 5 -3 1052.73 30.64
-3 5 -3 1447.32 32.99
3 5 -3 1060.3 31.75
-3 5 -3 967.01 30.72
-3 -5 -3 850.45 36.84
3 5 -3 897.9 31.15
3 -5 -3 1008.63 38.14
-3 -5 -3 921.82 37.14
3 -5 -3 1221.92 37.67
-3 -5 -3 1084.35 37.73
3 5 -3 1002.11 33.75
-3 5 -3 987.02 40.06
3 5 -3 1003.9 40.58
-3 -5 -3 1200.78 29.35
3 -5 -3 1057.16 34.56
-3 5 -1 846.29 22.26
-3 -5 -1 749.09 27.1
3 5 -1 904.88 21.43
-3 -5 -1 871.11 29.54
3 -5 -1 803.5 27.72
3 -5 -1 766.23 24.41
-3 -5 -1 765.72 19.17
3 5 -1 707.45 29.38
-3 5 -1 714.96 30.11
-3 -5 1 990.29 17.58
-3 -5 1 1095.02 29.18
-3 5 1 814.32 27.62
3 -5 1 803.76 25.06
3 5 1 845.31 26.96
-3 -5 1 777.73 24.32
-3 5 1 930.12 20.02
3 5 3 1038.7 34.72
-3 -5 3 894.26 36.66
3 5 3 949.61 35.33
-3 5 3 910.13 34.74
3 -5 3 909.75 37.01
-3 5 5 532.48 35.54
3 5 5 550.22 35.9
-3 -5 5 512.07 38.7
3 -5 5 486.19 37.51
3 5 7 378.24 23.56
3 -5 7 345.5 18.85
-3 -5 7 352.16 19.14
-3 -5 7 351.86 20.17
3 -5 7 437.92 19.84
-3 -5 7 339.67 19.02
3 5 7 318.8 23.36
3 -5 7 417.78 25.98
3 -5 7 345.06 26.57
3 -5 7 404.24 19.59
-3 5 7 472.46 28.17
-3 5 7 386.65 26.05
3 5 7 356.75 25.52
-3 -5 7 341.13 23.29
3 -5 7 331.16 23.4
3 5 7 421.83 27.46
3 -5 9 14.8 3.39
3 -5 9 15.36 4.01
-3 -5 9 19.39 4.59
-3 5 9 16.52 3.24
3 5 9 16.18 3.3
3 5 9 22.07 5.5
-3 -5 9 17.92 3.41
-3 5 9 23.17 5.15
3 -5 9 19.45 3.68
-3 7 -7 322.41 16.1
3 -7 -7 321.07 18.99
-3 7 -7 339.19 23.73
3 -7 -7 361.28 19.69
3 7 -7 308.55 24.04
-3 7 -7 334.26 25.25
3 7 -7 337.16 26.22
3 -7 -7 309.51 27.36
3 7 -5 164.84 16.59
-3 7 -5 258.62 18.21
-3 7 -5 189.32 12.11
3 -7 -5 227.92 14.52
-3 7 -5 176.76 16.49
3 -7 -5 291 16.34
3 7 -5 192.7 17.59
-3 7 -5 249.25 24.82
3 7 -5 284.93 26.52
3 -7 -5 261.6 21.77
-3 7 -5 177.55 17.57
3 7 -5 199.64 19.41
3 -7 -5 195.15 21.66
-3 -7 -5 186.85 21.22
-3 -7 -5 185.51 22.29
-3 -7 -5 212.2 20.75
-3 7 -5 199.11 18.46
3 7 -3 1007.78 33.91
3 7 -3 1101.61 34.83
-3 7 -3 1149.01 25.52
-3 7 -3 998.78 33.09
3 -7 -3 1065.45 29.37
3 7 -3 1029.4 46.86
-3 7 -3 983.51 45.68
3 -7 -3 1108.11 38.53
3 -7 -3 961.01 42.09
3 7 -3 968.05 34.91
-3 -7 -3 1038.39 42.23
-3 7 -3 954.79 33.41
-3 -7 -3 1021.43 42.58
-3 -7 -3 936.77 42.05
3 -7 -1 935.67 24.15
3 7 -1 878.33 26.71
-3 7 -1 921.02 26.09
-3 -7 -1 834.21 34.26
3 7 -1 850.33 24.48
3 -7 -1 840.66 32.73
-3 -7 -1 869.3 34.33
-3 -7 -1 840.14 32
-3 7 -1 979.02 29.86
3 -7 -1 865.12 30.35
-3 7 -1 755.54 36.09
3 7 -1 763.84 35.59
-3 -7 1 946.08 33.24
-3 -7 1 876.28 30.63
3 7 1 895.82 33.6
-3 7 1 877.01 34.44
3 7 1 1005.19 25.2
3 -7 1 922.03 31.17
3 -7 3 1490.92 39.24
3 -7 3 1271.82 37.34
-3 -7 3 961.76 41.31
-3 7 3 968.18 39.25
3 7 3 1037.51 40.3
3 -7 3 964.94 41.29
3 7 3 1295.83 38.43
-3 7 5 222.6 19.14
3 -7 5 224.03 17.65
-3 -7 5 233.93 16.77
3 7 5 232.72 18.1
-3 7 5 216.86 17.07
3 -7 5 228.58 16.9
3 7 5 263.44 18.84
-3 -7 5 250.73 14.71
3 7 5 201.9 17.74
3 -7 5 234.6 14.41
-3 7 5 234.83 19.15
3 -7 5 278.74 15.97
-3 -7 5 218.34 14.94
-3 7 5 226.92 15.84
-3 -7 5 189.42 24.24
-3 7 5 196.47 22.52
3 7 5 211.55 23.19
3 7 5 237.23 15.96
3 -7 5 198.3 24.87
3 -7 7 285.91 21.89
3 7 7 322.79 24.53
3 7 7 303.25 23.75
-3 7 7 330.51 24.8
-3 -7 7 281.09 21.56
3 7 7 286.51 21.7
-3 -7 7 334.12 20.61
-3 -7 7 319.11 24.56
3 -7 7 302.78 25.35
3 -7 7 343.01 18.08
-3 -7 7 306.35 19.36
-3 -7 7 291.27 17.94
-3 -7 7 336.63 18.57
3 -7 7 308.17 17.98
3 7 7 324.92 21.63
-3 7 7 323.26 24.23
-3 7 7 297.28 19.81
3 7 7 296.8 19.58
-3 -7 9 162.16 9.74
3 -7 9 157.42 9.6
3 -7 9 154.79 12.13
-3 7 9 149.71 9.27
-3 7 9 158.42 11.77
3 7 9 151.96 9.41
-3 -7 9 163.47 12.15
3 -7 9 174.1 11.13
3 7 9 167.65 12.95
3 9 -9 47.63 3.87
3 -9 -7 4.71 2.64
-3 9 -7 2.61 1.73
3 -9 -7 0.68 2.16
3 9 -7 5.8 3.7
-3 9 -7 4.03 1.16
3 9 -7 1.32 1.68
-3 -9 -7 3.79 2.24
3 9 -7 3.23 1.93
-3 9 -7 5.47 2.97
3 -9 -7 4.13 3.56
3 9 -7 1.43 2.78
3 9 -5 64.48 11.13
-3 9 -5 50.86 9.52
-3 -9 -5 47.26 11.46
-3 -9 -5 58.09 11.74
3 -9 -5 59.69 13.21
-3 -9 -5 71.69 14.72
3 9 -5 101.58 8.8
3 9 -5 50.84 6.9
3 -9 -5 62.1 8.44
3 9 -5 51.34 9.85
3 -9 -5 66.73 8.61
-3 9 -5 57.09 9.6
-3 -9 -5 53.98 8.03
-3 9 -5 56.57 6.99
3 9 -5 104.62 17.83
-3 9 -5 100.11 17.41
-3 9 -3 150.2 10.14
3 -9 -3 151.51 12.24
3 9 -3 131.02 13.7
3 -9 -3 153.67 12.37
3 9 -3 138.83 10.12
-3 9 -3 184.69 13.98
-3 9 -3 142.38 13.71
-3 -9 -3 223.45 14.01
3 9 -3 160.58 20.96
-3 9 -3 148.3 20.14
3 -9 -3 172.65 16.67
-3 -9 -3 137.91 17.43
3 -9 -3 130.16 17.38
-3 -9 -3 151.94 18.31
-3 -9 -3 154.24 18.93
3 9 -3 134.8 13.56
-3 9 -3 133.68 13.74
-3 -9 -3 131.42 17.6
-3 9 -3 164.3 15.18
3 9 -1 757.13 20.21
3 9 -1 563.94 25.27
3 9 -1 934.05 28.99
-3 9 -1 656.63 19.94
-3 9 -1 726.33 26.13
3 -9 -1 578.91 21.92
3 9 -1 609.13 18.51
-3 -9 -1 780.26 25.78
3 -9 -1 675.68 23.3
-3 9 -1 654.02 27.64
3 -9 -1 634.12 29.89
-3 9 -1 613.45 37.07
3 9 -1 580.06 35.62
-3 9 -1 671.5 24.15
-3 -9 -1 585.51 32.77
-3 -9 -1 560.06 31.42
3 9 -1 886.52 27.98
-3 -9 -1 608.04 30.58
-3 9 -1 660.16 27.76
3 -9 -1 616.28 32.19
-3 -9 -1 601.66 32.33
-3 -9 1 947.81 24.57
-3 -9 1 746.79 25.44
-3 -9 1 949.78 31.64
3 9 1 656.54 33.72
3 9 1 851.11 24.98
3 -9 1 644.29 30.7
-3 -9 1 687.18 31.55
-3 9 1 656.12 34.56
3 -9 3 173.03 15.44
-3 9 3 142.45 16.36
-3 -9 3 142.39 17
3 9 3 166.44 17.56
3 -9 3 139.31 17.19
3 -9 5 61.72 9.81
-3 9 5 66.88 11.31
3 -9 5 64.88 11.19
-3 -9 5 62.1 9.97
3 9 5 66.04 9.75
-3 -9 5 64.42 9.52
-3 9 5 78.99 10.42
3 -9 5 65.74 9.78
-3 9 5 61.78 10.38
3 9 5 71.43 9.8
3 9 5 61.99 10.46
3 -9 5 62.63 7.6
-3 -9 5 68.95 7.81
-3 -9 5 60.06 8.21
-3 -9 5 66.73 8.6
3 -9 5 66.39 8.29
3 -9 5 59.41 14
3 9 5 61.56 12.97
-3 9 5 66.2 13.58
-3 -9 5 67.09 15.25
3 -9 7 2.26 2.47
-3 -9 7 2.2 2.81
3 9 7 3.1 1.35
-3 9 7 1.42 2.83
-3 -9 7 3.82 2.51
3 9 7 2.43 2.77
-3 -9 7 -0.97 2.66
3 -9 7 2.63 2.18
-3 -9 7 2.67 2.03
-3 9 7 -2.07 2.5
3 9 7 2.99 2.25
3 9 7 -2.59 2.09
-3 -9 7 5.12 2.47
3 9 7 3.69 2.88
3 -9 7 3.18 1.92
-3 9 7 1.64 2.85
-3 -9 9 49.88 4.61
3 -9 9 40.04 4.27
3 -9 9 47.45 4.93
-3 -9 9 46.91 5.88
-3 9 9 41.7 4.31
3 9 9 45.52 4.38
-3 -9 9 52.6 5.17
-3 9 9 48.66 5.73
3 9 9 49.02 6.17
3 -11 -7 13.76 3.26
-3 11 -7 10.24 2.81
3 -11 -7 15.24 3.46
-3 -11 -7 23.46 4.39
3 11 -7 8.94 2.56
3 -11 -7 8.21 3.12
3 -11 -7 14.38 4.2
3 11 -7 16.21 3.72
-3 11 -7 17.55 3.79
3 11 -7 9.76 3.04
-3 11 -7 18.1 3.48
-3 -11 -7 9.42 2.89
3 11 -5 18.74 4.1
3 -11 -5 13.79 4.5
-3 11 -5 30.64 9.91
-3 -11 -5 16.43 7.95
-3 11 -5 32.74 8.15
3 11 -5 10.27 4.58
-3 11 -5 20.33 6.16
-3 -11 -5 15.96 4.54
-3 11 -5 16.41 3.99
3 11 -5 15.44 3.88
3 -11 -5 12.03 4.06
3 -11 -5 17.6 4.64
-3 -11 -5 17.38 5.1
3 11 -5 8.43 3.91
-3 11 -5 12.02 3.95
3 -11 -3 399.07 20.22
3 11 -3 353.85 16.84
3 11 -3 272.37 30.27
3 -11 -3 330.07 24.73
-3 11 -3 273.07 30.4
-3 -11 -3 271.01 27.01
3 -11 -3 240.55 26.06
-3 -11 -3 219.52 24.96
-3 -11 -3 205.89 23.01
3 11 -3 232.85 19.19
-3 11 -3 322.15 22.74
-3 11 -3 283.08 22.89
-3 11 -3 242.3 21.16
3 11 -3 240.88 14.61
-3 -11 -3 206.16 16.2
-3 -11 -3 296.69 17.92
3 11 -3 232.79 19.11
-3 11 -3 230.59 14.5
3 -11 -3 226.47 16.55
-3 11 -3 306.89 19.74
3 11 -3 229.76 14.1
-3 11 -3 227.91 13.79
3 -11 -3 222.01 16.43
-3 11 -1 42.74 11.07
3 11 -1 47.42 11.55
-3 -11 -1 40.6 9.34
-3 11 -1 44.9 7.95
3 -11 -1 44.8 10.07
-3 11 -1 42.93 7.7
3 11 -1 43.43 5.5
3 -11 -1 41.18 6.73
-3 -11 -1 45.71 7.1
3 -11 -1 47.43 7.08
3 11 -1 39.95 7.28
-3 11 -1 42.16 5.63
-3 -11 -1 42.59 6.6
3 -11 1 63.23 7.41
-3 -11 1 61.73 6.96
-3 -11 1 68.59 7.45
-3 11 1 66.7 7.07
3 11 1 60.02 11.51
-3 11 1 53.98 11.08
3 -11 1 50.9 10.03
-3 -11 1 48.61 9.66
3 11 3 246.5 16.29
3 -11 3 245.18 25.51
-3 11 3 264.62 17.09
-3 11 3 240.31 23.58
-3 -11 3 270.21 26.86
3 11 3 251.5 23.88
-3 11 3 237.53 18.44
-3 11 3 313.18 22.34
-3 -11 3 302.7 22.49
3 -11 3 288.23 22.56
-3 -11 3 303.19 19.78
3 -11 3 280.65 19.03
-3 -11 3 289.3 16.02
3 11 3 254.92 16.76
-3 11 3 311.75 18.73
-3 11 3 232.01 16.92
3 11 3 269.13 17.66
3 11 3 259.58 16.08
3 -11 5 20.69 5.62
-3 11 5 13.07 5.16
-3 -11 5 21.34 6.41
3 11 5 23.49 5.79
-3 -11 5 17.29 5.3
3 -11 5 24.03 6.96
3 -11 5 15.38 4.92
3 11 5 19.49 4.69
3 11 5 9.76 4.05
-3 11 5 14.17 5.04
3 -11 5 20.51 4.56
-3 -11 5 22.54 4.25
-3 -11 5 15.41 4.11
-3 -11 5 22.18 5.14
-3 -11 5 21.05 8.3
3 -11 5 33.13 11.39
3 -11 7 13.49 3.61
3 -11 7 9.51 3.61
-3 11 7 17.08 5.73
3 11 7 15.52 5.42
-3 -11 7 17.05 5.27
-3 11 7 9.9 3.77
3 11 7 13.5 4.06
3 11 7 12.76 4.49
3 -11 7 8.06 2.91
-3 -11 7 12.28 3.27
-3 -11 7 11.83 3.82
3 -11 7 11.98 5.23
-3 -11 7 25.97 5.69
-3 -11 7 9.55 4.15
-3 -11 7 12.09 3.38
-3 11 7 10.61 3.85
3 11 7 11.45 3.54
-3 13 -7 56.48 5.51
3 -13 -7 47.44 5.94
3 13 -7 47.34 5.78
-3 13 -7 55.14 6.27
3 -13 -7 63.95 7.36
3 13 -7 58.37 6.5
3 -13 -7 57.11 6.93
-3 -13 -7 63.25 7.04
-3 -13 -7 57.99 6.78
-3 -13 -7 59.59 6.43
3 -13 -7 69.38 6.78
-3 13 -5 11.03 5.69
3 13 -5 11.32 5.09
-3 -13 -5 2.52 1.94
-3 -13 -5 -3.35 2.43
3 -13 -5 0.08 1.21
3 13 -5 0.13 2.33
-3 -13 -5 0.1 1.38
3 13 -5 4.22 2.62
3 -13 -5 3.19 1.92
3 13 -5 5.87 3.84
-3 13 -5 0.88 1.14
3 -13 -5 2.28 1.47
3 -13 -5 1.22 2.06
-3 -13 -5 2.05 2.67
-3 13 -5 2.88 2.02
3 13 -5 4.34 2.5
-3 13 -5 3.81 2.26
3 13 -5 3.63 1.57
3 -13 -5 -0.07 1.03
3 13 -5 3.19 1.09
-3 13 -3 194.86 20.06
-3 -13 -3 177.01 23.92
-3 13 -3 213.57 29.94
3 13 -3 185.25 27.52
3 -13 -3 178.72 17.85
3 13 -3 223.83 19.67
3 13 -3 164.59 17.28
3 -13 -3 131.32 13.94
-3 13 -3 130.99 11.92
-3 13 -3 170.8 18.58
3 13 -3 147.99 12.27
3 -13 -3 143.85 14.37
-3 -13 -3 140.51 14.28
-3 13 -3 178.75 14.04
3 13 -3 166.45 13.82
3 13 -3 172.79 12.56
3 -13 -3 203.26 15.58
-3 -13 -3 166.59 14.69
-3 -13 -1 109.22 16.56
-3 13 -1 94.9 18.45
3 13 -1 83.75 17
3 -13 -1 143.7 14.67
-3 13 -1 113.78 13.29
-3 -13 -1 120.03 13.16
3 -13 -1 111.08 13.79
-3 13 -1 113.37 13.7
-3 -13 -1 75.29 9.77
-3 -13 -1 86.18 10.38
3 -13 -1 79.16 10.16
-3 13 -1 87.88 12.03
3 -13 -1 82.32 10.32
3 13 -1 75.39 8.11
3 13 -1 112.26 13.57
3 13 -1 91.32 10.18
-3 -13 -1 102.46 12.13
3 -13 -1 115.35 12.97
-3 13 -1 106.59 10.65
-3 -13 -1 98.13 11.26
3 -13 -1 83.49 9.6
3 13 -1 142.81 11.08
3 13 -1 110.08 9.87
3 -13 -1 93.95 11.14
-3 13 -1 89.26 9.49
-3 13 1 124.03 19.15
-3 -13 1 116.82 17.01
3 13 1 97.28 15.1
-3 13 1 105.72 15.56
3 13 1 113.76 17.75
3 -13 1 110.56 16.79
-3 13 1 91.59 11.7
-3 -13 1 151.6 15.05
-3 -13 1 104.63 12.88
3 -13 1 128.51 14.46
3 13 1 133.35 13.52
3 -13 1 98.82 12.49
-3 13 1 93.31 12.92
-3 -13 1 116.82 10.8
-3 -13 1 96.84 9.99
-3 -13 1 126.6 14.15
3 -13 1 141.59 15.2
-3 13 1 212.79 33.82
3 13 1 89.86 12.99
3 -13 1 135.46 12.33
3 -13 1 96.19 12.47
-3 13 1 135.48 11.52
3 13 1 99.62 10.83
-3 -13 1 97.56 12.15
-3 13 1 89.55 10.34
3 13 1 102.58 10.48
-3 13 1 100.01 9.45
-3 13 1 119.44 10.4
-3 -13 1 92.19 10.78
3 13 1 110.16 10.37
-3 13 1 143.49 11.54
3 13 1 99.92 9.78
3 13 3 159.23 15.93
-3 13 3 143.77 15.56
3 -13 3 158.4 16.75
-3 -13 3 180.14 17.66
-3 13 3 167.62 17.73
-3 13 3 175.19 17.43
-3 -13 3 174.99 18.76
-3 -13 3 161.89 15.46
-3 13 3 241 38.75
3 -13 3 156.15 14.92
3 -13 3 157.45 17.89
3 13 3 134.59 13.51
-3 13 3 127.85 13.61
3 -13 3 175.2 17.47
3 13 3 161.63 14.53
-3 -13 3 177.1 16.78
3 -13 3 199.35 25.12
-3 13 3 150.81 13.75
-3 -13 3 205.35 25.61
-3 13 3 187.13 22.55
3 13 3 145.35 13.31
3 13 3 212.47 23.9
-3 -13 5 2.28 1.79
3 13 5 -8.79 10.47
3 -13 5 1.71 2.43
-3 13 5 -9.96 8.64
-3 -13 5 2.39 2.22
-3 -13 5 1.43 1.18
3 -13 5 5.68 2.12
-3 13 5 1.3 2.25
3 -13 5 -0.43 1.85
3 13 5 1.19 2.25
3 -13 5 8.59 3.58
3 13 5 0.2 2.09
-3 13 5 2.45 2.07
3 13 5 0.32 1.46
3 -13 5 6.99 2.65
3 13 7 61 6.88
-3 -13 7 62.08 5.79
3 -13 7 46.02 5.44
-3 13 7 48.29 7.52
-3 -13 7 55.86 7.86
-3 13 7 57.34 8.88
3 -13 7 55.57 7.81
3 13 7 50.15 7.96
3 13 7 53.68 8.63
-3 -13 7 49.85 8.63
3 -13 7 47.09 8.5
3 -13 7 58.88 7.81
-3 13 7 49.61 6.67
3 13 7 51.3 6.59
-3 15 -7 36.14 5.45
3 15 -7 35.29 4.93
-3 15 -7 33.1 4.09
3 15 -7 28 3.55
3 -15 -7 33.03 3.94
-3 -15 -7 30.08 3.85
3 -15 -7 26.08 3.6
3 15 -5 0.03 1.1
3 -15 -5 3.13 1.77
3 -15 -5 3.26 2.12
3 -15 -5 1.36 1.84
-3 15 -5 1.04 1.15
-3 -15 -5 2.76 1.74
-3 15 -5 3.58 2.64
-3 -15 -5 1.15 1.46
-3 -15 -5 3.49 2.05
3 -15 -5 2.19 1.11
3 -15 -5 2.29 1
-3 15 -5 1.14 1.64
3 15 -5 1.06 1.68
3 -15 -5 -0.51 1.26
3 15 -5 -0.86 1.41
-3 -15 -5 2 2.49
-3 -15 -3 345.57 34.18
-3 15 -3 310.06 23.92
3 -15 -3 301.68 24.03
3 -15 -3 261.67 19.99
3 15 -3 280.15 17.32
3 -15 -3 315.85 20.11
-3 15 -3 262.64 17.17
-3 -15 -3 286.12 20.79
3 -15 -3 335.21 19.49
-3 15 -3 338.01 26.4
3 -15 -3 275.03 20.63
-3 -15 -3 257.72 19.67
3 15 -3 288.36 19.01
-3 -15 -3 375.63 22.54
-3 15 -3 284.03 18.28
3 -15 -3 254.22 18.78
3 15 -3 323.48 17.73
-3 -15 -3 299.49 20.23
-3 -15 -1 354.6 31.88
-3 15 -1 398.97 41.11
3 15 -1 379.73 39.37
3 -15 -1 292.35 22.33
3 15 -1 307.51 22.75
3 -15 -1 272.04 23.47
-3 15 -1 264.71 21.78
-3 -15 -1 327.39 23.23
3 15 -1 282.37 22.51
-3 15 -1 243.71 22.15
-3 -15 -1 247.49 18.71
-3 -15 -1 257.65 19.25
3 -15 -1 255.2 19.46
-3 15 -1 366.49 42.78
-3 -15 -1 273.24 21.62
3 -15 -1 260.77 17.08
-3 15 -1 250.36 17.95
3 15 -1 250.89 18.09
3 -15 -1 287.7 21.86
-3 -15 -1 253.88 19.41
3 -15 -1 254.41 17.71
-3 15 -1 281.19 17.85
3 15 -1 326.41 17.74
3 15 -1 273.59 16.91
-3 15 -1 362.84 18.19
3 -15 1 391.01 34.71
-3 -15 1 449.8 36.88
-3 15 1 242.33 21.93
3 15 1 297.65 20.79
3 15 1 344.45 23.83
3 15 1 276.27 20.8
3 -15 1 253.64 22.29
-3 -15 1 269.77 22.44
3 -15 1 268 22.46
-3 -15 1 307.28 23.2
-3 15 1 231.82 20.19
-3 -15 1 308.45 24.04
-3 15 1 393.71 48.65
3 -15 1 352.42 25.53
-3 -15 1 240.31 20.84
3 15 1 266.2 18.27
-3 -15 1 390.93 20.57
-3 15 1 227.27 17.79
3 15 1 218.23 17.14
3 -15 1 298.11 19.5
-3 15 1 312.31 18.75
3 15 1 253.12 16.84
-3 -15 1 258.77 19.68
3 15 1 285.02 17.83
-3 15 1 303.74 17.66
-3 15 3 342.27 23.95
-3 -15 3 306.01 23.77
3 15 3 313.09 23.24
3 -15 3 287.77 23.64
-3 15 3 267.86 22.87
-3 -15 3 329.48 26.22
-3 15 3 293.84 42.17
-3 -15 3 319.44 21.4
3 -15 3 305.32 25.9
-3 15 3 257.46 21.21
3 15 3 276.68 21.36
3 15 3 245.46 18.76
3 -15 3 318.24 21.85
3 -15 3 306.15 24.15
3 15 3 273.09 19.25
-3 15 3 268.6 18.93
3 15 3 259.58 18.36
3 15 5 3.1 4.76
-3 15 5 0.89 5.21
-3 -15 5 2.16 2.71
3 -15 5 4.34 3.09
-3 -15 5 1.59 2.49
-3 15 5 4.67 2.97
3 15 5 1.2 2.43
3 15 5 0.37 1.84
3 -15 5 7.83 2.96
3 -15 5 1.15 1.49
-3 -15 5 4.46 2.49
-3 15 5 5.17 3.44
3 15 5 -2.11 2.34
-3 -15 7 34.63 4.89
3 15 7 28.4 5.16
-3 15 7 28.49 5.18
-3 15 7 24.11 4.4
3 15 7 30.97 4.79
-3 -15 7 30.65 5.97
3 -15 7 29.02 5.63
-3 -15 7 37.51 5.22
3 -15 7 44.48 5.68
3 15 7 30.99 4.31
-3 15 7 27.41 4.06
-3 17 -5 93.33 9.96
3 17 -5 101.63 10.92
-3 -17 -5 107.07 10.17
3 -17 -5 122.06 9.37
-3 -17 -5 112.36 10.1
-3 -17 -5 161.45 10.9
3 17 -5 113.41 11.86
-3 17 -5 98.12 11.16
-3 17 -5 101.06 8.13
3 -17 -5 93.24 9.45
3 17 -5 83.47 8.12
-3 17 -5 124.22 10.09
3 17 -5 153.84 10.44
3 -17 -5 102.01 9.59
-3 -17 -5 93.44 9.01
-3 -17 -3 158.94 16.65
3 17 -3 166.14 16.44
-3 17 -3 147.83 15.56
3 -17 -3 160.81 16.79
3 17 -3 183.08 17.73
-3 17 -3 153.97 16.6
-3 -17 -3 174.65 15.53
3 -17 -3 226.2 15.54
-3 -17 -3 173.46 15.33
-3 -17 -3 177.37 14.3
3 17 -3 153.3 13.32
-3 17 -3 157.22 13.08
-3 -17 -3 158.74 13.93
3 -17 -3 159.75 14.08
-3 -17 -3 176.03 14.56
-3 17 -3 192.18 14.54
3 17 -3 158.86 11.55
-3 -17 -1 31.24 6.71
-3 17 -1 24.7 6.99
3 -17 -1 26.41 7.36
3 -17 -1 26.6 6.08
3 17 -1 30.87 7.25
-3 -17 -1 26.5 7
3 17 -1 19.67 5.76
-3 17 -1 19.59 6.42
-3 -17 -1 33.48 6.81
-3 -17 -1 28.59 6.57
3 17 -1 52.09 16.14
-3 17 -1 22.43 9.13
3 17 -1 21.07 5.31
3 17 -1 27.62 5.41
-3 17 -1 28.35 5.9
-3 -17 -1 30.42 7.22
3 -17 -1 36.01 6.88
3 -17 -1 42.67 8.15
-3 -17 -1 34.31 6.1
3 -17 -1 37.16 6.53
3 17 -1 25.28 5.07
-3 -17 -1 20.14 5.64
3 17 -1 35.35 5.72
-3 17 -1 38.33 6.36
3 -17 1 36.03 9.7
-3 17 1 31.16 6.31
3 17 1 27.28 5.69
-3 17 1 27.06 7.86
3 17 1 35.28 6.59
-3 -17 1 39.41 8.3
-3 -17 1 34.66 7.88
3 -17 1 26.47 7.56
3 -17 1 24.55 6.79
-3 17 1 22.86 13.37
3 -17 1 37.42 7.92
-3 -17 1 33.1 7.9
3 17 1 57.95 19.44
3 17 1 28.87 6.03
3 17 1 28.13 6
3 -17 1 26.53 6.03
-3 -17 1 31.28 7.76
3 -17 1 33.89 8.16
-3 17 1 42.37 6.72
-3 17 1 25.79 6.08
3 17 1 33.43 6.14
3 17 1 28.79 5.39
3 17 3 150.73 13.31
-3 17 3 147.63 13.47
3 17 3 152.63 14.63
-3 17 3 146.66 15.19
3 17 3 178.67 14.93
3 -17 3 154.74 16.69
-3 17 3 162.51 16.34
-3 -17 3 167.21 16.78
3 17 3 206.34 16.54
-3 17 3 197.51 16.06
-3 -17 3 169.45 14.15
-3 -17 3 164.78 17.64
3 17 3 205.83 34.4
3 -17 3 155.98 17.4
-3 17 3 157.79 30.54
3 -17 3 171.62 17.36
-3 -17 3 178.88 14.52
3 -17 3 170.79 15.17
-3 -17 3 160.84 16.07
3 -17 3 172.49 13.8
-3 17 5 91.84 10.43
3 17 5 113.41 11.01
-3 17 5 119.77 11.62
3 17 5 105.93 11.08
-3 -17 5 91.02 11.51
3 17 5 154.74 22.08
-3 17 5 168.7 23.48
3 -17 5 92.78 11.47
3 -17 5 108.41 10.63
-3 -17 5 125.46 11.11
3 -17 5 127.28 11.44
-3 17 5 99.93 9.17
3 17 5 103.23 9.12
3 -19 -5 38.08 4.51
3 19 -5 34.56 3.77
-3 -19 -5 36.36 4.23
-3 19 -5 37.9 5.13
3 19 -5 42.48 4.98
-3 19 -5 31.49 4.25
3 19 -5 36.58 4.83
-3 19 -3 89.88 11.09
3 19 -3 97.43 10.62
-3 19 -3 79.17 9.68
3 -19 -3 95.08 10.07
3 19 -3 93.09 10.46
3 -19 -3 101.96 11.5
-3 -19 -3 88.84 10.65
-3 19 -3 76.4 7.83
3 -19 -3 96.25 9.54
3 19 -3 83.27 8.55
3 -19 -3 121.59 10.3
-3 -19 -3 113.05 9.75
-3 19 -3 146.52 10.15
3 19 -3 105.06 7.5
3 19 -1 38.35 7.09
-3 19 -1 32.81 6.24
-3 19 -1 26.44 6.37
3 -19 -1 27.84 6.97
3 19 -1 34.9 6.89
-3 -19 -1 31.93 6.95
-3 19 -1 35.2 7.24
-3 -19 -1 39.86 6.97
3 -19 -1 30.53 6.15
3 19 -1 32.51 11.89
-3 19 -1 36.66 11.48
3 19 -1 40.08 5.75
3 19 -1 26.44 5.3
-3 19 -1 24.77 4.5
3 -19 -1 32.48 6.46
3 19 -1 39.12 5.65
-3 19 1 28.26 5.71
-3 19 1 36.84 7.42
-3 19 1 36.69 7.88
-3 -19 1 40.52 7.18
3 19 1 33.79 6.64
3 -19 1 34.73 7.73
-3 -19 1 25.34 6.18
3 -19 1 37.36 6.66
3 19 1 34.18 13.91
-3 19 1 32.46 13.41
-3 -19 1 35.9 6.6
3 -19 1 19.32 4.56
3 19 1 29.25 5.46
3 19 1 28.94 5.98
-3 19 1 26.02 5.41
-3 -19 1 32.71 7.23
3 -19 1 32.48 7.35
3 19 1 28.66 5.58
-3 19 1 27.86 5.38
3 19 3 104.01 9.18
3 19 3 116.32 10.09
-3 19 3 101.39 10.69
-3 19 3 109.98 11.04
3 -19 3 78.62 10.3
-3 -19 3 93.12 10.87
3 -19 3 107.2 10.96
-3 19 3 79.8 18.27
3 19 3 88.98 18.59
-3 -19 3 106.67 12.33
-3 -19 3 100.06 11.08
3 -19 3 85.43 9.05
3 -19 3 92.44 11.06
-3 -19 3 94.4 8.44
3 -19 3 121.16 9.72
-3 -19 5 40.73 5.82
3 -19 5 42.41 5
-3 19 5 42.18 5.08
3 19 5 45.84 4.44
-3 19 5 40.68 4.23
3 -21 -3 19.17 3.07
-3 -21 -3 24.72 3.48
3 21 -3 21.25 3.17
-3 21 -3 21.84 3.01
3 21 -3 22.26 3.02
-3 21 -1 41 5.08
3 21 -1 46.61 5.47
-3 21 -1 48.9 6.67
3 -21 -1 42.65 5.89
-3 -21 -1 45.03 5.32
-3 -21 -1 49.92 6.95
3 21 -1 49.51 9.98
-3 -21 -1 53.99 6.49
3 -21 -1 57.21 6.39
3 21 -1 40.79 5.34
-3 21 -1 43.08 5.41
3 -21 -1 43.64 5.39
3 21 1 43.22 5.28
-3 21 1 41.24 5.18
3 21 1 51.93 5.46
-3 21 1 61.63 6.09
-3 -21 1 63.56 6.17
3 -21 1 61.71 6.11
-3 -21 1 45.3 6.46
-3 21 1 50.93 6.88
3 -21 1 41.21 6.39
-3 -21 1 52.11 7.16
3 -21 1 41.62 5.37
3 21 1 48.56 12.47
-3 21 1 49.42 12.29
3 21 3 21.51 6.49
3 -21 3 26.69 4.21
-3 21 3 23.75 3.18
3 21 3 22.87 3.06
4 0 -8 59.71 10.59
4 0 -8 72.08 7.79
4 0 -8 80.32 12.39
4 0 -6 -0.88 1.74
-4 0 -6 -2.39 2.98
4 0 -6 2.13 3.26
4 0 -6 2.03 1.87
4 0 -6 -2.05 2.94
-4 0 -6 -3.74 3.44
-4 0 -6 1.67 2.59
4 0 -6 0.58 1.8
-4 0 -6 2.51 1.51
4 0 -4 1934.23 53.99
4 0 -4 2112.08 51.22
4 0 -4 2002.94 51.86
-4 0 -2 1.37 0.91
4 0 -2 0.83 1.05
-4 0 0 2986.37 34
-4 0 0 2977.66 43.51
4 0 0 2955.51 28.73
-4 0 2 4.46 2.49
4 0 2 0.67 1.27
-4 0 2 0.44 1.26
4 0 2 1.48 1.7
-4 0 2 -0.01 1.1
4 0 4 2088.85 60.41
4 0 4 1872.37 62.64
-4 0 4 1870.99 63.26
4 0 4 2096.09 58.11
-4 0 4 1989.13 56.8
4 0 6 1.11 2.4
4 0 6 3.1 2
4 0 6 -0.45 2.02
4 0 6 -1.71 2.59
4 0 6 1.18 1.94
4 0 6 -4.22 2.94
-4 0 6 -0.61 3.47
4 0 6 -1.5 4.41
4 0 8 67.37 9.57
4 0 8 63.08 8.04
-4 0 8 70.13 7.69
4 0 8 63.59 7.25
-4 0 8 60.5 7.41
-4 0 10 0.85 0.68
-4 0 10 0.56 0.61
4 -2 -8 25.11 4.57
4 2 -8 25.41 4.21
4 -2 -8 17.73 4.03
4 2 -8 18.17 5.87
4 -2 -8 27.58 7.33
4 2 -6 523.19 21.15
4 -2 -6 727.11 24.98
4 2 -6 580.34 36.04
-4 2 -6 659.39 34.44
4 2 -6 586.53 35.71
4 -2 -6 690.81 37.8
-4 2 -6 582.17 34.71
4 2 -6 543.55 32.36
4 -2 -6 531.01 32.86
-4 2 -6 520.57 29.35
-4 2 -6 706.7 37.1
4 -2 -6 571.79 37.6
-4 2 -6 640.8 30.94
-4 -2 -6 713.02 38.69
-4 -2 -6 575.44 36.13
4 -2 -4 215.56 11.11
4 -2 -4 182.22 14.59
4 2 -4 164.6 13.48
4 -2 -4 118.4 13.61
-4 2 -4 149.14 13.11
4 2 -4 129.13 12.57
-4 -2 -4 121.3 12.8
4 2 -4 176.76 13.72
-4 2 -4 141.25 13.61
-4 2 -4 183.82 14.05
-4 -2 -4 156.56 11.82
4 -2 -4 144.69 13.52
4 2 -4 126.32 13.2
-4 2 -2 8040.44 76.56
4 2 -2 7440.32 83.22
-4 2 -2 8046.42 82.97
4 2 -2 8226.63 94.03
-4 2 -2 8036.14 94.61
4 -2 -2 7825.06 86.57
-4 -2 0 195.6 9.42
-4 2 0 184.49 11.95
4 -2 0 203.99 6.67
4 2 0 188.71 10.36
4 -2 0 174.04 8.45
4 -2 2 7836.46 89.34
4 -2 2 7547.48 90.78
-4 -2 2 7859.48 90.56
4 2 2 7960.69 85.43
4 2 2 7854.81 88.61
-4 2 2 7831.12 85.53
4 2 4 138.54 14.6
-4 -2 4 141.91 16.9
-4 2 4 148 18.46
4 -2 4 149.85 17.33
4 2 4 143.33 15.52
-4 2 4 148.05 15.32
4 2 4 136.2 17.66
-4 -2 6 798.67 32.15
4 -2 6 706.31 25.76
-4 2 6 1010.9 39.29
4 2 6 678.11 33.45
4 -2 6 674.98 31.24
4 -2 6 762.41 35.01
4 -2 6 670.94 33.44
4 2 6 603.79 30.47
4 -2 6 898.6 34.66
4 2 6 550.46 31.11
4 -2 6 889.37 40.61
4 2 6 594.07 29.99
-4 -2 6 770.13 27.17
4 -2 6 664.8 31.33
4 -2 6 669.68 30.53
-4 -2 6 842.49 30.34
4 2 6 669.64 30.71
4 -2 6 660.98 23.84
-4 2 6 618.76 42.14
4 -2 6 554.53 45.27
-4 -2 6 573.18 46.44
4 2 6 643.95 42.66
-4 -2 8 19.52 4.97
4 -2 8 16.22 4.88
4 -2 8 19.57 4.6
4 2 8 15.3 3.36
4 2 8 25.22 7.29
-4 -2 8 18.58 4.26
4 2 8 22.95 5.98
-4 2 8 23.85 6.09
-4 2 8 20.06 4.26
4 -2 8 19.18 4.22
-4 -2 8 20.5 4.38
4 -2 8 21.14 6.43
-4 -2 10 79.45 5.78
4 -2 10 85.39 5.77
-4 -2 10 83.7 5.27
4 -4 -8 33.02 5.48
4 -4 -8 30.9 5.47
-4 4 -8 39.81 7.68
4 4 -8 29.85 7.43
4 4 -8 35.56 7.64
-4 4 -8 48.85 9.09
4 -4 -8 38.75 8.97
4 -4 -8 59.11 11.56
-4 4 -6 55.99 8.77
4 4 -6 65.5 7.11
4 -4 -6 59.32 7.37
4 4 -6 47.02 10.39
4 4 -6 63.54 11.94
-4 4 -6 52.77 10.7
4 -4 -6 73.88 12.32
-4 4 -6 48.96 9.28
-4 -4 -6 61.4 11.05
4 4 -6 46.99 9.2
4 -4 -6 50.97 11.34
4 4 -6 44.2 9.3
-4 -4 -6 43.62 10.69
4 -4 -6 53.25 10.94
4 4 -4 440.31 15.8
-4 4 -4 509.16 21.15
4 4 -4 353.02 20.65
4 -4 -4 400.32 23.66
4 4 -4 396.24 23.77
-4 4 -4 403.9 25.35
4 4 -4 414.27 25.61
-4 4 -4 395.48 23.22
-4 -4 -4 467.62 19.98
-4 -4 -4 517.56 21.56
-4 4 -4 541.66 21.89
-4 -4 -4 327.44 24.3
-4 4 -4 355.24 20.19
-4 -4 -4 349.51 23.7
-4 -4 -4 451.1 24.3
4 -4 -4 395.84 24.58
4 4 -4 389.71 22.29
4 4 -4 340.14 21.38
4 4 -2 371.76 15.75
4 -4 -2 308.46 18.04
-4 -4 -2 300.64 18.32
-4 -4 -2 378.51 15.17
4 4 -2 307.53 15.07
-4 4 -2 345.88 14.72
4 -4 -2 316.58 16.52
-4 -4 -2 380.85 11.89
4 4 -2 332.91 15.65
4 4 -2 332.01 19.97
-4 4 -2 301.57 19.34
-4 -4 0 996.59 26.33
-4 4 0 1093.05 32.36
4 4 0 1049.35 30.44
-4 4 0 1033.45 35.56
-4 4 2 369.44 11.72
4 -4 2 435.96 17.71
-4 4 2 403.98 16.2
4 -4 2 289.4 16.75
-4 -4 2 316.4 17.47
-4 4 2 310.8 16.42
4 4 2 327.01 16.21
-4 4 2 364.41 22.44
4 4 2 329.99 16.74
-4 -4 4 355.62 27.09
-4 4 4 351.95 24.44
4 4 4 381.58 25.25
4 4 4 374.87 24.89
4 -4 4 331 25.91
4 -4 6 71.26 8.06
4 -4 6 62.81 9.62
-4 4 6 84.43 11.61
4 -4 6 67.52 11.57
4 -4 6 70.85 10.51
4 4 6 61.86 10.07
4 4 6 59.48 9.1
4 4 6 48.29 9.16
-4 -4 6 53.75 6.94
4 4 6 71.28 11.12
-4 4 6 69.86 10.66
4 -4 6 55.86 7.2
4 4 6 57.39 9.33
-4 -4 6 62.03 7.98
4 4 6 51.14 9.54
-4 4 6 67.64 13.97
4 4 6 61.09 8.74
4 4 6 64.29 13.72
4 -4 6 68.06 15.74
-4 4 6 55.97 8.37
-4 -4 6 55.35 14.56
4 4 8 35.55 7.07
4 -4 8 33.38 5.59
-4 -4 8 29.5 5.4
-4 4 8 38.43 5.37
4 4 8 34.35 7.74
-4 4 8 33.57 7.04
-4 -4 8 30.25 5.26
-4 -4 8 33.89 7.09
4 4 8 27.67 5.33
4 -4 8 35.98 7.46
4 -4 8 38.98 6.04
4 -4 8 33.92 7.89
4 4 8 31.16 7.36
-4 -4 10 159.47 7.13
4 4 10 145.37 6.8
-4 -4 10 174.12 8.4
4 -4 10 170.11 8.05
4 -6 -8 212.58 13.56
4 -6 -8 319.08 16.48
-4 6 -8 307.11 20.34
4 6 -8 238.54 19.77
4 6 -6 259.73 21.67
-4 6 -6 282.82 21.35
4 -6 -6 274.03 17.34
4 6 -6 312.92 27.62
4 6 -6 278.59 24.08
-4 -6 -6 285.57 28.87
-4 -6 -6 286.49 26.39
4 -6 -6 297.71 28.35
4 -6 -6 229.09 23.21
-4 6 -6 296.45 23.19
-4 6 -6 277.29 22.53
-4 6 -4 532.5 24.99
4 -6 -4 699.19 23.43
-4 6 -4 771.74 26.97
4 6 -4 546 26.83
4 6 -4 625.98 36.4
4 -6 -4 647.2 31.79
-4 6 -4 574.81 35.25
-4 -6 -4 617.67 32.14
4 -6 -4 560.03 33.07
-4 -6 -4 564.84 31.89
4 6 -4 516.31 27.54
-4 -6 -4 533.43 32.47
-4 6 -4 541.88 26.6
-4 6 -4 496.11 25.5
-4 -6 -4 513.75 33.49
4 -6 -2 892.31 23.37
4 6 -2 751.17 24.99
-4 6 -2 832.85 25.24
4 -6 -2 716.73 28.01
-4 -6 -2 821.86 20.85
4 6 -2 674.83 33.27
-4 6 -2 663.85 33.55
4 -6 -2 713.13 31.35
-4 -6 -2 635.84 30.33
4 6 -2 714.93 25
-4 6 -2 710.73 24.74
-4 -6 -2 622.85 30.3
-4 -6 -2 705.1 31.27
-4 6 0 26.77 4.5
4 6 0 15.7 3.17
4 6 0 28.62 1.68
-4 6 0 26.34 4.17
-4 -6 0 24.77 5.13
-4 -6 0 20.44 4.81
-4 -6 0 21.74 4.08
4 -6 0 17.51 4.1
4 6 0 16.67 4.48
-4 6 0 23.01 5.59
-4 6 2 854.28 28.86
-4 6 2 717.17 27.92
4 6 2 700.23 27.45
4 6 2 866.34 27.8
4 6 2 768.98 26.06
-4 -6 2 685.61 28.59
4 -6 2 699.28 28.49
-4 -6 4 527.1 34.24
-4 6 4 550.46 32.48
4 -6 4 527.69 33.97
4 6 4 554.09 32.04
4 -6 6 369.29 18.26
-4 6 6 298.87 23.18
4 -6 6 259.27 20.33
4 6 6 249.22 20.33
4 6 6 286.35 22.86
-4 -6 6 336.83 20.32
4 -6 6 266.75 23.58
4 -6 6 280.65 16.7
-4 6 6 300.51 22.64
4 6 6 267.82 21.73
-4 -6 6 284.87 16.76
4 6 6 300.49 20.75
4 6 6 296.92 21.32
4 -6 6 348.85 18.19
-4 -6 6 290 18.25
-4 -6 6 294.66 34.1
4 -6 6 281.06 32.48
-4 6 6 310.79 30.88
-4 6 6 272.13 18.58
4 6 6 284.63 18.67
4 6 6 309.19 30.52
4 -6 8 224.94 14.27
-4 -6 8 208.89 13.86
4 6 8 211.04 16.25
4 6 8 191.83 16.84
4 -6 8 224.91 19.32
-4 -6 8 219.21 14.07
4 -6 8 203.61 17.5
-4 -6 8 211.99 17.45
4 6 8 266.57 19.18
-4 6 8 230.62 18.15
4 6 8 212.59 18.27
4 8 -8 17.32 3.4
-4 -8 -8 28.74 4.93
4 8 -8 21.82 4.09
4 -8 -8 24.19 4.47
4 -8 -8 14.97 3.71
4 8 -8 25.83 6.27
-4 8 -8 20.97 3.59
4 -8 -6 170.56 13.21
4 -8 -6 133.17 12.59
-4 8 -6 150.79 11.15
4 8 -6 150.49 17.09
-4 8 -6 143.35 15.65
-4 -8 -6 154.02 12.79
4 8 -6 195.3 22.77
4 8 -6 165.55 18.29
-4 -8 -6 165.74 22.73
-4 8 -6 139.89 16.25
4 -8 -6 130.34 17.94
-4 -8 -6 173.3 21.89
4 -8 -6 191.22 22.89
4 -8 -4 70.01 8.23
4 8 -4 61.47 9.85
-4 8 -4 71.92 7.16
-4 8 -4 69.71 9.76
4 -8 -4 72.23 8.34
4 -8 -4 98.54 13.15
4 8 -4 85.47 15.46
-4 8 -4 73.23 14.01
-4 -8 -4 69.92 12.89
-4 -8 -4 74.73 13.7
-4 -8 -4 72.43 12.37
4 8 -4 70.65 10.25
-4 -8 -4 72.11 12.21
4 -8 -4 71.97 13.14
-4 8 -4 72.43 10.56
4 8 -2 1010.49 32.75
-4 8 -2 1192.87 26.75
4 -8 -2 1215.81 31.42
4 8 -2 1133.02 25.46
4 -8 -2 1045.86 29.73
-4 8 -2 1159.42 25.29
4 -8 -2 1115.44 39.42
4 8 -2 1010.51 47.46
-4 8 -2 968.07 46.53
-4 8 -2 1142.87 35.43
4 -8 -2 989.19 41.97
-4 -8 -2 997.29 42.48
-4 -8 -2 1003.32 42.92
-4 8 -2 928.73 32.61
4 8 -2 1050.3 32.19
-4 -8 -2 1033.76 42.56
4 -8 0 585.69 19.91
-4 8 0 508.92 22.48
4 8 0 493.48 21.98
-4 8 0 497.21 22.15
-4 -8 0 513.73 27.97
-4 -8 0 573.2 24.53
-4 -8 0 557.64 27.83
-4 8 0 511.58 30.46
4 8 0 521.32 30.11
4 -8 2 1035.98 39.53
-4 -8 2 1073.11 40.34
4 8 2 1299.66 35.71
-4 8 2 1024.17 38.18
-4 8 2 1248.12 41.32
4 8 2 1077.29 38.72
4 8 2 1313.09 40.63
4 8 4 80.53 13.13
4 -8 4 72.06 13.37
-4 -8 4 60.82 11.97
-4 8 4 67.76 12.07
-4 8 6 142.83 16.72
4 -8 6 143.03 15.41
4 -8 6 159.48 17.29
4 8 6 142.51 15.61
4 -8 6 143.97 17.73
-4 -8 6 148.73 14.36
4 8 6 165.39 15.82
-4 8 6 150.09 16.49
4 -8 6 159.86 12.88
-4 -8 6 158.31 12.56
4 8 6 140.64 16.18
4 8 6 169.92 15.76
-4 -8 6 143.07 13.25
-4 -8 6 142.87 12.86
4 -8 6 147.25 12.35
-4 -8 6 211.97 29.17
4 8 6 142.98 13.25
-4 8 6 152.62 14.08
4 -8 6 190.74 27.57
4 8 8 15.83 4.73
-4 8 8 10.19 3.47
4 8 8 21.27 4.57
4 -8 8 17.19 3.88
-4 -8 8 22.98 4.3
4 -8 8 19.2 5.83
-4 -8 8 20.06 4.21
-4 8 8 22.17 5.47
4 -8 8 13.52 4.28
-4 -8 8 18.48 5.03
4 8 8 22.25 5.47
4 -8 8 20.51 4.4
-4 -10 -8 42.2 5.45
4 10 -8 29.33 4.58
4 10 -8 35.78 4.8
4 -10 -8 28.58 4.32
4 -10 -8 40.12 5.39
-4 10 -8 36.78 4.63
4 10 -8 32.23 3.73
4 10 -6 21.51 4.7
4 10 -6 20.37 6.37
4 -10 -6 20.02 5.11
-4 -10 -6 20.05 4.9
-4 10 -6 22.92 4.91
-4 -10 -6 19.14 4.53
-4 10 -6 23.19 4.6
4 -10 -6 17.08 4.23
4 10 -6 25.69 4.74
4 10 -6 21.17 4.12
4 -10 -6 22.29 7
-4 -10 -6 22.91 8.57
-4 10 -6 20.28 6.8
4 10 -6 28.73 7.04
-4 10 -4 360.8 34.63
4 -10 -4 491.31 31.13
4 10 -4 398.83 36.63
-4 -10 -4 284.52 18.92
-4 10 -4 307.76 16.98
4 -10 -4 319.33 19.42
4 -10 -4 309.61 19.4
4 10 -4 293.7 16.35
4 10 -4 260.28 21.24
-4 10 -4 305.52 16.06
4 10 -4 413.04 18.75
4 10 -4 548.12 20.28
-4 -10 -4 331.14 30.44
4 -10 -4 310.58 30.11
-4 10 -4 390.88 27.33
-4 -10 -4 313.99 28.79
-4 10 -4 287.15 22.82
-4 -10 -4 345.81 31.66
4 10 -4 345.92 24.23
4 -10 -2 203.58 18.68
-4 10 -2 182.4 22.86
4 10 -2 191.09 23.33
-4 -10 -2 173.66 20.04
-4 10 -2 217.48 16.53
-4 -10 -2 181.03 20.16
-4 -10 -2 184.31 19.85
-4 10 -2 214.57 18.1
4 -10 -2 185.32 20.47
-4 -10 -2 156.51 19.05
4 10 -2 189.42 15.08
4 -10 -2 172.47 13.41
4 -10 -2 183.08 13.67
-4 10 -2 187.89 11.96
4 10 -2 204.66 12
-4 -10 -2 219.46 14.98
-4 10 -2 202.83 17.37
4 10 -2 172.2 11.11
-4 10 -2 242.44 15.89
4 10 -2 182.24 15.61
-4 10 0 59 6.51
4 10 0 54.49 5.52
4 10 0 44.05 7.6
-4 -10 0 49.57 7.06
4 -10 0 48.3 6.28
4 -10 0 39.08 5.97
-4 -10 0 45.45 6.16
4 10 0 45.55 10.33
-4 10 0 42.55 10.33
-4 -10 0 49.13 8.81
-4 -10 0 43.88 9.37
4 -10 2 180.15 18.76
-4 -10 2 200.18 19.76
-4 10 2 204.94 19.22
4 10 2 244.14 20.12
4 10 2 196.29 18.6
-4 10 2 243.99 21.06
4 10 4 392.45 22.71
4 -10 4 415.36 18.76
-4 10 4 297.01 21.63
4 10 4 346.03 23.35
-4 10 4 419.7 27.04
4 -10 4 453.1 24.71
4 -10 4 603.21 30.06
-4 10 4 323.03 23.57
4 -10 4 329.65 21.35
-4 -10 4 382.75 25.49
-4 -10 4 333.8 21.13
-4 10 4 478.42 50.31
4 -10 4 365.64 26.06
4 -10 4 513.43 27.65
4 10 4 335.36 19.98
-4 -10 4 443.21 21.41
-4 -10 4 348.66 18.81
-4 10 4 355.52 30.27
4 -10 4 376.15 33.18
4 10 4 345.51 29.39
-4 -10 4 340.03 31.92
-4 10 4 353.02 20.6
4 10 4 386.49 21.23
-4 10 6 24.96 6.75
4 -10 6 22.26 4.8
-4 -10 6 23.4 4.77
4 10 6 22.09 6.63
-4 -10 6 20.22 5.9
4 -10 6 21.34 6.02
4 10 6 17.03 6.26
-4 10 6 12.74 5.37
-4 -10 6 20.58 5.35
4 -10 6 13.9 5.48
4 10 6 19.86 5.67
-4 -10 6 24.28 6.67
4 -10 6 15.27 5.57
-4 -10 6 19.67 4.84
-4 -10 6 18.15 4.89
-4 10 6 19.99 5.12
4 10 6 22.17 5.29
4 -10 8 30.61 6.75
-4 -10 8 19.69 4.83
4 -10 8 40.1 5.68
4 -10 8 25.57 4.28
-4 -10 8 26.36 4.03
-4 10 8 28.41 5.68
4 10 8 29.29 6.37
4 10 8 30.02 4.91
-4 -10 8 21.12 5.04
4 -10 8 24.19 5.3
4 10 8 28.98 6.02
4 -10 8 27.56 4.45
-4 10 8 30.42 6.01
4 12 -8 69.75 5.7
4 -12 -8 70.14 5.85
4 -12 -6 126.05 11.87
4 12 -6 126.32 10.16
-4 -12 -6 132.76 12.44
-4 12 -6 143.69 17.59
4 -12 -6 123.73 12.15
4 12 -6 137.07 11.46
4 -12 -6 120 12
-4 12 -6 117.17 10.71
-4 -12 -6 131.19 11.96
4 12 -6 132.99 11.7
4 12 -6 173.8 16.83
-4 12 -6 147.74 11.19
-4 12 -6 186.68 20.3
-4 -12 -6 173.54 22.41
4 -12 -6 151.35 18.95
4 12 -6 197.9 19.24
-4 12 -4 432.22 31.19
-4 -12 -4 329.25 32.57
-4 12 -4 598.05 34.47
4 12 -4 359.32 26.05
-4 12 -4 462.42 42.54
4 12 -4 505.82 44.21
4 -12 -4 427.25 26.46
4 -12 -4 308.96 20.66
-4 12 -4 356.75 27.83
4 12 -4 320.2 18.28
-4 -12 -4 291.81 20.42
-4 12 -4 317.31 18.46
4 -12 -4 315.62 20.97
4 12 -4 341.81 25.14
4 12 -4 290.88 17.26
-4 12 -4 436.37 21.26
4 12 -4 441.71 19.13
4 12 -4 355.51 18.2
-4 -12 -4 394.61 21.42
4 -12 -4 297.41 19.97
-4 -12 -2 84.64 15.07
-4 12 -2 95.26 12.81
-4 -12 -2 85.67 15.42
-4 12 -2 111.26 20.1
4 12 -2 94.52 18.33
4 -12 -2 109.31 13.3
4 12 -2 102.39 10.36
-4 12 -2 143.99 11.89
4 12 -2 114.37 9.65
4 -12 -2 113.79 11.27
4 12 -2 92.59 8.84
-4 12 -2 93.62 12.86
4 -12 -2 80.35 10.01
-4 -12 -2 83.91 10.18
4 -12 -2 81.52 10.25
4 12 -2 84.47 11.77
-4 12 -2 79.28 8.62
-4 -12 -2 94.55 10.72
-4 -12 0 24.89 5.05
4 -12 0 29.4 5.24
4 -12 0 26.68 5.81
-4 -12 0 22.99 4.69
4 -12 0 22.17 4.79
-4 12 0 29.25 5.1
4 12 0 28.35 9.41
-4 12 0 28.08 9.67
-4 -12 0 29.1 7.73
-4 -12 2 111.18 16.39
4 12 2 87.93 14.33
-4 12 2 105.34 15.36
4 12 2 104.28 10.36
-4 12 2 101.66 10.29
4 -12 2 94.21 15.08
-4 12 2 96.46 12.61
4 -12 2 124.69 14.1
-4 -12 2 104.81 12.69
-4 -12 2 130.87 14.86
4 12 2 104.65 14.34
4 -12 2 127.28 15.05
-4 12 2 147.34 27.21
-4 12 2 91.48 10.51
-4 -12 2 115 13.03
4 12 2 94.26 10.12
-4 12 2 131.98 11.61
4 12 2 95.69 10.21
4 12 2 96.53 9.55
-4 -12 2 124.76 11.66
4 12 2 99.65 9.91
-4 12 4 322.17 24.7
4 -12 4 496.19 26.37
-4 -12 4 474.08 26.84
-4 12 4 348.59 25.8
4 -12 4 392.32 25.86
-4 12 4 356.06 44.7
4 -12 4 326.39 26.33
4 -12 4 334.24 22.6
-4 -12 4 363.39 23.19
-4 -12 4 347.91 26.09
4 12 4 346.14 22.32
-4 12 4 278.5 22.28
4 -12 4 412.29 19.19
4 12 4 316 23.12
4 12 4 323.36 20.6
4 -12 4 368.14 25.03
-4 -12 4 449.31 21.99
-4 -12 4 525.02 27.49
-4 -12 4 346.18 19.52
4 12 4 460.24 35.95
-4 12 4 401 34.24
-4 -12 4 432.44 38.63
-4 12 4 307.08 20.17
4 12 4 319.7 20.32
4 -12 4 417.62 37.94
-4 -12 6 124.02 13.9
4 12 6 107.89 14.81
4 -12 6 138.31 14.55
-4 12 6 114.33 14.88
4 -12 6 164.13 12.28
-4 -12 6 124.94 13.34
4 -12 6 113.64 15.27
4 12 6 159.85 14.13
4 -12 6 115.66 15.87
-4 -12 6 132.33 15.25
4 -12 6 130.9 11.17
4 12 6 109.24 13.49
-4 -12 6 161.77 11.39
-4 12 6 119.33 14.24
-4 -12 6 129.8 11.88
4 12 6 116.95 11.6
-4 12 6 111.92 11.58
-4 -12 8 74.13 5.39
4 -12 8 77.05 9.21
-4 -12 8 67.16 7.76
4 -12 8 100.32 7.71
4 -12 8 73.49 7.75
-4 12 8 80.4 8.56
4 12 8 75.51 5.72
-4 -12 8 69.55 7.69
4 -12 8 99.35 6.29
4 12 8 70.04 7.82
-4 12 8 71.21 7.69
4 12 8 73.41 8.26
4 -14 -6 32.4 6.07
4 14 -6 33.7 5.69
-4 14 -6 31.28 4.66
4 -14 -6 34.29 5.94
-4 -14 -6 32.84 5.82
-4 14 -6 29.34 5.15
-4 -14 -6 31.52 5.39
-4 14 -6 44.39 8.93
4 14 -6 32.08 5.34
-4 -14 -6 36.96 5.98
4 -14 -6 33.09 5.9
4 -14 -6 34.17 5.86
4 14 -6 33.71 4.69
-4 -14 -6 29.34 5.24
-4 -14 -4 151.28 22.33
-4 14 -4 148.74 18.37
4 -14 -4 116 14.16
4 -14 -4 114.63 12.9
-4 14 -4 139.71 17.52
4 -14 -4 114.29 11.8
4 -14 -4 126.67 12.88
-4 14 -4 113.65 11.08
4 14 -4 121.52 11.47
4 14 -4 120.76 15.09
-4 -14 -4 101.21 12.22
-4 -14 -4 111.38 12.79
-4 14 -4 124.04 11.61
4 14 -4 134.6 12.62
4 -14 -4 105.96 12.25
4 14 -4 127.9 11.05
-4 -14 -4 123.24 12.18
-4 -14 -2 205.54 25.27
-4 14 -2 212.75 20.34
-4 14 -2 232.55 31.25
4 14 -2 243.65 31.68
-4 14 -2 193.29 18.37
4 -14 -2 173.01 18.29
-4 -14 -2 238.17 18.63
-4 14 -2 214.83 20.42
-4 -14 -2 161.65 15.48
4 14 -2 166.9 17.94
4 -14 -2 150.3 14.93
4 -14 -2 196.86 15.04
4 14 -2 166.57 12.89
4 -14 -2 205.11 14.41
4 -14 -2 161.06 15.61
-4 -14 -2 157.28 15.07
-4 14 -2 187.61 19.31
-4 -14 -2 203.82 17.66
4 14 -2 178.87 14.67
-4 14 -2 190.86 14.86
4 14 -2 235.58 14.46
4 14 -2 180.29 13.43
4 -14 -2 157.37 14.2
-4 -14 -2 183.12 15.97
-4 14 0 125.58 21.36
4 14 0 120.99 20.39
4 -14 0 109.21 17.92
-4 -14 0 129.48 18.82
-4 -14 0 103.88 13.09
-4 14 0 91.78 12.43
4 14 0 110.98 13.15
4 -14 0 83.81 12.35
4 -14 0 97.29 12.87
-4 14 0 95.04 13.37
4 14 0 128.59 14.2
4 -14 0 86.09 10.81
-4 -14 0 94.24 10.95
-4 -14 0 95.25 10.62
-4 -14 0 149.96 15.27
4 14 0 79.5 12.9
-4 14 0 159.38 28.86
-4 -14 0 98.93 12.68
-4 14 0 98.83 11.1
4 14 0 81.84 9.73
4 -14 0 91.35 12.54
4 -14 0 111.22 11.46
-4 14 0 94.14 10.01
4 14 0 103.56 10.08
-4 -14 0 92.43 11.32
4 -14 0 107.09 10.5
4 14 0 84.02 9.21
-4 14 0 145.1 11.53
4 -14 2 203.41 22.46
-4 14 2 220.46 24.75
4 -14 2 237.23 26.69
-4 -14 2 272.54 28.97
4 14 2 210.02 23.57
4 14 2 164.25 13.88
-4 14 2 161.98 14.04
-4 14 2 158.29 17.54
4 14 2 207.82 17.49
-4 -14 2 184.42 18.12
4 -14 2 163.65 17.66
4 -14 2 220.4 19.31
-4 14 2 259.99 19.66
-4 -14 2 195.74 19.38
4 -14 2 188.32 19.43
-4 14 2 249.58 39.56
-4 -14 2 251.85 18.08
-4 14 2 167.25 15.5
4 -14 2 214.6 17.15
4 -14 2 163.69 17.19
4 14 2 162.65 14.3
-4 14 2 209.57 15.65
4 14 2 163.32 14.49
-4 -14 2 198.32 18.42
4 14 2 168.98 13.65
-4 -14 2 184.64 15.57
4 14 2 166.88 13.76
4 14 4 106.93 13.6
4 14 4 124.62 13.42
-4 14 4 94.19 13.26
4 -14 4 115.53 14.54
4 14 4 116.46 15.31
-4 14 4 114.28 15.01
-4 14 4 105.29 14.01
-4 -14 4 131.95 14.82
-4 -14 4 148 14.15
-4 14 4 103.16 25.01
4 -14 4 88.37 13.86
-4 -14 4 113.22 13.09
-4 -14 4 120.74 16.26
-4 -14 4 140.53 14.51
4 -14 4 135.44 14.52
4 -14 4 116.87 14.79
4 -14 4 141.34 12.56
-4 14 6 29.6 6.84
4 14 6 36.95 6.39
4 14 6 25.84 5.89
-4 -14 6 31.42 5.98
4 14 6 21.2 5.84
4 -14 6 40.83 6.8
-4 14 6 26.05 6.54
-4 -14 6 27.12 5.76
4 -14 6 25.51 6.75
-4 -14 6 41.2 8.05
4 -14 6 35.72 6.64
4 14 6 27.29 5.13
-4 14 6 30.09 5.76
-4 16 -6 76.71 7.77
-4 16 -6 78.48 9.23
4 16 -6 77.25 7.04
4 -16 -6 72.13 7.68
-4 16 -6 99.43 8.53
4 -16 -6 98.89 8.39
-4 -16 -6 96.94 8.25
-4 -16 -4 30.45 6.96
4 -16 -4 32.02 6.7
-4 16 -4 31.44 6.99
4 -16 -4 34.58 7.2
-4 16 -4 32.88 7.81
4 16 -4 28.36 5.16
4 -16 -4 41.38 6.55
4 -16 -4 29.56 5.96
-4 -16 -4 24.77 5.59
-4 -16 -4 30.75 6.46
-4 16 -4 40.56 8.9
4 16 -4 27.41 5.59
-4 16 -4 31.16 5.68
4 -16 -4 31.38 6.16
4 16 -4 27.49 4.74
-4 -16 -4 34.4 6.14
-4 16 -4 44.22 7.24
4 16 -2 3.77 3.12
-4 16 -2 9.4 4.71
-4 -16 -2 4.63 3.5
4 -16 -2 3.96 1.89
-4 -16 -2 5.5 2.68
4 -16 -2 2.63 1.92
-4 16 -2 0.17 1.4
4 16 -2 2.6 1.61
4 -16 -2 1.07 2.37
-4 -16 -2 5.83 3.16
-4 -16 -2 7.25 3.87
4 -16 -2 5.57 2.68
-4 16 -2 6.47 2.98
4 16 -2 6.04 3.21
-4 16 -2 4.93 3.48
-4 -16 -2 3.41 2.57
4 16 -2 0.26 1.25
4 -16 -2 3.55 1.56
4 16 -2 7.37 2.68
-4 -16 -2 4.76 3.07
4 -16 -2 2.46 1.7
4 16 -2 3.73 2.93
-4 16 0 900.2 41.64
4 -16 0 1034.87 44.55
4 16 0 1055.64 42.01
-4 -16 0 1090.99 45.38
4 -16 0 1030.38 46.27
-4 -16 0 1159.92 47.28
-4 16 0 957.54 44.52
4 16 0 1260.16 46.18
-4 -16 0 1188.4 39.44
-4 -16 0 1219.71 40.67
-4 -16 0 1484.96 49.63
-4 16 0 1070.46 77.54
4 -16 0 914.13 34.58
-4 16 0 946.48 36.4
4 16 0 1082.94 36.92
4 -16 0 1092.1 45.1
-4 -16 0 1076.63 44.71
4 16 0 909.95 35.46
-4 -16 0 971.7 39.28
-4 16 0 1156.46 35.56
4 16 0 993.04 33.78
4 16 0 1075.1 34.25
-4 16 0 1353.52 35.83
4 -16 2 8.36 5.11
4 16 2 3.12 2.32
-4 16 2 5.09 2.73
-4 16 2 0.04 1.71
-4 16 2 9.32 5.21
4 16 2 6.27 3.37
4 -16 2 3.04 2.72
-4 -16 2 4.35 3.26
4 -16 2 5.94 3.92
-4 -16 2 5.17 3.99
-4 -16 2 2.22 1.39
4 16 2 9.34 10.93
-4 16 2 4.18 5.87
4 -16 2 0.26 1.94
-4 -16 2 5.25 3.1
-4 -16 2 0.12 1.95
-4 16 2 0.64 1.21
4 -16 2 1.52 1.96
4 16 2 4.61 2.78
4 16 2 3.47 2.55
4 16 2 3.96 2.53
-4 16 4 25.93 6.43
4 16 4 26.63 6.16
4 16 4 30.67 6.47
-4 16 4 32.13 6.93
-4 -16 4 34.15 7.09
4 -16 4 28.66 7.21
-4 16 4 32.44 7.15
4 16 4 28.31 6.62
4 16 4 36.2 13.96
-4 -16 4 35.66 8.36
-4 16 4 25.1 11.84
4 -16 4 30.71 8.07
-4 -16 4 29.62 6.23
4 -16 4 35.36 7.96
-4 -16 4 34.56 7.24
4 -16 4 36.85 7.29
-4 -16 4 37.27 7.16
4 -16 4 39.86 6.36
4 16 6 86.39 9.89
4 16 6 85.82 8.97
-4 -16 6 120.94 8.95
-4 16 6 85.46 10.01
-4 16 6 77.59 8.91
4 16 6 109.51 8.02
-4 -16 6 81.67 9.7
4 -16 6 76.46 10.14
4 -16 6 101.11 9.59
-4 -16 6 94.74 9.25
4 16 6 82.23 7.52
-4 16 6 71.47 7.17
-4 18 -4 199.83 15.34
4 18 -4 230.49 16.48
4 -18 -4 212.14 14.28
4 -18 -4 224.93 16.2
-4 -18 -4 215.25 16.17
-4 -18 -4 241.29 15.54
-4 18 -4 211.93 16.77
4 18 -4 236.74 16.76
4 -18 -4 215.55 14.84
4 18 -4 189.68 12.79
-4 18 -4 212.1 12.45
4 -18 -4 236.06 14.89
-4 -18 -4 233.14 14.48
-4 18 -4 252.97 14.38
4 18 -4 237.52 11.35
4 18 -2 88.35 11.56
-4 -18 -2 102.08 11.09
-4 18 -2 60.63 9.78
-4 -18 -2 92.31 12.66
4 -18 -2 84.38 12.38
-4 18 -2 81.37 12.15
4 18 -2 93.99 11.76
-4 -18 -2 101.75 11.34
4 -18 -2 117.56 11.79
-4 -18 -2 103.02 11.5
4 18 -2 93.83 9.15
-4 18 -2 74.29 8.87
4 -18 -2 93.42 10.52
4 18 -2 66.56 8.63
4 18 -2 89.75 8.79
4 -18 -2 101.25 10.48
-4 18 -2 118.14 10.67
-4 -18 -2 107.2 10.69
4 -18 0 81.36 15.77
-4 18 0 32.19 7.7
4 -18 0 33.88 7.91
4 18 0 42.56 7.76
-4 -18 0 41.54 8.84
-4 -18 0 36.51 7.82
4 -18 0 34.35 8.24
-4 18 0 33.33 13.03
4 18 0 86.3 22.28
4 18 0 36.73 6.64
-4 -18 0 42.01 8.29
-4 18 0 40.23 7.28
4 -18 0 25.36 5.43
4 18 0 40.28 6.88
4 -18 0 48.1 9.03
4 18 0 46.67 6.55
4 18 0 41.58 6.38
4 18 2 104.06 11.04
-4 18 2 87.75 11.52
-4 -18 2 81.07 11.45
-4 18 2 93.98 12.71
4 -18 2 74.87 11.55
4 -18 2 81.52 11.58
-4 18 2 59.78 18.25
4 18 2 129.79 27.89
-4 -18 2 93.03 12.4
-4 -18 2 95.03 12.65
4 -18 2 84.28 10
-4 -18 2 107.52 9.87
4 18 2 83.14 9.7
4 18 2 82 9.92
4 -18 2 85.77 12.37
-4 18 2 77.63 9.36
4 18 2 78.97 9.2
-4 -18 4 222.99 18.18
-4 18 4 277.81 33.22
4 -18 4 225.04 17.65
4 18 4 240.78 30.93
4 -18 4 227.3 15.6
4 -18 4 217.51 16.71
-4 -18 4 265.13 16.78
-4 -18 4 250.64 14.76
-4 18 4 216.72 16.24
4 18 4 242.14 14.53
4 18 4 243.11 15.48
-4 -18 4 240.97 16.7
4 18 4 282.69 16.42
-4 18 4 279.38 16.6
4 -20 -4 168.49 9.25
-4 -20 -4 169.92 8.87
4 20 -4 161.52 8.68
-4 20 -4 150.64 10.37
4 20 -4 153.41 9.9
-4 -20 -4 166.72 10.14
4 20 -2 -3.18 2.18
-4 20 -2 -2.29 2.03
-4 20 -2 -1.85 2.15
4 20 -2 -0.01 1.31
-4 -20 -2 0.58 1.25
4 -20 -2 -1.64 1.28
-4 20 -2 2.16 1.28
4 20 -2 1.82 1.83
4 -20 -2 0.93 1.11
-4 -20 -2 -0.13 1.4
-4 -20 -2 1.16 1.49
4 20 -2 0.88 0.87
-4 20 0 195.47 13.77
-4 20 0 173.89 15.24
4 -20 0 154.82 13.76
4 -20 0 197.49 14.92
-4 -20 0 181.93 14.9
-4 -20 0 200.28 15.36
4 20 0 161.61 24.64
-4 20 0 200.96 25.93
-4 20 0 166.17 12.43
4 20 0 204.01 12.21
4 20 0 157.06 12.09
-4 -20 0 192.9 15.39
4 -20 0 191.88 15.33
-4 20 0 170.73 12.14
4 20 0 173.33 12.14
4 20 2 0.46 1.24
-4 20 2 0.03 1.2
-4 20 2 0.74 0.93
4 20 2 -0.34 1.13
-4 -20 2 3.87 2.6
-4 20 2 0.74 1.43
-4 -20 2 0.84 1.33
4 20 2 1.75 5.28
-4 20 2 -5.25 3.95
4 -20 2 -0.45 1.7
4 -20 2 -2.47 1.88
-4 -20 2 -0.62 1.92
4 -20 2 1.02 2.19
-4 20 4 184.96 10.45
-4 -20 4 204.4 12.02
4 20 4 249.55 21.29
4 -20 4 127.99 8.24
-4 20 4 177.7 8.88
4 20 4 183.27 8.79
-4 22 0 0.25 0.55
5 -1 -7 338.47 17.51
5 -1 -7 272.22 16.43
5 1 -7 325.81 17.34
5 1 -7 477.2 34.04
5 -1 -7 555.33 36.26
-5 -1 -7 375.84 25.73
5 1 -7 323.14 26.78
5 -1 -7 358.23 27.93
-5 -1 -7 453.72 32.78
5 -1 -7 315.66 26.63
-5 1 -7 397.11 26.46
5 -1 -5 190.12 11.51
5 1 -5 171.04 10.47
-5 -1 -5 129.07 14.92
-5 1 -5 145.94 14.65
5 1 -5 130.62 14.59
5 -1 -5 135.96 16.36
5 1 -5 140.47 14.64
5 -1 -5 134.24 14.91
-5 1 -5 143.9 15.03
-5 -1 -5 143.83 15
-5 1 -5 136.36 14.87
-5 -1 -5 151.71 13.28
5 1 -5 139.59 15.42
5 -1 -5 150.8 15.91
5 -1 -3 744.73 27.4
5 1 -3 757.54 28.77
5 -1 -3 736.17 28.76
5 1 -3 734.66 26.44
5 1 -3 689.73 27.17
5 -1 -3 735.11 27.52
-5 1 -3 789.09 26.94
5 -1 -1 4235.31 48.31
-5 -1 -1 4592.79 42.81
5 1 -1 4251.22 49.02
-5 1 -1 4604.9 42.19
5 1 -1 4258.3 58.24
-5 -1 -1 4340.48 47.8
5 -1 -1 4128.56 50.21
-5 1 -1 4039.06 56.23
5 -1 1 4094.11 51.63
-5 1 1 4303.81 52.1
5 1 1 4428.6 44.34
-5 1 1 4408.43 44.96
-5 -1 1 4507.43 66.02
5 -1 1 4418.81 47.09
-5 -1 1 4373.36 47.33
-5 1 1 4040.81 64.33
5 -1 3 788.04 29.47
5 -1 3 766.08 32.68
-5 -1 3 746.45 28.28
-5 -1 3 779.45 32.66
5 1 3 758.74 30.79
5 -1 3 745.86 31.32
5 1 3 769.14 29.01
-5 1 3 800.19 29.59
-5 -1 3 893.83 31.65
-5 1 3 726.94 33.53
-5 1 3 884.46 31.87
5 1 3 750.14 33.35
-5 -1 5 121.68 19.35
5 1 5 152.69 18.14
-5 1 5 145.06 17.86
5 -1 5 110.77 18.13
5 1 5 111.38 17.95
-5 1 5 118.97 19.46
5 1 7 341.42 23.09
5 -1 7 344.05 17.72
5 1 7 394.96 18
-5 -1 7 283.62 16.7
5 -1 7 336.96 23.06
5 -1 7 298.91 22.37
5 1 7 305.51 22.69
-5 -1 7 386.19 19.42
-5 1 7 508.55 27.69
5 1 7 374.73 23.22
5 -1 7 313.24 22.13
5 1 7 322.74 18.62
5 -1 7 319.41 18.43
5 1 7 348.12 25.33
-5 -1 7 405.68 23.41
5 -1 7 356.53 25.81
5 -1 7 406.69 27.68
5 -1 7 303.36 23.96
5 -1 7 321.42 22.71
5 1 7 296.85 24.2
5 1 7 295.97 22.28
-5 1 9 19.66 3.64
-5 -1 9 18.28 3.56
5 -1 9 19.97 3.38
-5 1 9 17.28 3.22
5 1 9 14.58 3.6
5 -1 9 14.62 3.34
5 -1 9 21.84 4.11
5 1 9 19.61 3.79
5 3 -7 -0.27 1.04
5 -3 -7 7.16 3.18
5 -3 -7 2.02 1.07
5 -3 -7 10.75 4.89
-5 -3 -7 8.69 5.82
5 -3 -7 -0.33 1.34
-5 -3 -7 6.96 3.79
5 -3 -7 6.82 4.89
5 3 -7 -0.67 3.05
5 -3 -7 0.5 1.32
-5 3 -7 6.27 3.91
5 3 -7 3.85 3.17
5 -3 -5 37.03 5.43
5 3 -5 32.95 4.95
5 3 -5 36.91 8.22
5 -3 -5 34.19 7.92
5 3 -5 26.81 7.41
-5 3 -5 29.64 7.28
-5 3 -5 30.61 6.39
-5 3 -5 36.66 7.42
-5 -3 -5 36.87 7.98
5 3 -5 36.6 7.69
5 -3 -5 22.37 6.44
-5 -3 -5 26.55 7.56
5 -3 -5 29.1 7.36
5 3 -3 2509.5 35.18
-5 3 -3 2076.56 41.98
5 -3 -3 2240.79 51.89
-5 -3 -3 2449.65 46.92
-5 3 -3 2490.86 43.88
5 3 -3 2074.38 46.84
5 -3 -3 2084.06 48.8
5 3 -3 1964.15 47.02
-5 3 -3 2135.85 47.3
5 3 -3 2179.7 53.63
-5 -3 -3 2532.83 38.16
-5 3 -3 2058.37 52.29
-5 -3 -1 3901.53 51.11
5 3 -1 3681.49 45
-5 3 -1 4205.83 46.7
-5 3 -1 3769.18 63.06
5 3 -1 3523.21 60.14
5 -3 -1 3555.62 51.88
-5 -3 -1 4081.11 47.79
-5 -3 1 4111.1 42.76
5 -3 1 3885.75 48.67
-5 -3 1 3660.53 48.29
5 3 1 3866.62 47.92
5 -3 1 3533.79 48.99
-5 3 1 3871.69 48.57
-5 3 1 3668.15 69.12
5 3 3 2067.8 51.9
5 3 3 2018.68 49.13
-5 3 3 2086.46 50.51
5 -3 3 1999.16 53.17
-5 -3 3 2005.39 53.89
-5 -3 3 2552.88 58.66
-5 3 3 2459.92 59.66
5 -3 5 24.9 8.18
-5 3 5 26.71 7.82
5 3 5 24.26 7.03
-5 -3 5 33.42 9.51
5 -3 7 -1.45 2.19
5 -3 7 5.32 3.06
-5 -3 7 4.25 2.14
5 -3 7 0.97 3.23
5 3 7 2.94 2.85
-5 -3 7 6.69 2.77
5 3 7 2.66 2.29
5 -3 7 7.26 3.6
5 3 7 2.73 3.4
-5 3 7 2.33 2.24
5 3 7 4.38 2.92
-5 -3 7 3.31 1.9
5 3 7 2.93 1.62
5 -3 7 1.59 1.28
5 3 9 159.45 10.76
-5 -3 9 212.67 13.53
-5 3 9 172.34 10.47
5 -3 9 176.81 12.24
-5 3 9 187.08 9.93
5 -3 9 172.03 10.35
-5 -3 9 167.2 10.74
5 -5 -7 9.41 5.32
-5 5 -7 6.82 3.86
5 5 -7 10.06 5
-5 5 -7 7.2 3.34
5 -5 -7 7.79 3.06
5 5 -7 10.22 4.92
5 -5 -7 14.26 4.11
-5 5 -7 4.56 3.17
5 -5 -7 8.99 3.35
-5 5 -7 12.63 3.16
5 -5 -5 140.91 10.64
5 5 -5 89.17 12.06
5 -5 -5 85.51 9.02
5 5 -5 101.27 8.52
5 5 -5 82.42 13.07
5 -5 -5 104.4 14.03
5 5 -5 103.41 14.06
-5 -5 -5 97.53 13.44
-5 -5 -5 94.14 14.91
-5 5 -5 85.6 11.26
-5 -5 -5 94.22 14.12
5 -5 -5 93.54 14.31
5 5 -5 84.64 12.19
-5 -5 -5 85.18 13.45
5 5 -3 1482.18 39.36
-5 5 -3 1662.66 38.06
5 5 -3 1859.97 30.66
5 -5 -3 1459.82 43.75
-5 5 -3 1442.25 50.28
5 5 -3 1531.51 42.69
5 5 -3 1494.47 50.51
5 5 -3 1338.97 39.02
-5 5 -3 1521 37.79
-5 -5 -3 1338.09 46.72
5 -5 -3 1429.06 46.8
-5 5 -3 1393.49 37.37
5 -5 -1 375.7 18.36
5 5 -1 375.41 21.57
-5 5 -1 354.39 22.09
-5 5 -1 398.82 16.46
5 -5 -1 377.26 19.94
-5 -5 -1 373.68 20.06
-5 5 -1 384.61 15.94
-5 -5 -1 471.07 20.52
5 5 -1 469.98 15.32
-5 -5 1 393.98 17.7
-5 5 1 420.45 15.59
5 5 1 419.45 20.1
5 -5 1 425.28 17.77
-5 5 1 431.37 21.57
-5 -5 3 1370.18 46.15
-5 5 3 1411.51 43.75
5 5 3 1535.24 44.73
5 5 3 1453.57 43.9
5 -5 3 1366.37 45.87
5 -5 5 73.45 14.55
5 5 5 84.14 14.12
-5 5 5 101 15.34
-5 -5 5 99.31 16.8
5 5 7 10.04 4.23
5 -5 7 2.46 2.54
5 5 7 8.78 4.34
5 -5 7 7.75 3.71
-5 -5 7 8.95 3.5
5 5 7 13.05 4.77
-5 5 7 10.81 3.91
-5 -5 7 11.02 3.62
5 5 7 7.36 3.36
5 -5 7 6.88 3.05
5 -5 7 10.55 3.62
5 -5 7 9.75 4.02
-5 -5 7 6.74 3.39
-5 5 7 7.31 2.93
-5 -5 9 86.42 6.79
5 5 9 72.01 6.83
-5 -5 9 84.56 8.67
-5 5 9 73.17 6.68
5 -5 9 73.55 7.63
5 -5 9 76.55 6.91
-5 -5 9 75.62 7.03
5 7 -9 31.95 3.41
5 7 -7 773.49 39.77
5 7 -7 894.22 44.43
-5 7 -7 841.36 39.43
5 -7 -7 781.68 43.91
5 7 -7 684.41 36.61
-5 7 -7 784.49 35.03
5 -7 -7 812.54 29.86
5 -7 -7 717.22 28.6
-5 7 -7 826.88 24.83
5 -7 -5 8.41 2.73
5 -7 -5 9.95 3.34
-5 7 -5 11.83 2.93
-5 7 -5 11.86 5.05
5 7 -5 7.69 3.28
5 -7 -5 9.08 4.11
-5 7 -5 18.95 7.98
5 7 -5 20.19 7.29
-5 7 -5 8.26 4.05
5 7 -5 7.23 4.18
-5 -7 -5 9.94 4.77
-5 -7 -5 8.22 5.17
-5 -7 -5 10.01 5.09
5 -7 -5 5.99 4.44
-5 -7 -5 7.3 3.5
5 7 -5 9.18 4.4
5 -7 -3 181.1 11.84
-5 7 -3 138.41 11.99
5 7 -3 124.39 12.16
5 7 -3 134.49 12.53
5 -7 -3 137.86 10.5
-5 7 -3 146.89 8.91
5 -7 -3 141.57 14.25
-5 7 -3 130.71 17.06
5 7 -3 122.84 16.21
5 -7 -3 127.89 15.71
-5 -7 -3 138.29 16.1
-5 -7 -3 131.48 16.17
-5 -7 -3 134.52 15.31
-5 -7 -3 120.52 15.41
5 7 -3 117.7 12.46
-5 7 -3 117.16 11.77
5 7 -1 157.57 7.94
5 -7 -1 137.3 9.36
-5 7 -1 130.21 11.47
5 -7 -1 120.12 11.92
5 7 -1 106.93 13.51
-5 7 -1 115.55 14.49
-5 7 -1 124 10.01
-5 -7 -1 132.17 13.62
5 7 -1 139.6 10.23
5 7 -1 121.02 8.88
-5 -7 -1 122.54 12.58
-5 -7 -1 103.84 12.29
-5 -7 -1 126.3 13.74
5 -7 -1 106.76 12.03
-5 7 -1 135.18 11.37
-5 7 1 147.52 10.23
5 7 1 130.84 13.05
-5 7 1 136.34 14.27
5 -7 1 139.21 12.1
-5 -7 1 133.04 12
-5 7 1 171.38 9.93
-5 -7 1 126.51 12.27
-5 -7 1 160.46 9.41
-5 -7 1 146.82 12.57
5 -7 3 133.81 15.28
-5 -7 3 119.78 14.57
-5 7 3 125.12 14.07
5 7 3 143.82 14.91
5 7 3 152.87 14.27
5 -7 3 147.24 13.21
5 -7 3 164.26 13.96
5 7 5 13.14 4.16
-5 7 5 14.94 4.13
5 7 5 16.2 6.76
-5 -7 5 12.88 6.48
5 -7 5 2.26 2.08
-5 7 5 10.64 4.91
5 7 5 13.09 4.54
-5 -7 5 16.1 3.9
5 7 5 11.55 4.65
5 -7 5 7.1 2.82
-5 7 5 7.78 4.36
-5 7 5 14.06 5.39
5 -7 5 13.96 4.36
5 -7 5 1.12 3.92
5 7 5 8.94 3.29
-5 -7 5 10.86 3.02
5 -7 5 9.61 4.22
5 -7 5 18.99 4.38
5 7 5 8.29 2.31
5 7 5 16.77 4.29
-5 -7 5 10.73 3.24
-5 -7 7 670.93 33.09
-5 7 7 731.06 36.49
5 7 7 679.45 35.07
5 7 7 714.89 36.92
5 -7 7 653.08 33.32
-5 -7 7 811.25 31.72
5 -7 7 699.63 38.6
-5 -7 7 831.57 38.67
5 7 7 692.72 33.96
5 7 7 709.22 32.78
5 -7 7 717.21 27.28
-5 7 7 736.48 35.5
-5 -7 7 734.51 27.44
-5 -7 7 686.15 28.04
-5 -7 7 722.22 29.45
5 7 7 694.63 29.62
-5 7 7 710.27 30.39
5 -7 9 30.43 4.13
-5 -7 9 29.45 4
-5 7 9 34.56 5
5 7 9 30.48 4.14
-5 -7 9 35.05 5.39
5 -7 9 32.8 4.68
5 7 9 33.92 6.03
-5 7 9 27.84 3.9
5 -7 9 28.81 5.11
5 9 -9 67.89 4.88
5 9 -7 55.5 5.87
5 9 -7 43.86 6.41
-5 9 -7 48.11 6.45
5 -9 -7 47.78 7.28
5 -9 -7 40.76 6.85
5 9 -7 51.83 9.54
-5 9 -7 49.75 5.97
-5 9 -7 46.23 9.15
5 -9 -7 51.78 11.05
5 9 -7 63.41 10.8
-5 9 -5 331.96 31.97
5 9 -5 366.69 33.63
-5 9 -5 213.33 13.37
5 9 -5 211.14 14.33
-5 9 -5 203.74 18.47
5 9 -5 183.39 18.53
5 -9 -5 198.57 15.7
5 -9 -5 252.73 16.62
5 -9 -5 257.15 16.95
5 -9 -5 220.85 15.92
5 9 -5 294.46 15.36
-5 -9 -5 196.34 21.96
-5 -9 -5 204.26 24.22
-5 -9 -5 246.67 27.49
5 -9 -5 278.59 26.55
5 9 -5 227.24 20.53
-5 9 -5 251.79 23.1
-5 9 -5 213.6 20.06
5 9 -3 141.65 10.06
5 -9 -3 133.07 11.71
5 -9 -3 147.3 12.23
5 9 -3 139.17 14
-5 9 -3 145.25 10.58
-5 -9 -3 185.9 13.2
-5 9 -3 143.16 9.88
5 -9 -3 177.37 18.04
5 9 -3 148.92 20.14
-5 9 -3 148.51 20.41
-5 -9 -3 129.5 17.26
-5 9 -3 155.78 15.4
-5 -9 -3 138.26 17.53
5 -9 -3 116.83 16.57
-5 -9 -3 146.41 18.69
-5 9 -3 124.05 13.33
5 9 -3 125.25 12.82
-5 -9 -3 116.46 16.93
-5 9 -1 815.15 32.58
5 -9 -1 892.17 27.61
5 -9 -1 779.89 26.34
-5 9 -1 881.01 23.6
5 9 -1 1109.17 24.38
5 9 -1 764.14 29.94
-5 -9 -1 994.85 30.06
5 9 -1 857.73 22.03
5 -9 -1 890.3 37.33
5 9 -1 810.63 43.09
-5 9 -1 824.51 44.25
-5 -9 -1 826.14 40.24
-5 -9 -1 929.32 38.39
-5 -9 -1 795.65 38.43
-5 9 -1 887.34 33.09
-5 -9 1 1003.31 29.92
-5 -9 1 1315.99 29.53
-5 -9 1 859.44 37.83
-5 -9 1 1214.72 36.8
-5 9 1 1169.69 32.5
5 9 1 879.13 40.02
5 9 1 1020.93 30.96
5 -9 1 950.62 37.4
-5 -9 1 925.65 37.07
-5 9 1 890.9 41.96
5 -9 3 159.68 15.29
5 -9 3 162.24 15.77
5 -9 3 144.79 17.71
-5 9 3 131.76 16.14
5 9 3 127.12 15.51
-5 -9 3 143.81 17.53
5 -9 5 229.31 18.91
-5 9 5 208.4 19.59
5 9 5 277.85 20.36
-5 -9 5 261.83 21.11
5 -9 5 224.41 20.78
-5 -9 5 250.03 18.66
5 -9 5 192.91 17.03
5 9 5 221.62 18.16
5 -9 5 248.34 15.57
5 9 5 216.75 19.24
-5 9 5 210.9 18.95
-5 -9 5 301.37 16.37
-5 -9 5 227.06 15.87
5 -9 5 237.59 15.63
-5 -9 5 257.89 17.24
-5 9 5 241.3 26.7
-5 -9 5 236.53 28.93
5 9 5 257.13 26.76
5 -9 5 247.72 29.01
-5 -9 7 40.21 8.1
5 9 7 38.34 8.64
5 -9 7 42.66 8.11
-5 9 7 43.11 9.18
-5 -9 7 39.49 6.98
5 -9 7 44.63 9.79
5 9 7 37.35 7.53
5 -9 7 46.37 6.9
5 9 7 46.7 8.27
5 9 7 38.74 7.52
-5 -9 7 53.75 6.92
-5 9 7 37.79 8.12
-5 -9 7 40.83 6.64
5 9 7 42.44 7.04
-5 9 7 45.02 7.2
5 -9 9 89.18 7.46
-5 -9 9 70.65 5.31
5 -9 9 58.64 5.07
-5 9 9 82.51 6.76
5 9 9 69.75 5.26
-5 -9 9 71.41 7.1
-5 9 9 65.17 5.27
5 -9 9 79.75 6.2
5 9 9 67.76 7.15
-5 -9 9 76.1 5.92
5 11 -7 67.7 7.71
-5 -11 -7 73.3 8.42
-5 11 -7 75.44 7.74
5 11 -7 58.18 6.86
-5 11 -7 71.68 11.45
5 -11 -7 72.27 8.63
5 -11 -7 70.54 8.46
5 -11 -7 74.03 7.91
5 -11 -7 95.65 8.72
5 11 -7 64.71 6.65
-5 -11 -7 77.24 7.92
5 11 -5 71.17 16.02
-5 11 -5 57 14.89
5 -11 -5 26.52 5.95
5 11 -5 36.08 5.97
-5 -11 -5 29.09 6.04
-5 11 -5 29.36 5.13
5 11 -5 28.05 5.5
5 -11 -5 38.59 7.12
5 -11 -5 29.59 6
5 11 -5 29.17 7.29
-5 11 -5 30.3 5.81
5 -11 -5 39.63 7.1
-5 11 -5 42.06 6.65
5 11 -5 39.1 5.41
5 11 -5 35.35 8.46
-5 -11 -5 32.17 10.61
5 -11 -5 32.67 8.92
-5 11 -5 43.46 10.07
5 -11 -5 41.25 9.66
-5 11 -5 41.84 9.94
-5 11 -3 271.27 23.09
-5 -11 -3 223.66 25.01
5 11 -3 254.07 19.86
-5 -11 -3 288.62 28
-5 11 -3 330.88 23.66
-5 -11 -3 245.76 25.62
-5 11 -3 277.91 31.33
5 -11 -3 304.45 25.45
5 11 -3 290.7 31.62
5 -11 -3 357.83 23.48
-5 11 -3 462.86 20.56
5 11 -3 391.97 17.48
5 -11 -3 234.46 16.69
5 11 -3 351.74 17.19
5 -11 -3 257.67 17.87
-5 11 -3 249.57 15.3
-5 11 -3 254.77 22.17
5 11 -3 229.22 14.19
5 11 -3 267.07 15.38
-5 -11 -3 307.18 18.71
5 -11 -3 223.82 16.91
5 11 -3 244.38 20.15
5 -11 -1 18.26 4.11
-5 11 -1 15.85 6.89
5 11 -1 22.25 7.67
-5 -11 -1 18.8 6.26
-5 11 -1 16.45 5.29
-5 -11 -1 14.1 6.3
-5 -11 -1 17.79 5.61
-5 -11 -1 14.59 6.14
5 -11 -1 21.06 4.7
5 11 -1 18.6 5.16
5 -11 -1 18.94 4.57
-5 -11 -1 19.35 5.03
-5 -11 -1 15.35 4.27
5 11 -1 22.26 3.85
-5 11 -1 18.05 5.18
-5 11 -1 18.46 3.93
-5 -11 1 22.98 4.28
-5 11 1 17.49 7
-5 -11 1 21.08 6.34
5 -11 1 16.96 5.3
5 11 1 23.92 7.62
-5 11 1 18.96 4.25
5 -11 3 294.87 23.03
5 -11 3 296.4 23.15
-5 -11 3 311.03 28.52
-5 11 3 272.25 25.35
5 11 3 286.29 25.46
-5 11 3 285.94 17.7
5 -11 3 266.64 26.39
5 11 3 293.54 17.7
5 11 3 339.53 21.89
-5 11 3 254.68 21.46
-5 -11 3 376.84 23.17
5 -11 3 322.86 22.58
-5 11 3 293.88 21.41
-5 11 3 310.99 23.45
5 -11 3 284.71 19.5
-5 -11 3 319.06 20.19
5 11 3 322.4 24.63
-5 11 3 372.33 44.53
-5 -11 3 302.04 22.74
5 -11 3 294.01 23.3
-5 -11 3 308.23 16.68
-5 11 3 238.11 17.69
5 11 3 276.32 17.56
5 11 3 293.79 18.16
5 -11 3 358.85 23.48
5 11 3 270.11 16.39
5 11 3 281.72 16.84
-5 -11 5 31.04 6.68
-5 11 5 13.56 7.02
5 -11 5 27.01 7.92
-5 -11 5 34.93 8.69
5 11 5 40.91 7.83
5 11 5 33.63 7.36
-5 11 5 36.41 8.36
5 11 5 31.33 7.62
5 -11 5 34.74 5.96
-5 -11 5 43.41 5.96
-5 -11 5 28.47 5.61
5 -11 5 40.45 8.34
-5 -11 5 44.8 7.27
5 -11 5 47.34 6.92
-5 11 5 32.11 8.43
5 -11 5 34.57 7.11
-5 -11 7 63.3 9.49
5 11 7 67.39 9.98
5 -11 7 75.57 8.15
5 11 7 63.16 10.24
-5 11 7 61.17 10.09
5 -11 7 63.97 9.48
5 11 7 58.55 8.17
-5 -11 7 76.41 7.56
5 -11 7 61.89 7.39
-5 11 7 57.64 9.26
-5 -11 7 60.48 8.64
5 -11 7 57.54 9.82
-5 -11 7 62.67 7.75
5 11 7 66.21 8.21
-5 11 7 62.77 8.18
5 -13 -7 0.74 1.11
5 13 -7 0.85 1.12
5 -13 -7 -0.3 0.94
-5 13 -7 -0.01 0.88
-5 13 -7 1.01 0.91
5 -13 -7 1.11 0.76
5 13 -7 2.04 2.04
-5 -13 -7 0.9 1.19
5 13 -7 -0.2 0.83
-5 -13 -5 66.08 14.43
-5 13 -5 84.25 14.09
5 -13 -5 62.23 11.87
5 -13 -5 79.31 9.77
5 -13 -5 57.85 8.39
-5 13 -5 67.43 8.46
5 -13 -5 67.86 9.26
-5 -13 -5 63.4 9.03
5 13 -5 68.65 8.57
-5 -13 -5 54.51 8.57
-5 13 -5 71 12.51
5 -13 -5 70.76 9.58
5 13 -5 59.97 10.28
5 13 -5 63.83 8.11
5 13 -5 78.72 7.84
-5 13 -5 73.51 8.36
5 13 -5 79.08 9.79
5 -13 -5 55.65 8.53
5 13 -5 63.69 7.7
-5 -13 -3 227.79 26.66
-5 13 -3 228.37 22.21
5 13 -3 266.35 33.36
-5 13 -3 255.01 32.63
5 -13 -3 222.13 20.36
5 -13 -3 177.23 14.86
5 13 -3 190.49 19.19
-5 -13 -3 147.12 14.59
5 -13 -3 201.42 16.93
5 13 -3 198.75 14.15
5 -13 -3 179.12 16.19
-5 13 -3 206.73 20.91
-5 13 -3 167.41 13.47
-5 -13 -3 288.07 19.86
5 13 -3 213.28 15.78
-5 13 -3 228.74 15.85
5 -13 -3 176.73 15.22
5 13 -3 285.12 15.48
5 13 -3 216.64 14.52
-5 -13 -3 210.61 16.63
-5 -13 -1 147.93 19.44
-5 13 -1 158.94 24.62
5 13 -1 161.7 24.37
-5 13 -1 161.68 16.01
5 -13 -1 197.46 17.3
5 -13 -1 150.46 16.21
-5 -13 -1 189.18 16.75
-5 13 -1 160.45 16.73
5 13 -1 127.07 10.16
5 -13 -1 125.08 12.81
-5 -13 -1 124.98 12.82
5 -13 -1 162.77 12.37
-5 13 -1 238.93 32.04
5 13 -1 168.19 17.3
5 13 -1 221.32 13.72
-5 -13 -1 163.49 15.73
5 -13 -1 194.37 17.1
5 -13 -1 158.16 13.19
5 13 -1 141.53 12.4
-5 13 -1 159.79 13.21
-5 -13 -1 125.72 13.08
5 -13 -1 130.55 12.24
5 13 -1 180.79 12.69
-5 13 -1 144.89 12.38
5 13 -1 142.9 11.42
-5 -13 1 173.89 20.83
5 -13 1 171.8 20.83
-5 13 1 177.12 23.44
5 13 1 191.62 23.68
5 13 1 157.15 18.77
-5 13 1 150.72 18.86
-5 13 1 124.62 14.35
5 -13 1 136.98 15.49
-5 -13 1 135.99 14.79
5 -13 1 163.64 16.96
-5 13 1 150.47 16.21
-5 -13 1 158.05 12.65
-5 -13 1 169.19 16.83
-5 13 1 197.53 32.07
5 -13 1 207.9 18.7
5 13 1 139.52 17
-5 13 1 143.96 13.14
5 13 1 142.58 12.76
5 13 1 154.24 13.22
-5 13 1 282.24 16.58
-5 -13 1 148.06 15.28
5 -13 1 168.27 14.18
-5 13 1 231.04 14.41
-5 13 1 126.95 11.13
-5 -13 1 141.63 13.44
5 13 1 138.57 11.73
5 13 1 152.99 12.45
5 -13 3 260.56 28.36
5 13 3 252.16 26.32
5 13 3 190.39 15.09
-5 13 3 177.46 14.98
-5 -13 3 276.68 29.48
-5 13 3 231.99 25.5
-5 13 3 182.69 17.58
5 13 3 192.23 17.24
5 -13 3 194.39 19.01
-5 -13 3 229.91 19.75
-5 13 3 192.01 19.59
-5 13 3 206.13 18.85
5 -13 3 207.06 20.95
-5 -13 3 206.85 20.26
-5 13 3 174.08 32.22
-5 -13 3 199.21 17.18
5 -13 3 192.28 17.01
5 -13 3 208 19.32
5 13 3 180.4 15.24
5 -13 3 230.23 18.47
-5 -13 3 249.37 19.96
5 13 3 174.27 14.94
5 13 3 181.54 14.54
5 -13 5 55.58 10.99
-5 -13 5 66.44 11.47
-5 -13 5 64.62 9.74
-5 13 5 69.01 18.27
5 -13 5 79.82 10.7
-5 13 5 74.29 12.13
-5 -13 5 63.97 9.61
5 13 5 59.12 11.06
-5 -13 5 70.38 8.82
5 -13 5 60.24 9.97
5 -13 5 66.1 7.81
5 13 5 64.08 9.95
5 13 5 56.38 9.48
-5 13 5 57.97 10.14
5 13 7 -0.62 2.05
-5 13 7 0.2 1
5 13 7 -1.75 1.38
-5 -13 7 2.71 2.06
5 13 7 -0.09 1.55
5 -13 7 -0.12 0.97
-5 13 7 3.34 3.37
5 -13 7 -1.37 3.17
-5 -13 7 -1.22 2.54
5 -13 7 4.73 2.82
5 13 7 0.51 0.85
-5 13 7 0.54 1.62
5 -15 -7 38.74 4.27
-5 -15 -7 30.65 3.68
5 -15 -7 35.31 3.86
5 15 -7 32.44 4
-5 15 -7 35.62 5.28
-5 -15 -5 4.35 3.15
5 -15 -5 0.97 1.24
-5 15 -5 3.04 2.74
5 -15 -5 3.7 2.46
5 15 -5 1.66 1.55
-5 -15 -5 3.04 1.86
5 -15 -5 1.46 1.48
-5 -15 -5 0.53 1.67
-5 15 -5 1.55 1.9
5 -15 -5 5.44 2.73
-5 15 -5 1.21 2.18
5 15 -5 1.83 3.14
5 -15 -5 0.39 1.07
-5 15 -5 1.75 1.22
5 15 -5 -0.42 1.22
5 -15 -5 0.71 1
5 15 -5 3.25 2.09
-5 -15 -3 9.81 5.39
-5 15 -3 12.68 5.22
5 -15 -3 12.27 5.42
-5 15 -3 13.39 6.4
-5 -15 -3 7.41 3.36
5 15 -3 11.45 5.05
-5 15 -3 15.5 5.85
5 -15 -3 8.69 3.65
-5 15 -3 10.69 4.15
-5 -15 -3 8.03 3.02
5 -15 -3 8.65 3.14
5 -15 -3 10.3 3.61
5 15 -3 9.09 2.93
5 15 -3 5.15 2.32
-5 -15 -3 10.57 3.78
-5 15 -3 11.62 4.15
-5 -15 -3 6.06 2.97
5 -15 -3 8.54 3.88
5 15 -3 10.77 3.13
-5 -15 -1 187.43 23.11
-5 15 -1 205.54 29.89
5 15 -1 195.62 28.37
5 15 -1 136.26 15
5 -15 -1 116.92 15.71
-5 -15 -1 129.24 14.75
5 -15 -1 149.03 16.09
-5 15 -1 115.79 14.58
-5 15 -1 138.9 16.66
5 15 -1 141.92 15.35
5 -15 -1 117.66 13.22
-5 -15 -1 120.32 12.9
-5 -15 -1 123.69 13.15
-5 15 -1 128.5 25.28
5 -15 -1 94.79 10.82
-5 -15 -1 126.45 14.58
-5 15 -1 113.11 11.99
5 15 -1 116.04 12.08
5 -15 -1 128.45 14.77
-5 -15 -1 115.17 13.21
-5 15 -1 128.96 12.48
5 15 -1 117.79 11.3
5 15 -1 127.68 11.38
5 -15 -1 122.85 12.36
5 -15 1 198.09 24.39
-5 -15 1 220.12 26.14
-5 15 1 106.05 14.74
5 15 1 139.62 14.39
5 -15 1 127.08 15.66
-5 -15 1 120.55 15.05
-5 -15 1 149.07 15.96
5 -15 1 115.18 14.97
-5 -15 1 136.43 15.78
5 -15 1 135.93 16.14
-5 15 1 134.74 28.59
5 15 1 101.38 11.47
-5 15 1 164.12 13.21
-5 -15 1 116.3 14.54
-5 15 1 110.06 12.16
5 -15 1 130.48 13.31
5 -15 1 132.46 15.6
5 15 1 117.14 12.34
-5 -15 1 119.39 13.18
5 15 1 121.56 11.49
5 15 1 114.17 11.33
-5 15 3 6.84 3.02
5 15 3 7.05 3.27
-5 -15 3 12.99 5.43
5 -15 3 7.42 4.82
5 15 3 3.69 2.86
-5 15 3 8 3.46
-5 15 3 14.05 6.2
-5 15 3 13.56 10.06
-5 -15 3 5.62 3.26
5 -15 3 13.08 5.17
-5 -15 3 6.84 3.32
5 15 3 15.65 10.42
5 15 3 10.45 4.2
-5 15 3 6.8 4.15
5 -15 3 8.44 3.89
5 15 3 5.96 3.15
5 -15 3 10.47 4.41
5 15 3 5.47 2.86
5 -15 3 3.03 2.8
5 15 5 0.33 2.15
5 15 5 0.52 1.82
-5 15 5 0.44 2.42
5 -15 5 2.9 4.02
-5 15 5 -2.07 5.14
-5 -15 5 0.45 3.16
-5 -15 5 -0.14 2.15
5 15 5 -1.53 2.79
5 -15 5 -3.39 3.45
-5 -15 5 1.13 1.09
-5 15 5 1.48 3.38
5 15 5 0.41 1.19
5 -15 5 1.81 2.25
5 -15 5 1.81 2.41
5 -15 7 37.01 6.39
-5 -15 7 30.56 5.44
-5 -15 7 40.79 5.5
5 -15 7 43.62 5.29
-5 15 7 39.39 5.85
-5 -15 7 41.16 4.97
5 15 7 37.73 5.14
5 15 7 39.34 5.81
-5 15 7 35.83 5.32
5 -17 -5 4.83 2.01
5 17 -5 2.25 2.77
-5 17 -5 1.48 1.26
-5 -17 -5 3.05 1.3
-5 -17 -5 2.89 1.49
-5 17 -5 3.26 1.86
-5 17 -5 3.84 2.79
5 17 -5 3.51 2.51
-5 17 -5 3.46 1.28
5 17 -5 -0.02 1
5 -17 -5 4.27 2.55
-5 -17 -5 3.54 2.06
5 17 -5 3.06 1.41
5 -17 -5 4.02 2.12
5 -17 -5 4.84 1.87
-5 17 -3 208.23 18.41
5 -17 -3 222.39 17.87
5 -17 -3 218.62 19.36
5 17 -3 261.82 20.28
-5 -17 -3 209.31 19.14
5 17 -3 256.52 20.19
-5 17 -3 224.37 20.29
-5 -17 -3 231.56 17.64
-5 -17 -3 245.58 18.21
5 -17 -3 218.32 17.11
5 17 -3 209.38 15.63
-5 17 -3 204.64 14.55
-5 -17 -3 262.82 17.41
-5 17 -3 244.67 16.49
-5 -17 -3 213.27 16.03
5 -17 -3 245.53 17.43
5 17 -3 245.33 14.68
-5 -17 -1 56.57 9.86
5 -17 -1 45.63 9.14
-5 17 -1 51.73 9.73
5 -17 -1 44.04 10.04
-5 -17 -1 52.29 10.41
5 17 -1 49.36 8.75
-5 17 -1 42.8 8.98
5 17 -1 50.53 8.88
-5 -17 -1 60.17 9.1
-5 -17 -1 50.91 8.49
-5 17 -1 38.35 13.61
5 17 -1 34.49 6.59
-5 -17 -1 51.02 9.17
5 -17 -1 58.57 10.02
5 17 -1 44.42 7.19
5 -17 -1 46.57 7.54
-5 17 -1 45.71 7.43
-5 -17 -1 44.35 8.01
5 17 -1 48.5 7.16
5 -17 -1 56.73 8.12
-5 -17 -1 50.73 7.45
-5 17 -1 55.07 7.87
5 17 -1 58.75 7.32
5 -17 1 62.8 12.87
5 17 1 43.07 6.97
-5 17 1 49.86 7.92
-5 17 1 42.98 9.18
-5 -17 1 59.88 10.79
5 -17 1 46.54 9.56
-5 -17 1 54.37 9.39
-5 -17 1 49.4 9.04
5 -17 1 49.51 9.36
-5 17 1 49.91 17.23
-5 -17 1 44.53 8.95
5 -17 1 44.81 7.88
5 17 1 41.48 6.99
5 17 1 40 7.03
-5 17 1 43.09 7.65
5 -17 1 51.51 9.91
5 17 1 43.31 6.78
5 17 1 55.65 7.84
5 17 3 199.45 15.04
-5 17 3 218.35 15.95
5 17 3 239.91 17.33
-5 17 3 189.56 17.19
5 17 3 266.33 18.55
-5 17 3 205.22 19.11
5 -17 3 199.29 19.17
-5 17 3 285.68 19.1
-5 -17 3 240.92 19.88
-5 17 3 221.97 35.3
-5 -17 3 239.8 16.74
-5 -17 3 241.76 21.1
5 -17 3 209.18 20.11
-5 -17 3 264.56 16.95
5 -17 3 222.44 20.09
5 -17 3 243.33 18.04
-5 -17 3 243.22 19.53
5 -17 3 240.79 16.42
5 17 5 1.46 1.67
-5 17 5 2.9 2.28
-5 17 5 -3.87 4.84
-5 -17 5 1.22 2.16
5 17 5 -5.73 5.05
5 -17 5 1.96 3.08
-5 -17 5 3.81 1.73
5 -17 5 1.69 2.5
5 -17 5 1.25 1.45
-5 17 5 0.83 1.38
5 17 5 1.81 1.55
5 17 5 1.83 1.27
-5 17 5 3.02 1.88
-5 19 -5 59.03 6.33
-5 -19 -5 66.61 5.61
5 19 -5 57.76 4.93
5 -19 -5 66.94 5.81
5 19 -5 62.63 5.97
5 -19 -3 80.31 9.27
-5 19 -3 82.19 9.76
-5 -19 -3 77.94 10.1
5 19 -3 89.17 9.87
-5 19 -3 88.81 10.59
5 19 -3 92.93 9.61
-5 -19 -3 105.98 10.04
-5 19 -3 82.6 7.76
5 -19 -3 87.88 9.07
5 19 -3 74 8.03
5 19 -3 95.2 7.44
-5 19 -3 124.35 9.51
5 -19 -3 104.51 8.34
-5 -19 -3 114.65 9.54
-5 19 -1 63.69 9.4
-5 19 -1 58.88 9.78
5 -19 -1 58.54 9.14
5 -19 -1 52.88 8.18
5 19 -1 50.93 7.88
-5 -19 -1 62.86 10.15
-5 -19 -1 64.82 9.03
5 19 -1 68.4 15.75
-5 19 -1 63.74 14.17
5 19 -1 62.24 7.33
5 -19 -1 62.35 9.06
-5 19 -1 54.42 7.57
5 19 -1 55.86 7.68
5 19 -1 63.59 6.34
5 19 -1 56.46 6.66
-5 19 1 72.55 10.82
-5 19 1 57.01 8.49
5 -19 1 66.52 8.81
5 -19 1 43.49 8.44
-5 -19 1 76.88 9.64
-5 -19 1 62.75 9.77
-5 19 1 52 9.13
5 19 1 65.83 18.35
-5 -19 1 68.25 9.33
-5 19 1 52.57 15.85
5 -19 1 57.99 9.79
5 19 1 44.92 6.83
5 19 1 63.91 7.99
5 -19 1 45.42 7.01
-5 19 1 49.33 7.49
-5 -19 1 55.81 9.05
-5 19 1 52.65 7.34
5 19 1 45.11 6.56
-5 19 3 84.24 9.69
5 19 3 94.18 9.05
-5 -19 3 92.14 10.61
-5 19 3 90.88 10.56
-5 -19 3 88.19 10.87
-5 19 3 108.01 21.42
5 19 3 93.87 19.99
-5 -19 3 104.38 10.95
5 -19 3 78.21 8.83
-5 -19 3 115.53 8.62
5 -19 3 93.03 11
5 -19 3 112.89 9.53
-5 -19 5 73.45 7.49
5 -19 5 54.07 5.5
5 19 5 78.71 5.39
-5 19 5 77.58 5.49
-5 19 5 67.76 6.37
5 21 -3 34.74 3.81
-5 -21 -3 39.93 4.86
5 21 -1 14.01 2.81
-5 21 -1 14.33 2.85
-5 21 -1 15.75 3.6
-5 21 -1 14.74 3.91
5 -21 -1 15.08 3.37
5 21 -1 7.7 2.25
-5 -21 -1 11.41 2.81
-5 -21 -1 14 3.43
5 21 -1 11.35 2.54
5 -21 -1 14.14 3.38
-5 -21 -1 14.71 3.33
5 -21 -1 13.31 3.11
5 21 1 16.87 3.16
-5 21 1 16.83 3.24
-5 21 1 17 4.13
-5 -21 1 20.82 3.68
-5 -21 1 12.3 3.41
-5 21 1 20.16 3.88
5 21 1 17.21 3.36
-5 21 1 32.01 9.53
5 21 1 26.14 9.85
5 -21 1 17.9 3.66
5 -21 1 12.94 3.6
-5 -21 1 16.72 3.6
5 -21 3 45.45 5.43
5 21 3 44.64 8.62
6 0 -8 0.87 1.38
6 0 -8 0.4 1.79
6 0 -8 2.86 3.46
6 0 -6 624.42 23.04
-6 0 -6 700.01 37.56
6 0 -6 620.73 35.13
-6 0 -6 615.95 35.09
6 0 -6 679.54 38.55
6 0 -4 4.06 2.98
6 0 -4 -1.34 2.85
6 0 -4 -0.49 1.3
6 0 -4 -0.51 1.87
6 0 -2 1544.22 33.84
6 0 -2 1621.44 36.37
6 0 -2 1598.35 35.89
-6 0 0 0.48 0.89
-6 0 0 2.3 2.4
6 0 0 0.07 0.74
-6 0 2 1625.88 39.07
6 0 2 1673.17 38.81
-6 0 2 1631.09 33.94
6 0 2 1655.48 33.86
-6 0 2 1694.9 45.14
6 0 4 2.85 2.6
6 0 4 2.55 2.64
-6 0 4 1.94 2.16
6 0 4 0.58 2.8
-6 0 4 1.97 2.91
6 0 6 750.4 35.51
6 0 6 827.42 34.13
6 0 6 659.8 25.49
6 0 6 1183.53 46.62
6 0 6 767.32 33.4
6 0 6 634.14 33.53
-6 0 6 1123.39 31.68
6 0 6 609.13 30.83
-6 0 6 910.13 30.9
-6 0 6 1016.02 31.65
6 0 6 900 26.81
6 0 6 639.68 30.89
6 0 6 591.07 47.01
-6 0 6 608.25 48.42
6 0 8 -0.13 1.79
-6 0 8 -3.22 2.27
6 0 8 2.52 2.27
-6 0 8 -0.67 0.81
6 0 8 3.76 3.14
6 0 8 -0.32 1.02
-6 0 10 27.65 2.81
6 2 -8 113.88 14.53
6 2 -8 113.48 9.65
6 -2 -8 116.57 9.62
6 -2 -8 98.04 9.34
6 -2 -8 115.24 15.42
6 2 -6 76.89 8.14
6 -2 -6 85.55 8.7
-6 2 -6 78.25 12.4
-6 2 -6 99.63 12.99
6 2 -6 75.05 12.62
6 -2 -6 76.36 12.77
6 2 -6 70.4 12.34
-6 2 -6 77.23 10.88
-6 -2 -6 81.17 13.48
6 -2 -6 66.05 12.92
-6 -2 -6 81.48 13.41
6 -2 -6 59.06 10.77
6 -2 -6 65.79 11.88
6 2 -6 81.39 12.91
-6 2 -6 108.28 14.17
6 -2 -4 595.59 19.57
6 2 -4 465.11 16.65
6 -2 -4 432.18 24.93
-6 2 -4 536.83 24.84
6 -2 -4 445.85 26.45
6 2 -4 452.31 24.38
6 -2 -4 470.08 25.92
6 2 -4 412.11 24.74
-6 2 -4 446.1 23.74
6 2 -4 435.18 24.92
-6 2 -4 542.34 25.88
-6 -2 -4 573.44 21.64
6 -2 -2 643.86 22.76
6 -2 -2 604.2 22.64
6 2 -2 649.49 22.08
-6 2 -2 719.56 18.22
-6 -2 -2 784.04 14.31
6 -2 -2 609.46 22.61
-6 -2 -2 711.3 19.25
-6 2 -2 671.07 20.29
6 2 -2 619.85 20.7
6 2 -2 646.38 25.93
-6 2 -2 694.77 22.8
-6 2 0 32.98 5.97
6 2 0 36.84 2.73
-6 -2 0 29.67 4.16
6 -2 0 32.27 4.04
6 -2 0 30.14 3.22
-6 2 2 605.58 20.4
6 2 2 628.78 21.52
-6 2 2 642.44 21.72
6 -2 2 649.92 23.74
6 -2 2 590.4 23.85
-6 -2 2 704.83 29.62
-6 -2 2 675.58 24.04
6 2 2 602.59 23.64
-6 2 2 617.69 28.92
6 2 4 465.85 28.89
6 -2 4 444.95 29.69
6 2 4 473.63 27.14
-6 2 4 474.28 27.48
-6 -2 4 433.88 29.6
6 2 6 75.56 11.53
6 -2 6 80.98 8.67
6 -2 6 89.75 12.13
6 -2 6 84.38 11.14
6 -2 6 109.28 12.08
6 2 6 66.82 9.99
6 2 6 69.17 11.31
6 -2 6 93.48 13.52
6 -2 6 65.13 10.31
6 2 6 65.6 9.85
6 -2 6 77.12 10.58
6 -2 6 95.42 8.99
-6 -2 6 88.52 9.93
-6 -2 6 85.93 9.07
6 -2 6 75.22 10.73
6 2 6 72.38 10.63
6 2 6 87.64 15.77
-6 2 6 79.8 15.28
6 -2 6 79.6 17.3
-6 -2 6 64.69 15.84
6 2 8 103.28 12.51
-6 -2 8 96.98 9.57
-6 2 8 94.13 8.89
6 -2 8 103.83 9.44
-6 -2 8 110.5 10.07
6 2 8 93.94 12.97
6 -2 8 99.44 9.9
-6 -2 8 115.67 12.07
6 2 8 93.08 9.59
6 -2 8 94.28 11.88
6 -2 8 96.72 13.09
6 2 8 99.43 12.63
6 -2 8 117.7 13.81
-6 -2 10 109.15 5.87
6 -2 10 110.96 6.23
6 4 -8 62.92 10.49
6 -4 -8 77.63 8.2
6 -4 -8 65.78 7.79
6 4 -8 83.2 11.95
6 -4 -6 292.12 17.32
6 -4 -6 302.87 17.29
6 4 -6 212.94 20.03
6 4 -6 278.71 15.46
6 4 -6 300.3 26.75
-6 4 -6 312.62 25.41
6 -4 -6 356.48 28.11
6 4 -6 344.11 27.95
6 -4 -6 244.16 23.65
-6 4 -6 298.6 22.04
-6 -4 -6 297.78 25.15
6 4 -6 254.66 23.06
6 -4 -6 288.51 27.5
-6 -4 -6 278.39 26.96
6 -4 -4 1326.39 32.21
6 4 -4 1197.51 39.42
6 4 -4 1390.65 29.41
6 -4 -4 1312.54 45.13
-6 4 -4 1297.4 42.15
-6 4 -4 1343.4 47.87
6 4 -4 1339.42 44.68
6 4 -4 1393.18 49.3
6 -4 -4 1156.29 44.61
-6 4 -4 1315.62 38.32
-6 -4 -4 1105.85 44.38
6 4 -4 1102.58 39.04
-6 -4 -4 1525.87 41.13
6 4 -2 834.61 25.27
-6 4 -2 816.91 24.05
6 4 -2 774.53 24.64
-6 -4 -2 889.09 26.96
-6 -4 -2 1010.31 31.15
-6 4 -2 780.63 33.19
6 -4 -2 787.95 28.14
6 4 -2 833.28 25.38
-6 -4 -2 903.06 11.01
6 4 -2 777.16 32.38
-6 -4 -2 1038.63 22.38
6 4 0 2131.96 36.87
-6 -4 0 1868.98 39.4
6 -4 0 1683.1 37.03
6 4 0 1880.18 44.55
-6 4 0 1806.39 51.44
6 -4 0 2020.28 26.12
6 -4 2 894.36 28.23
6 -4 2 926.91 28.7
6 -4 2 793.94 27.56
6 -4 2 795.5 28.65
6 4 2 841.49 27.01
6 4 2 784.83 27.35
-6 4 2 888.29 23.35
-6 -4 2 774.71 27.85
-6 4 2 805.46 27.02
-6 4 2 846.56 37.49
6 4 4 1286.79 46.92
-6 4 4 1250.02 46.6
6 4 4 1289.88 48.39
6 -4 4 1174.3 49.85
-6 -4 4 1261.35 51.63
6 -4 6 275.31 20.74
6 4 6 272.56 21.68
-6 4 6 377.49 24.64
6 -4 6 324.62 17.64
6 4 6 246.53 21.17
6 4 6 264.08 20.56
6 -4 6 311.98 22.99
6 -4 6 281.63 23.58
-6 4 6 380.09 24.53
6 -4 6 273.05 16.05
6 4 6 329.73 24.74
-6 -4 6 266.25 15.98
-6 -4 6 317.95 19.54
6 4 6 267.45 20.15
6 4 6 279.91 20.9
-6 -4 6 279.27 17.25
6 -4 6 344.3 22.18
6 4 6 301.29 29.24
-6 4 6 304.88 30.08
6 -4 6 276.16 31.85
-6 -4 6 270.31 31.94
6 4 6 276.26 18.04
-6 4 6 305.61 19.09
-6 -4 8 61.32 7.5
6 -4 8 76.12 8.2
6 4 8 69.58 9.7
-6 4 8 72.05 7.28
-6 -4 8 67.91 8.21
-6 -4 8 57.95 7.36
6 -4 8 64.62 10.25
6 4 8 60.76 9.84
6 -4 8 71.54 10.67
6 -4 8 52.48 8.93
-6 -4 8 66.43 9.4
6 -4 8 70.26 8.11
6 4 8 69.35 11.02
6 4 8 60.53 7.52
-6 4 8 78.02 10.48
-6 -4 10 149.62 6.62
6 -4 10 150.55 7.14
6 -6 -8 35.05 5.1
6 -6 -8 21.02 4.16
6 6 -8 34.01 7.37
6 -6 -8 46.31 6.26
6 -6 -8 31.07 5.35
6 6 -6 106.35 16.44
6 -6 -6 149.09 18.23
-6 -6 -6 102.99 15.86
6 -6 -6 113.53 17.52
6 -6 -6 89.41 14.51
-6 -6 -6 87.28 16.25
6 6 -6 98.75 14.34
-6 6 -6 95.96 12.91
6 6 -6 94.51 13.47
6 -6 -6 89.56 10.21
-6 6 -6 101.53 12.64
6 6 -6 75.48 12.05
-6 6 -6 98.5 8.53
6 -6 -6 80.71 9.53
6 -6 -4 82.16 8.3
6 -6 -4 74.03 7.72
-6 6 -4 74.94 6.62
6 6 -4 58.37 9
-6 6 -4 62.7 8.49
6 -6 -4 75.58 11.3
-6 6 -4 69.94 12.37
6 6 -4 72.36 12.75
-6 -6 -4 48.07 10.26
6 6 -4 62.52 9.72
-6 -6 -4 59.48 11.14
-6 6 -4 56.02 8.48
-6 -6 -4 67.26 11.08
-6 6 -2 77.81 7.36
6 6 -2 72.65 7.62
6 -6 -2 79.47 7.14
6 -6 -2 67.73 9.18
6 6 -2 70.86 11.33
-6 6 -2 67.08 11.11
-6 -6 -2 74.81 9.2
-6 6 -2 71.86 8.5
6 -6 -2 59.86 9.4
-6 -6 -2 64.2 9.91
-6 6 -2 59.87 7.37
6 6 -2 76.44 8.21
6 6 0 878.6 25.76
-6 6 0 898.73 27.6
-6 6 0 803.23 26.27
-6 -6 0 807.17 29.45
6 6 0 928.61 27.09
-6 6 0 862.52 36.07
6 6 0 835.61 34.16
6 -6 0 777 28.67
6 -6 2 69.89 9.08
-6 6 2 83.58 7.1
6 -6 2 74.2 9.29
6 6 2 64.22 8.23
-6 6 2 78.1 9.17
6 6 2 65.24 8.35
-6 6 2 80.33 9.86
-6 -6 2 71.23 9.33
6 -6 4 52.4 10.96
6 6 4 74.3 11.71
6 6 4 67.51 11.42
-6 6 4 65.44 11.15
-6 -6 4 69.86 12.67
6 -6 6 76.55 11.13
-6 6 6 105.41 13.85
6 -6 6 110.48 10.34
-6 -6 6 106.79 11.4
6 6 6 96.43 12.68
6 6 6 82.71 12.34
6 -6 6 77.78 12.8
6 -6 6 125.06 14.09
6 -6 6 96.48 9.91
-6 6 6 111.3 13.63
6 6 6 91.68 11.6
6 6 6 92.64 12.87
-6 -6 6 102.09 10.07
-6 -6 6 90.84 10.16
6 6 6 95.39 12.12
6 -6 6 123.78 10.53
-6 6 6 109.2 18.4
-6 -6 6 114.73 21.13
6 -6 6 111.05 20.6
6 6 6 120.73 19.13
6 6 6 98.55 10.93
-6 6 6 103.17 11.41
-6 6 8 31.65 6.38
6 6 8 20.23 5.25
6 6 8 33.99 7.48
6 -6 8 25.01 4.76
-6 -6 8 30.52 5.4
6 6 8 24.04 6.17
6 -6 8 18.72 5.22
-6 -6 8 26.76 4.96
-6 -6 8 23.5 5.53
6 -6 8 28.5 6.59
6 6 8 25.11 4.54
6 6 8 28.47 6.47
6 8 -8 129.09 7.93
6 -8 -8 107.6 8.82
6 8 -8 102.75 8.25
6 8 -8 118.3 9.34
6 8 -8 122.46 13.27
6 -8 -8 146.42 10.98
6 -8 -8 103.56 9.17
-6 8 -8 138.8 9.21
6 -8 -6 859.63 30.14
6 8 -6 975.13 51.26
6 -8 -6 701.77 42.06
6 8 -6 779.45 39.65
-6 8 -6 956.84 46.86
-6 -8 -6 793.01 47.01
6 -8 -6 976.18 51.89
-6 -8 -6 940.42 54.31
-6 8 -6 732.93 37.54
-6 8 -6 749.09 24.35
-6 -8 -6 754.33 29.09
6 -8 -6 675.04 29.19
6 -8 -6 701 29.82
-6 8 -6 741.82 34.54
6 8 -6 721.28 37.77
6 -8 -4 726.44 27.32
-6 8 -4 701.14 22.03
-6 8 -4 704.43 30.8
6 8 -4 605.24 30.78
6 -8 -4 799.14 28.26
-6 -8 -4 1003.68 30.05
6 -8 -4 740.93 27.39
6 8 -4 813.29 47.43
6 -8 -4 795.91 39.73
-6 8 -4 711.71 44.94
-6 -8 -4 687.36 39.06
-6 -8 -4 646.23 39.06
-6 8 -4 618.87 31.22
-6 -8 -4 658.79 41.58
-6 8 -4 761.84 36.72
6 8 -2 390.22 14.86
6 -8 -2 409.91 18.43
-6 -8 -2 505.14 18.24
-6 8 -2 408.4 15.73
6 8 -2 339.72 19.05
6 -8 -2 358.32 17.54
-6 8 -2 402.56 14.68
-6 8 -2 353.69 29.17
6 -8 -2 383.42 24.24
6 8 -2 336.71 27.73
-6 -8 -2 353.66 25.7
-6 8 -2 373.83 22.57
-6 -8 -2 360.35 26.14
-6 -8 -2 339.39 25.6
6 8 -2 465.77 20.81
-6 -8 -2 349.84 25.66
-6 8 -2 358.26 20.93
6 8 -2 359.29 18.64
6 8 0 144.95 12.27
-6 8 0 157.68 13.18
-6 -8 0 185.88 16.44
-6 -8 0 181.34 14.41
-6 -8 0 165.5 16.13
-6 8 0 179.68 18.7
6 8 0 159.48 16.98
6 -8 2 365.31 22.52
6 8 2 437.13 24.66
6 -8 2 373.47 23.91
-6 -8 2 368.41 23.93
6 8 2 413.56 21.72
-6 8 2 423.17 25.74
6 8 2 377.95 22.94
-6 8 2 384.87 23.37
6 8 4 753.8 40.37
6 -8 4 684.48 42.16
-6 -8 4 728.94 43.89
-6 8 4 729.12 40.38
6 -8 6 710.56 34.8
-6 8 6 695.43 36.95
6 -8 6 655.34 38.17
-6 -8 6 757.9 32.52
6 8 6 763.77 35.39
-6 -8 6 767.54 27.74
6 -8 6 740.39 27.9
-6 8 6 696.89 35.13
6 8 6 661.06 35.11
-6 -8 6 679.02 28.39
-6 -8 6 745.76 30.26
6 8 6 795.85 34.83
6 8 6 714.6 29.7
-6 8 6 742.59 30.86
-6 -8 8 106.31 9.17
6 8 8 100 10.52
6 -8 8 90.18 8.56
6 -8 8 115.77 13.72
-6 -8 8 105.61 9.47
6 -8 8 108.81 10.22
6 -8 8 91 11.2
6 8 8 104.98 11.92
6 8 8 106.19 11.91
-6 -8 8 97.08 11.09
-6 8 8 136 13.21
6 8 8 97.53 8.68
-6 8 8 112.6 11.65
6 10 -8 282.78 13.71
6 -10 -8 264.52 13.45
6 -10 -8 230.53 12.04
6 10 -8 239.1 10.81
-6 10 -6 98.92 9
6 -10 -6 84.64 10.35
-6 10 -6 91.48 9.41
6 10 -6 78.33 8.97
6 -10 -6 77.76 9.86
-6 -10 -6 81.76 9.77
6 10 -6 102.49 14.4
6 10 -6 97.72 9.6
6 -10 -6 97.56 10.53
6 10 -6 110.97 9.27
6 -10 -6 96.26 15.64
-6 -10 -6 97.19 16.81
-6 10 -6 106.29 15.76
-6 10 -6 98.01 13.86
6 10 -6 103.51 14.42
6 -10 -4 37.74 9.56
-6 10 -4 28.07 10.05
6 10 -4 42.33 11.95
6 -10 -4 27.59 5.89
6 10 -4 24.77 4.81
6 -10 -4 27.16 5.78
-6 10 -4 25.62 4.84
6 -10 -4 24.56 5.47
-6 -10 -4 38.99 6.45
6 10 -4 26.99 6.93
-6 10 -4 25.82 4.93
6 10 -4 50.5 6.02
6 10 -4 36.11 5.87
6 -10 -4 24.65 5.59
6 10 -4 38.33 5.77
-6 10 -4 25.52 6.91
6 10 -4 32.17 7.13
-6 -10 -4 34.62 10.29
-6 -10 -4 23.96 8.43
-6 -10 -4 19.87 6.98
-6 10 -4 30.24 7.75
-6 -10 -4 28.24 8.86
6 -10 -2 220.12 14.74
6 -10 -2 239.21 21.26
-6 10 -2 214.55 25.35
6 10 -2 223.11 25.21
-6 10 -2 238.88 18.05
-6 -10 -2 214.35 22.9
-6 10 -2 230.29 19.36
-6 -10 -2 241.83 22.97
-6 -10 -2 209.72 22.21
6 10 -2 211.08 15.66
6 10 -2 205.46 12.06
-6 10 -2 211.04 18.46
6 10 -2 189.62 16.62
-6 -10 -2 227.15 15.65
6 -10 -2 194.68 14.24
6 -10 -2 205.56 14.82
-6 10 -2 212.27 12.76
6 10 -2 226.12 12.47
-6 10 0 624.41 22.41
6 -10 0 739.02 24
6 -10 0 527.9 22.36
6 10 0 438.57 24.62
-6 -10 0 523.57 23.38
-6 10 0 515.5 36.28
6 10 0 536.21 35.79
-6 -10 0 585.8 31.61
-6 -10 0 623.84 29.2
-6 -10 0 520.58 32.72
-6 -10 0 522.19 31.73
6 -10 2 231.09 21.09
-6 10 2 227.11 20.39
-6 10 2 283.25 23.61
6 10 2 224.2 20.32
-6 -10 2 243.29 22.23
6 -10 2 205.6 19.16
6 10 4 28.27 6.18
6 -10 4 29.47 5.01
6 10 4 36.75 7.24
-6 10 4 30.84 6.37
6 -10 4 38.25 7.69
-6 10 4 24.93 7.03
6 -10 4 30.91 6.39
-6 10 4 24.7 6.89
-6 10 4 29.47 12.06
-6 -10 4 25.21 5.83
6 -10 4 35.64 8.13
6 10 4 49.07 8.05
6 -10 4 18.34 4.82
-6 -10 4 33.29 7.57
6 -10 4 38.25 7.77
-6 -10 4 37.98 6.23
-6 -10 4 33.03 5.84
6 10 4 27.75 5.3
6 10 4 23.17 7.82
-6 -10 4 42.54 11
-6 10 4 37.85 9.71
6 -10 4 26.07 8.81
6 -10 6 96.53 10.07
-6 10 6 99.04 13.51
-6 -10 6 104.81 9.78
6 10 6 84.29 12.38
6 -10 6 86.71 12.04
-6 10 6 82.36 12.87
6 -10 6 107.61 11.08
-6 -10 6 110.67 13.54
6 10 6 88.67 11.85
6 -10 6 83.37 13.93
-6 -10 6 85.96 11.13
-6 -10 6 97.04 10.86
-6 -10 6 79.56 9.82
6 10 6 87.35 10.22
-6 10 6 93.71 10.97
6 -10 8 241.08 18.47
-6 -10 8 254.73 13.58
6 -10 8 219.02 12.28
-6 -10 8 257.49 12.57
6 10 8 228.4 13.96
6 -10 8 222.64 15.78
-6 -10 8 244.93 16.39
6 10 8 253.7 17.14
-6 10 8 229.9 15.35
6 -10 8 281.46 14.44
6 10 8 233.41 12
-6 10 8 286.25 18.18
6 10 8 239.31 16.6
-6 12 -8 87.58 7.47
6 12 -8 71.83 5.78
6 -12 -8 75.91 5.95
6 -12 -6 17.39 4.64
6 12 -6 14.68 3.85
6 -12 -6 14.07 4.37
-6 12 -6 13.49 3.55
-6 -12 -6 10 3.45
6 12 -6 14.33 3.84
-6 12 -6 17.14 6.09
6 -12 -6 11.06 3.54
-6 -12 -6 11.64 3.92
6 12 -6 12.89 3.17
6 12 -6 17.48 5.86
6 -12 -6 11.58 3.29
6 12 -6 14.1 3.02
6 -12 -6 13.87 5.77
-6 12 -6 19.47 6.74
6 -12 -4 39.96 9.97
-6 -12 -4 33.36 10.49
-6 -12 -4 39.18 11.53
6 12 -4 44.5 9.05
-6 12 -4 50.8 11.29
-6 12 -4 69.5 11.9
-6 -12 -4 58.86 13.96
-6 12 -4 58.46 16.1
6 12 -4 47.05 13.42
6 -12 -4 59.74 10.26
6 12 -4 41.62 6.68
6 -12 -4 47.04 8.11
6 -12 -4 37.8 7.21
-6 12 -4 38.55 6.35
6 12 -4 49.42 7.14
6 12 -4 41.92 9.04
-6 12 -4 43.27 9.84
-6 -12 -4 35.55 7.22
-6 -12 -4 54.09 7.91
-6 12 -4 58.29 7.8
6 12 -4 49.89 6.46
6 12 -4 44.37 6.49
6 -12 -4 40.4 7.2
6 12 -4 62.18 7.23
-6 -12 -2 63.59 12.92
-6 -12 -2 40.42 10.63
-6 -12 -2 39.34 10.15
-6 12 -2 53.72 10.23
6 12 -2 57.2 14.24
-6 12 -2 53.18 13.8
-6 -12 -2 96.12 11.6
6 -12 -2 67.12 10.55
6 12 -2 65.53 8.29
6 12 -2 61.12 6.95
-6 -12 -2 68.97 10.03
-6 12 -2 80.99 8.95
6 12 -2 66.31 7.77
6 12 -2 81.22 8.17
6 -12 -2 52.7 7.91
-6 12 -2 60.22 10.96
6 12 -2 54.25 6.63
6 -12 -2 50.6 7.31
6 -12 -2 45.48 7.78
-6 -12 -2 52.6 8.23
6 -12 -2 45.68 7.56
6 12 -2 44.76 9.09
-6 12 -2 45.53 6.79
-6 -12 -2 48.46 8
6 -12 0 28.43 5.08
-6 -12 0 35.49 6.71
-6 -12 0 24.11 5.39
6 -12 0 22.03 5.22
-6 12 0 22.89 4.73
-6 -12 0 23.92 5.25
-6 12 0 38.51 11.82
6 12 0 26.25 8.89
-6 -12 0 22.91 6.99
6 -12 2 49.42 10.27
-6 -12 2 65.35 12.96
-6 12 2 63.99 12.02
6 12 2 63.6 11.76
6 12 2 50.75 7.33
-6 12 2 60.02 8
6 -12 2 67.29 12.97
-6 12 2 45.21 9.66
6 -12 2 60.15 10.2
-6 12 2 77.09 10.41
-6 -12 2 67.03 10.36
-6 12 2 69.31 19.22
6 12 2 48.81 9.68
-6 -12 2 56.37 9.8
-6 -12 2 72.16 9.32
6 -12 2 55.28 10.08
-6 12 2 82.97 9.01
6 -12 2 61.87 9.76
-6 12 2 53.04 8.11
-6 -12 2 80.24 7.88
6 12 2 57.9 7.66
6 12 2 50.36 7.45
6 -12 2 56.9 8.38
-6 -12 2 64.25 9.55
6 12 2 53.45 7.16
-6 -12 2 73.43 8.98
6 12 2 54.3 7.46
6 12 4 62.05 13.07
-6 12 4 58.73 12.68
6 -12 4 50.68 13.13
-6 -12 4 52.72 13.1
-6 12 4 36.92 8.38
6 -12 4 49.77 6.77
6 12 4 44.33 8.17
6 12 4 37.15 7.55
-6 -12 4 55.79 9.15
6 -12 4 44.14 8.83
-6 12 4 42.64 8.88
6 -12 4 65.47 9.58
-6 12 4 41.27 9.29
-6 -12 4 50.96 9.84
-6 -12 4 50.04 8.6
-6 12 4 28.69 13.5
6 -12 4 35.82 8.91
6 12 4 36.47 6.83
6 -12 4 46.61 9.14
-6 -12 4 39.79 6.38
-6 -12 4 62.7 8.34
6 -12 4 51.4 7.59
-6 -12 6 16.21 4.88
-6 12 6 14.1 5.8
6 -12 6 19.57 4.24
6 12 6 8.33 3.89
6 -12 6 16.88 5.3
-6 -12 6 11.62 4.68
6 12 6 15.5 4.49
6 -12 6 18.21 5.15
-6 -12 6 9.19 3.63
6 12 6 14.58 5.4
-6 12 6 13.27 5.46
6 -12 6 13.08 3.54
-6 -12 6 18.4 3.78
-6 -12 6 11.49 3.49
6 12 6 11.21 3.61
-6 12 6 7.75 3.1
6 12 8 79.38 6.28
-6 -12 8 86.16 5.29
6 -12 8 74.42 8.81
-6 -12 8 93.46 8.23
6 -12 8 108.18 7.15
-6 -12 8 79.29 7.93
6 12 8 86.94 5.63
-6 12 8 76.66 7.52
-6 12 8 94.11 8.99
6 12 8 71.42 7.61
6 12 8 78.13 8.28
-6 -14 -6 2.51 0.88
-6 14 -6 4.72 2.34
6 14 -6 7.47 2.07
6 -14 -6 5.5 2.6
6 -14 -6 3.37 1.54
-6 -14 -6 4.24 2.66
6 -14 -6 8.01 2.36
-6 14 -6 5.86 2.35
-6 -14 -6 7.23 2.8
6 -14 -6 1.94 1.67
6 14 -6 3.25 1.86
-6 -14 -6 4.21 2.31
6 -14 -6 3.76 2.04
6 14 -6 5.67 2.16
-6 -14 -4 546.11 42.56
-6 14 -4 545.07 35.77
6 -14 -4 474.14 26.57
-6 14 -4 526.78 29.45
6 -14 -4 494.56 29.19
-6 14 -4 492.39 33.4
6 -14 -4 445.83 24.64
-6 -14 -4 379.41 23.6
-6 -14 -4 394.04 24.1
-6 14 -4 412.27 21.35
6 14 -4 491.69 22.5
6 -14 -4 438.59 25.21
6 14 -4 479.58 30.84
6 -14 -4 473.41 24.04
-6 14 -4 478.55 22.39
6 14 -4 469.29 23.81
-6 -14 -4 445.74 23.34
6 -14 -4 406.05 23.88
6 14 -4 445.66 20.9
-6 -14 -2 134.96 20.69
-6 14 -2 134.02 23.99
6 14 -2 146.99 24.72
-6 -14 -2 147.11 14.54
-6 14 -2 133.09 15.46
6 -14 -2 113.94 15.08
-6 14 -2 126.12 16.07
6 -14 -2 86.1 11.4
-6 14 -2 105.61 14.7
-6 -14 -2 94.73 11.63
6 -14 -2 105.84 11.09
6 14 -2 116.97 10.48
6 -14 -2 134.43 11.66
6 14 -2 100.85 14.5
6 14 -2 107.17 13.6
6 14 -2 109.14 11.46
-6 -14 -2 117.27 13.61
-6 14 -2 125.99 12.09
6 -14 -2 191.61 16.49
6 14 -2 107.28 10.5
-6 14 -2 110.1 11.76
6 -14 -2 97.11 11.3
-6 -14 -2 99.4 11.91
6 14 -2 125.8 10.94
-6 -14 0 -4.65 5.21
-6 14 0 3.46 4.23
6 14 0 3.92 3.91
6 -14 0 2.86 4.86
6 14 0 3.8 2.19
-6 14 0 1.13 1.69
6 -14 0 -2.05 2.4
-6 -14 0 -0.15 1.65
6 -14 0 -2.08 1.77
-6 14 0 -0.64 1.89
-6 -14 0 -1.1 2.06
-6 -14 0 1.06 1.36
-6 14 0 8.08 4.41
-6 -14 0 -1.34 2.87
6 14 0 -1.65 2.86
-6 14 0 -0.39 1.33
6 14 0 1.46 2.87
6 -14 0 0.08 1.64
6 -14 0 -0.19 3
-6 -14 0 0.04 1.87
6 -14 0 1.57 1.99
-6 -14 0 0.27 1.03
6 14 0 0.2 0.88
-6 14 0 -1.37 2.16
6 14 0 -0.54 1.97
6 -14 2 122.72 17.87
6 -14 2 163.87 22.11
6 14 2 93.71 10.43
-6 -14 2 162.5 22.06
-6 14 2 134.72 19.13
6 14 2 167.49 20.71
-6 14 2 92.65 10.73
6 14 2 129.06 13.56
-6 14 2 88.22 13.59
-6 -14 2 114.34 14.2
6 -14 2 100.78 14
-6 14 2 129.55 14.23
-6 -14 2 130.06 16.03
6 14 2 97.98 14.48
6 -14 2 108.01 14.86
-6 14 2 81.74 21.98
-6 -14 2 137.86 13.53
6 14 2 104.93 11.61
6 -14 2 117.42 15
-6 -14 2 106.44 13.27
-6 14 2 96.03 12.08
6 -14 2 117.42 13.07
6 14 2 95.17 11.03
6 14 2 107.65 10.91
-6 -14 2 113.27 12.06
6 14 2 98.98 10.6
-6 14 4 381.97 26.15
6 14 4 415.49 24.95
6 14 4 403.71 25.72
-6 -14 4 547.09 29.86
-6 14 4 400.62 28.51
-6 14 4 424.36 27.91
6 14 4 456.17 29.51
6 -14 4 390.99 27.01
-6 14 4 433.74 51.28
-6 -14 4 462.43 31.2
6 -14 4 389.44 29.83
-6 -14 4 472.88 26.65
6 -14 4 518.87 28.16
6 -14 4 427.1 28.31
-6 -14 4 618.88 30.41
6 -14 4 519.25 24.4
6 -14 6 5.07 2.71
-6 -14 6 2.54 1.32
6 14 6 7.72 4.1
-6 14 6 2.9 2.75
6 14 6 7.71 3.52
-6 14 6 3.43 2.37
6 14 6 3.79 2.45
-6 -14 6 6.31 2.79
6 -14 6 4.15 2.11
-6 -14 6 3.15 1.84
6 -14 6 5.04 2.56
6 14 6 2.32 0.95
-6 14 6 7.21 2.77
-6 16 -6 22.24 3.91
-6 16 -6 22.19 4
6 16 -6 23.16 4.98
-6 16 -6 18.74 4.61
6 -16 -6 17.14 3.55
6 16 -6 16.99 3.22
-6 -16 -6 23.49 4.06
6 -16 -6 22.01 3.71
6 16 -6 25.57 3.24
6 -16 -4 66.29 9.37
-6 16 -4 65.32 9.8
6 -16 -4 88.84 11.74
-6 -16 -4 79.54 11.32
-6 16 -4 83.21 12.07
-6 -16 -4 73.05 9.71
6 -16 -4 99.86 10.05
-6 -16 -4 74.48 9.89
6 -16 -4 104.62 10.97
-6 16 -4 110.22 14.61
6 16 -4 82.1 8.6
6 16 -4 69.4 8.82
6 -16 -4 78.98 10.18
-6 16 -4 76.42 8.36
-6 -16 -4 79.71 9.2
-6 16 -4 89.73 10.1
6 16 -4 77 8.07
6 -16 -4 72.56 9.39
-6 16 -2 216.56 19.6
6 16 -2 252.65 20.82
6 -16 -2 259.99 19.32
-6 -16 -2 264.04 19.84
6 -16 -2 215.11 21.22
6 16 -2 276.4 21.62
-6 16 -2 220.58 21.39
-6 -16 -2 247.93 19.14
-6 -16 -2 222.95 18.07
-6 -16 -2 237.33 19.56
6 -16 -2 212.96 17.73
-6 16 -2 218.76 16.33
6 16 -2 231.7 17.11
6 -16 -2 331.47 21.7
6 16 -2 228.6 15.56
-6 -16 -2 216.44 17.79
6 -16 -2 230.71 17.63
-6 16 -2 243.66 17.39
6 16 -2 273.95 15.94
6 -16 0 2.25 2.26
-6 -16 0 0.34 2.7
-6 16 0 0.12 1.97
-6 -16 0 5.56 3.19
6 16 0 6.73 3.85
6 -16 0 2.56 2.68
-6 16 0 6.96 4.37
-6 -16 0 5.88 2.84
-6 -16 0 3.95 1.83
-6 -16 0 3.45 1.71
-6 16 0 5.32 5.66
-6 -16 0 1.25 2.34
6 -16 0 4.81 4.28
6 16 0 3.18 1.74
6 -16 0 3.28 3.14
6 16 0 3.09 2.09
-6 16 0 3.42 2.18
-6 -16 0 4.74 2.71
6 16 0 5.45 2.69
6 16 0 1.88 0.95
-6 16 0 7.08 2.71
6 -16 2 313.59 27.88
6 -16 2 323.04 29.31
6 16 2 212.45 16.07
-6 16 2 212.03 16.42
-6 16 2 192.22 20.06
-6 -16 2 219.84 20.28
6 -16 2 199.1 20.3
-6 16 2 199.85 20.29
6 -16 2 291.61 20.24
-6 -16 2 302.38 19.05
6 -16 2 225.69 21.61
-6 -16 2 250.22 22.38
-6 16 2 218.06 37.29
-6 -16 2 300.25 18.11
-6 16 2 195.83 16.9
-6 -16 2 219.96 19.91
6 -16 2 243.16 18.83
6 16 2 213.69 16.79
6 16 2 193.28 15.94
6 -16 2 248.49 22.11
6 16 2 205.43 15.54
6 16 2 223.19 16.16
6 16 4 76.1 9.61
6 16 4 83.55 10.63
-6 16 4 64.19 9.82
-6 16 4 85.58 11.2
-6 -16 4 96.33 12.03
-6 16 4 76.34 11.5
6 16 4 82.9 11.52
-6 -16 4 77.36 12.26
6 -16 4 52.73 10.48
-6 -16 4 73.65 9.81
6 16 4 112.31 23.78
-6 16 4 61.9 18.35
6 -16 4 69.42 10.81
6 -16 4 82.14 10.87
-6 -16 4 103.78 11.53
6 -16 4 86.68 9.35
-6 16 6 21.33 4.87
-6 -16 6 35.57 5.02
6 16 6 14.47 4.38
6 16 6 17.09 3.89
6 16 6 17.69 3.43
-6 16 6 18.1 4.3
6 -16 6 19.77 5.14
-6 -16 6 27.45 5.65
6 -16 6 20.02 4.22
-6 -16 6 24.85 4.54
6 16 6 17.64 3.51
-6 16 6 18.78 3.51
6 18 -4 121.31 11.65
-6 18 -4 92.36 9.94
6 -18 -4 101.58 9.61
-6 -18 -4 107.72 11.29
-6 18 -4 87.51 10.8
6 18 -4 127.08 11.6
-6 -18 -4 123.33 10.77
-6 18 -4 111.79 8.22
6 18 -4 99.79 9.13
6 -18 -4 109.2 10.42
-6 -18 -4 120.32 10.16
6 18 -4 113.75 8.18
-6 18 -4 124.69 9.98
-6 -18 -2 37.76 7.96
6 -18 -2 36.24 7.4
6 18 -2 32.45 6.66
-6 18 -2 32.89 7.27
-6 -18 -2 42.18 6.8
6 -18 -2 39.4 8.78
6 18 -2 45.11 7.85
-6 18 -2 37.16 7.89
-6 -18 -2 46.83 7.49
-6 -18 -2 44.14 7.48
6 18 -2 43.3 12.32
-6 18 -2 35.87 5.85
6 18 -2 29.79 5.73
-6 -18 -2 39.83 7.46
6 18 -2 41.27 6.16
6 -18 -2 40.03 7.18
6 -18 -2 48.02 7.33
-6 -18 -2 54.03 7.44
6 -18 -2 46.76 7.06
6 18 -2 39.82 5.92
-6 18 -2 40.16 6.25
-6 -18 -2 34.68 6.64
6 18 -2 45 5.63
6 -18 0 1.06 2.88
6 18 0 1.18 1.05
-6 18 0 1.79 1.78
-6 18 0 2.37 2.41
-6 18 0 2.23 3.4
6 -18 0 -0.17 1.67
6 18 0 4.33 2.23
6 -18 0 2.53 2.51
-6 -18 0 1.47 1.18
-6 -18 0 -2.13 1.86
6 18 0 8.77 7.79
-6 -18 0 1.97 2.1
-6 18 0 -0.05 5.78
-6 18 0 4.09 2.68
6 -18 0 5.68 3.26
-6 -18 0 3.09 2.39
6 -18 0 2.66 1.32
6 18 0 1.77 1.33
6 18 0 1.69 1.82
6 18 0 2.87 1.73
6 18 0 1.08 1.88
6 18 2 36.24 6.14
-6 18 2 38.21 6.42
-6 18 2 31.85 6.55
-6 -18 2 41.68 8.41
6 -18 2 28.48 6.93
-6 18 2 44.67 9.19
-6 18 2 26.64 11.43
-6 -18 2 38 8
6 18 2 34.13 6.05
6 -18 2 33.15 8.13
6 18 2 33.18 6.13
6 -18 2 36.6 6.92
6 -18 2 35.83 6.38
6 18 4 112.91 20.69
-6 18 4 169.61 25.11
6 -18 4 121.88 12.3
-6 -18 4 116.55 12.86
-6 -18 4 136.76 10.28
6 -18 4 103.05 10.39
6 -18 4 123.68 12.57
-6 -18 4 142.21 11.67
-6 -18 4 131.49 11.86
6 18 4 150.92 11.59
6 18 4 111.32 9.81
6 18 4 143.84 10.77
-6 18 4 113.57 11.5
6 -20 -4 28.39 3.58
6 20 -4 27.01 3.39
6 20 -4 26.29 3.82
-6 -20 -4 32.05 4.31
-6 20 -4 29.64 4.44
6 20 -2 39.79 5.14
-6 20 -2 38.49 5.14
-6 20 -2 41.98 6.57
-6 20 -2 39.05 6.75
6 20 -2 51.53 6.74
-6 -20 -2 37.46 6.33
6 -20 -2 42.08 6.72
6 -20 -2 54.83 5.91
6 20 -2 48.04 4.96
-6 20 -2 43.75 5.3
6 20 -2 36.42 5.13
-6 -20 -2 44.92 5.92
6 20 -2 39.7 4.54
6 -20 -2 42.27 5.33
-6 20 0 8.87 2.68
6 20 0 10.65 2.85
-6 20 0 6.4 3.55
6 -20 0 8.84 2.8
-6 -20 0 9.11 3.11
-6 -20 0 10.57 3.37
-6 20 0 25.88 9.48
6 20 0 14.72 7.35
-6 20 0 7.45 2.24
-6 20 0 5.4 3.21
6 20 0 10.24 2.58
6 -20 0 11.42 3.55
-6 -20 0 12.3 3.83
6 20 0 10.72 3.02
-6 20 0 10.26 3.21
6 -20 0 5.96 2.88
-6 -20 2 37.81 6.45
-6 20 2 42.41 6.84
-6 20 2 40.53 6.18
6 20 2 40.23 5.6
6 -20 2 40.09 6.73
-6 -20 2 41.79 6.42
6 -20 2 31.8 5.08
6 -20 2 38.77 5.47
-6 -20 2 46.07 6.77
6 20 2 34.62 11.48
-6 20 2 59.41 14.26
-6 -20 4 27.01 4.48
6 -20 4 20.22 3.26
-6 20 4 32.14 4.23
7 -1 -7 100.71 9.64
7 1 -7 95.54 9.64
7 -1 -7 83.88 9.15
7 -1 -7 172.3 20.73
7 1 -7 142.49 18.73
-7 -1 -7 155.4 18.73
7 1 -7 109.01 15.74
7 -1 -7 89.56 14.49
7 -1 -5 235.42 13.12
7 -1 -5 200.19 12.25
7 1 -5 168.54 10.88
7 1 -5 144.98 10.64
7 -1 -5 138.04 15.82
-7 1 -5 159.94 15.48
7 1 -5 165 16.59
7 -1 -5 154.85 17.74
7 1 -5 122.94 14.3
7 -1 -5 116.69 14.14
7 1 -5 166.72 17.64
7 -1 -5 152.92 16.83
-7 1 -5 144.96 15.3
7 1 -3 835.02 29.51
7 -1 -3 917.68 33.17
7 -1 -3 946.07 32.12
7 1 -3 991.2 32.14
7 1 -3 873.15 31.84
-7 1 -3 1024.66 33.67
-7 1 -3 908.46 28.75
7 -1 -3 873.84 31.57
-7 -1 -3 1196.98 22.36
-7 -1 -3 1061.51 29.07
-7 -1 -1 3236.9 39.11
7 1 -1 3727.51 46.2
7 -1 -1 3585.11 43.6
-7 1 -1 2929.29 42.19
7 -1 -1 3136.24 46.5
7 1 -1 3219.38 44.47
-7 -1 -1 3253.45 56.17
-7 -1 -1 3063.9 45.43
-7 1 -1 2950.92 55.68
-7 1 1 3417.57 37.73
-7 1 1 3202.42 51.17
7 -1 1 3056.11 47.67
7 1 1 3387.81 37.44
7 -1 1 3455.71 41.09
-7 -1 1 3245.48 63.69
-7 -1 1 3443.91 41.23
-7 1 1 3017.26 63.12
-7 1 3 959.78 32.54
7 -1 3 921.62 36.01
7 -1 3 965.76 32.56
-7 -1 3 925.83 31.91
7 1 3 887.88 37.05
7 1 3 897.56 35.71
-7 -1 3 915.46 36.45
7 -1 3 902.1 35.98
7 1 3 917.31 31.75
-7 -1 3 981.84 38.47
-7 1 3 916.98 37.32
-7 1 3 1031.29 39.61
7 1 5 136.29 20.21
7 1 5 179.66 19.62
-7 1 5 156.82 18.49
7 1 5 160.04 19.93
-7 -1 5 165.38 21.78
7 -1 5 133.54 19.61
-7 1 5 152.82 21.39
-7 -1 7 106.8 11.2
-7 -1 7 87.67 9.42
-7 1 7 133.47 11.78
7 -1 7 97.18 9.32
7 1 7 134.73 10.31
7 -1 7 105.37 13.26
7 1 7 87.76 11.86
-7 -1 7 100.15 9.91
7 1 7 82.37 11.9
7 -1 7 80.65 11.97
7 1 7 96.94 11.97
7 -1 7 87.35 11.91
7 1 7 100.5 13.68
7 1 7 82.04 9.42
-7 -1 7 124.07 12.91
7 -1 7 88.91 9.71
7 1 7 79.62 12.86
7 -1 7 108.14 14.43
7 1 7 89.04 12.26
7 -1 7 84.56 11.68
7 -1 7 85.48 13.01
7 1 9 69.65 7.15
7 -1 9 76.49 7.48
7 -1 9 76.93 7.66
7 1 9 92.58 7.85
-7 1 9 74.95 6.8
7 -1 9 90.27 6.89
-7 -1 9 72.62 6.96
7 -3 -7 20.75 4.24
7 -3 -7 27.2 5.39
-7 3 -7 18.29 4.39
7 -3 -7 16.59 4.08
7 3 -7 17.86 4.07
7 3 -7 16.55 5.72
7 -3 -7 18.51 6.45
-7 3 -7 19.97 5.97
7 -3 -7 17.16 6.13
7 3 -7 19.64 6.36
-7 -3 -7 29.4 8.82
7 3 -5 4.31 2.06
7 -3 -5 1.6 1.87
7 3 -5 1.65 1.46
7 -3 -5 0.59 1.31
-7 3 -5 -0.16 2.2
7 3 -5 0.46 1.17
7 -3 -5 1.13 1.44
7 3 -5 0.21 2.04
-7 -3 -5 5.72 3.61
-7 3 -5 1.71 2.33
7 3 -5 2.78 2.73
7 -3 -5 2.07 1.95
-7 -3 -5 1.89 3.12
7 -3 -5 1.41 2.5
7 3 -5 3.06 1.98
-7 -3 -5 -0.66 4.3
7 3 -3 699.6 26.4
7 -3 -3 901.84 23.35
7 3 -3 826.41 20.39
7 -3 -3 695.27 29.46
-7 3 -3 766.51 26.99
7 3 -3 756.77 28.59
-7 3 -3 736.96 32.72
7 3 -3 799.99 33.77
-7 -3 -3 965.67 28.6
7 -3 -3 710.6 29.22
-7 -3 -3 805.04 29.08
7 -3 -3 714.55 29.99
7 3 -3 781.43 29.16
-7 3 -3 1007.64 25.96
-7 3 -3 833.46 25
7 -3 -1 5670.36 73.32
7 3 -1 5583.6 84.59
-7 3 -1 5710.33 89.06
-7 -3 -1 6405.89 73.15
7 3 -1 6217.14 61.41
-7 3 -1 6279.34 63.77
-7 -3 -1 5699.64 73.34
7 -3 -1 6056.97 64.26
7 -3 1 6451.39 66.79
-7 -3 1 6026.19 65.69
-7 3 1 6357.69 65.9
7 3 1 6191.57 64.07
-7 3 1 5664.37 97.07
7 -3 1 5975.44 71.46
-7 3 1 6393.64 57.65
7 -3 1 6485.42 78.9
7 -3 3 755.87 32.81
-7 3 3 751.49 29.89
-7 -3 3 841.57 37.51
7 3 3 738.26 32.02
-7 3 3 823.52 37.91
7 3 3 729.5 29.26
-7 -3 3 733.66 32.71
7 -3 3 747.39 33.47
7 3 5 3.86 3.47
7 3 5 -1.02 1.37
-7 3 5 -0.63 1.42
7 -3 5 0.21 4.72
-7 -3 5 0.37 3.47
7 -3 7 21.48 6.46
7 3 7 13.79 3.62
7 -3 7 20.08 4.79
-7 -3 7 11.73 5.11
7 -3 7 33.12 8.34
7 3 7 20.14 6.07
7 3 7 17.08 5.54
7 3 7 18.75 6.25
7 -3 7 19.8 6.74
-7 -3 7 13.35 3.46
7 3 7 19.7 5.39
-7 3 7 30.71 6.54
7 3 7 25.33 7.43
7 3 7 15.98 4.9
7 -3 7 19.57 4.62
-7 -3 7 19.21 4.48
7 -3 9 40.97 4.81
-7 3 9 37.75 4.41
-7 -3 9 37.12 5.01
-7 -3 9 38.93 4.62
-7 -3 9 52.17 6.41
-7 3 9 36.38 4.55
7 3 9 34.55 4.98
7 -3 9 34.18 5.29
7 5 -9 8.35 1.89
7 -5 -7 59.64 12.05
-7 5 -7 66.97 10.88
7 5 -7 58.85 10.59
7 -5 -7 47.72 10.53
7 5 -7 62.84 11.86
7 -5 -7 63.65 8.17
7 -5 -7 52 7.15
-7 5 -7 78.14 10.62
7 -5 -7 69.9 8.56
7 5 -5 127.7 14.63
-7 5 -5 165.62 10.04
7 -5 -5 142.56 11.96
7 -5 -5 136.5 11.83
-7 5 -5 142.51 13.39
7 5 -5 149.54 10.68
7 5 -5 142.61 17.6
7 -5 -5 154.67 17.64
7 5 -5 171.72 18.32
-7 5 -5 135.31 14.02
7 -5 -5 109.85 15.14
-7 -5 -5 125.67 17.82
7 -5 -5 162.81 19.17
7 5 -5 139.58 15.7
-7 -5 -5 162.07 16.83
-7 5 -5 151.07 14.54
-7 -5 -5 148.13 18.16
-7 5 -3 1410.7 33.95
7 -5 -3 1136.15 28.93
7 5 -3 1091.86 34.62
7 -5 -3 1146.66 40.26
-7 5 -3 1041.27 44.57
7 5 -3 1105.39 44.74
7 -5 -3 1029.86 37.93
-7 -5 -3 1371.58 41.12
7 5 -3 1082.12 35.03
-7 5 -3 1053.77 32.73
-7 -5 -3 956.52 41.21
-7 5 -1 770.61 25.47
7 5 -1 655.32 30.69
7 -5 -1 636.36 25.34
-7 5 -1 644.87 31.76
-7 -5 -1 727.37 28.07
-7 5 -1 738.57 25.61
-7 5 -1 665.6 22.95
-7 -5 -1 628.56 28.12
-7 -5 1 672.47 23.86
7 5 1 690.93 28.7
-7 5 1 721.39 22.79
-7 5 1 740.8 23.88
7 5 1 696.19 22.5
7 -5 1 739.57 24.12
-7 5 1 676.18 36.1
7 -5 1 688.93 22.01
-7 -5 1 703.27 21.98
7 -5 1 643.81 25.9
-7 5 3 1138.63 39.51
7 5 3 1114.19 39.89
7 5 3 1147.29 39.2
7 -5 3 1056.7 40.57
-7 -5 3 1083.12 41.42
7 -5 3 1187.22 38.32
7 -5 5 152.29 21.01
-7 -5 5 167.56 22.6
7 5 5 165.85 20.17
-7 5 5 143.8 18.64
7 5 5 149.26 18.53
7 -5 7 68.68 10.89
7 5 7 45.63 8.81
7 -5 7 44.23 10.11
7 5 7 67.38 10.33
7 5 7 48.32 9.8
-7 -5 7 49.45 7.2
7 -5 7 60.72 7.82
7 5 7 55.29 10.52
7 5 7 54.16 9.72
-7 -5 7 58.8 8.19
7 -5 7 56.58 9.87
-7 -5 7 55.51 9.18
7 -5 7 68.3 8.61
-7 5 7 82.42 11.84
-7 5 7 62.2 10.08
7 -5 9 9.08 3.27
-7 -5 9 3.87 1.61
-7 -5 9 7.18 2.44
7 5 9 7.75 2.31
-7 5 9 3.9 1.43
7 -5 9 5.54 1.9
7 5 9 4.55 2.08
-7 -5 9 4.74 1.78
7 -5 9 4.62 1.72
7 7 -9 169.85 8
7 -7 -7 58.54 11.4
7 -7 -7 57.18 11.91
-7 7 -7 66.28 10.88
-7 7 -7 83.98 10.84
7 -7 -7 74.98 8.96
7 -7 -7 65.94 8.66
7 7 -7 66.65 11.08
7 -7 -7 54.47 7.4
7 7 -5 634.77 22.33
7 -7 -5 465.62 21.89
7 7 -5 605.95 40.2
7 7 -5 427.01 31.91
7 -7 -5 533.99 34.42
-7 7 -5 584.81 39.27
-7 -7 -5 375.59 30.97
-7 -7 -5 388.73 31.85
7 7 -5 419.42 28.4
7 -7 -5 369.3 28.87
-7 -7 -5 366.64 29.07
7 -7 -5 465.62 33.27
-7 -7 -5 386.89 33.2
-7 7 -5 392.97 25.54
-7 -7 -5 422.29 29.81
-7 7 -5 428.67 24.36
-7 7 -5 445.22 17.43
7 7 -5 378.92 26.24
7 -7 -5 396.06 21.24
7 7 -5 352.58 25.01
7 -7 -3 799.39 25.91
-7 7 -3 809.63 21.15
7 7 -3 676.19 28.41
7 -7 -3 890 27.27
7 -7 -3 757.06 25.37
-7 7 -3 732.71 27.34
7 -7 -3 739.43 35.1
-7 7 -3 712.27 41.28
7 7 -3 770.35 42.28
7 7 -3 715.67 30.26
-7 7 -3 745.89 32.25
-7 -7 -3 643.16 37.3
-7 -7 -3 645.09 36.61
-7 -7 -3 676.13 36.32
-7 7 -3 635.45 28.04
-7 -7 -1 1772.3 34.35
7 -7 -1 1459.48 32.89
-7 7 -1 1437.31 40.22
-7 7 -1 1339.67 35.95
-7 7 -1 1465.25 40.9
7 7 -1 1544.24 38.03
7 7 -1 1681.22 33.23
-7 -7 -1 1368.55 45.85
-7 7 -1 1311.95 51.34
7 7 -1 1316.15 50.26
7 -7 -1 1362.53 43.24
-7 -7 1 1931.87 37.44
-7 -7 1 1841.74 46.41
-7 -7 1 1555.04 45.66
-7 7 1 1521.99 51.39
-7 7 1 1640.4 38.59
7 -7 1 1544.11 41.9
7 7 1 1480.85 47.84
-7 -7 1 1591.25 42.18
7 -7 3 690.58 31.91
7 -7 3 749.12 32.96
7 -7 3 701.92 35.75
-7 -7 3 781.15 38.11
-7 7 3 725.81 34.63
7 7 3 753.46 34.58
7 7 3 795.66 35.21
7 -7 5 464.12 26.5
-7 7 5 448.89 27.76
7 7 5 573.67 30.36
-7 -7 5 470.99 24.15
7 -7 5 477.88 29.37
7 -7 5 432.72 29.36
7 7 5 512.17 27.49
7 7 5 435.22 25.09
7 7 5 445.74 27.08
7 -7 5 457.98 20.6
-7 -7 5 529.55 25.43
-7 -7 5 542.03 21.78
7 7 5 469.33 30.38
-7 7 5 494.81 27.85
-7 -7 5 443.6 21.91
7 -7 5 594.71 23.1
7 7 5 607.25 28.97
7 7 5 474.97 34.78
-7 7 5 474.02 35.61
-7 7 5 513.04 23.8
7 -7 5 427.62 36.35
7 7 5 531.43 23.72
-7 -7 5 459.64 38.66
7 -7 7 49.49 9.28
-7 -7 7 53.67 9.28
-7 7 7 63.35 10.54
7 -7 7 56.15 10.62
7 7 7 51 9.25
-7 -7 7 60.34 8.59
-7 7 7 72.95 11.2
-7 -7 7 63.63 8.09
7 7 7 49.27 9.23
7 -7 7 60.37 7.87
7 7 7 66.09 10.1
7 7 7 60.97 9.79
-7 -7 7 57.83 8.34
-7 -7 7 56.95 8.07
7 7 7 65.05 8.67
-7 7 7 61.51 8.87
7 7 9 159.94 10.42
-7 -7 9 181.46 9.71
7 -7 9 162.62 9.16
7 -7 9 210.11 13.27
-7 -7 9 182.18 9.43
-7 -7 9 194.59 12.27
7 7 9 170.47 9.38
-7 7 9 157.83 8.85
7 -7 9 171.36 10.55
7 9 -9 16.31 2.51
7 9 -7 40.45 5.26
-7 9 -7 47.07 6.28
7 -9 -7 44.63 7.39
7 9 -7 55.17 9.88
7 -9 -7 37.21 5.74
7 -9 -7 43.56 7.05
7 9 -7 37.96 5.96
-7 9 -7 49.15 10.19
7 -9 -7 58.17 11.54
7 9 -5 1185.3 62.01
7 -9 -5 1140.58 51.92
-7 9 -5 1168.58 61.05
7 9 -5 617.87 25.29
7 -9 -5 625.21 28.43
7 -9 -5 849 30.67
-7 9 -5 704.74 33.17
7 9 -5 620.46 34.7
7 -9 -5 604.53 27.73
-7 9 -5 670.32 25.32
-7 9 -5 706.96 23.96
7 9 -5 974.09 28.53
7 -9 -5 699.41 28.96
7 9 -5 742.8 25.59
7 -9 -5 672.29 40.43
-7 -9 -5 768.73 49.35
-7 -9 -5 715.04 45.52
-7 9 -5 856.89 43.4
7 -9 -5 886.51 47.2
-7 -9 -5 695.81 42.76
-7 -9 -5 779.3 43.93
-7 9 -5 659.69 35.53
7 9 -5 742.27 37.36
7 -9 -3 64.03 8.03
-7 9 -3 68.37 14.12
7 9 -3 72.8 14.47
7 -9 -3 66.5 11.3
-7 -9 -3 56.74 11.5
-7 9 -3 54.47 9.8
-7 9 -3 64.47 10.28
-7 -9 -3 58.12 11.8
-7 9 -3 53.64 9
-7 -9 -3 60.46 12.05
7 9 -3 62.75 9.05
7 9 -3 57.71 6.58
7 -9 -3 68.05 8.37
-7 -9 -3 72.76 8.63
-7 9 -3 64.35 7.02
7 -9 -3 63.7 8.15
7 -9 -3 55.87 7.37
7 9 -3 60.91 9.23
-7 9 -3 63.35 6.47
7 -9 -1 213.11 13.07
7 -9 -1 180.54 17.52
-7 9 -1 165.95 20.44
7 9 -1 183.19 21.08
-7 -9 -1 177.68 17.38
-7 -9 -1 148.72 17.05
-7 9 -1 168.37 15.55
-7 -9 -1 165.56 18.39
7 9 -1 161.25 13.9
-7 9 -1 165.71 14.8
-7 -9 -1 178.62 13.04
-7 9 -1 168.2 10.6
7 9 -1 261.84 11.55
7 -9 -1 191.62 11.69
7 -9 -1 247.26 12.62
7 -9 -1 161.96 12.17
7 9 -1 172.85 9.81
7 -9 -1 181.08 12.76
-7 9 1 207.97 12.47
-7 -9 1 198.57 13.54
-7 -9 1 180.98 17.5
-7 -9 1 180.52 16.7
-7 9 1 215.64 14.93
7 9 1 192.14 14.62
-7 9 1 183.65 19.61
7 9 1 186.54 19.04
7 -9 1 182.99 16.31
-7 -9 1 192.44 17.1
7 -9 3 58.85 10.04
7 -9 3 63.08 9.93
-7 -9 3 80.59 13.49
7 9 3 63.55 11.02
7 -9 3 69.94 12.37
-7 9 3 61.75 11.13
7 -9 5 775.14 35.19
-7 9 5 671.09 36.16
-7 -9 5 744.68 32.43
7 9 5 828.22 35.8
7 -9 5 658.12 36.78
-7 -9 5 906.78 39.32
7 9 5 717.67 33.14
7 -9 5 776.87 28.01
-7 9 5 689.45 34.31
-7 -9 5 944.07 28.73
7 9 5 718.22 35.08
-7 -9 5 688.52 28.33
-7 -9 5 784.94 30.24
-7 9 5 888.13 50.95
-7 -9 5 881.37 56.18
7 9 5 870.78 49.43
7 -9 5 839.48 53.82
7 9 5 713.46 28.83
-7 9 5 773.68 30.46
-7 9 7 48.84 9.11
-7 -9 7 35.21 7.44
7 -9 7 34.58 7.41
7 -9 7 42 6.79
7 9 7 39.08 8.49
7 9 7 40.91 7.85
7 -9 7 39.84 9.34
-7 -9 7 42.28 7.25
-7 -9 7 36.91 6.22
-7 -9 7 41.03 6.86
7 9 7 40.05 6.66
-7 9 7 42.88 7.21
-7 9 7 32.16 6.9
7 -9 7 39.12 6.35
7 9 7 33.34 7.21
-7 -9 7 46.77 6.51
7 9 7 34.6 6.9
-7 -9 9 17.2 3.41
-7 9 9 11.53 2.11
-7 -9 9 16.22 2.63
7 9 9 19.56 2.68
7 -9 9 17.62 2.82
-7 -9 9 15.6 2.43
7 11 -7 28.6 3.95
7 -11 -7 33.75 5.08
7 11 -7 30.45 4.53
-7 -11 -7 37.43 5.31
7 -11 -7 29.42 5.49
-7 11 -7 36.13 5.2
7 11 -7 38.07 5.74
-7 11 -7 35.08 8.38
7 -11 -7 35.16 6.17
7 11 -7 36.2 5.41
7 -11 -7 25.35 4.36
7 11 -5 32.89 5.79
7 11 -5 41.56 5.83
7 -11 -5 26.75 5.89
7 11 -5 32.08 5.68
-7 -11 -5 31.9 6.67
-7 11 -5 30.4 8.46
7 -11 -5 27.9 5.78
-7 11 -5 30.36 5.46
7 -11 -5 29.87 5.85
7 11 -5 33.43 7.86
7 11 -5 39.04 5.96
7 11 -5 30.61 7.71
7 -11 -5 31.31 8.38
-7 -11 -5 27.86 9.28
-7 -11 -5 34.33 9.58
-7 11 -5 45.43 9.78
-7 11 -5 36.7 9.35
-7 11 -3 371.5 25.81
-7 -11 -3 266.54 27.55
-7 -11 -3 356.55 31.99
-7 11 -3 347.78 26.51
-7 -11 -3 297.08 29.22
-7 -11 -3 306.99 29.83
7 11 -3 335.15 22.36
7 11 -3 358.31 35.9
7 -11 -3 383.49 29.64
-7 11 -3 355.48 36.03
7 -11 -3 476.85 27.49
7 11 -3 403.15 18.2
7 11 -3 465.49 19.95
7 11 -3 373.23 18.29
7 -11 -3 294.33 18.98
-7 11 -3 322.82 25.43
7 -11 -3 300.76 18.77
7 -11 -3 309.66 19.85
7 11 -3 295.34 22.77
-7 11 -3 301.17 16.85
-7 -11 -3 324.99 19.94
7 11 -3 339.8 17.19
7 -11 -3 309.33 20.02
7 11 -3 306.49 16.56
-7 11 -1 562.32 23.46
7 -11 -1 536.2 23.27
-7 11 -1 541.52 41.44
7 11 -1 564.7 41.14
-7 -11 -1 547.45 35.43
-7 11 -1 487.78 28.44
-7 -11 -1 475.43 33.91
-7 -11 -1 643.73 35.93
-7 -11 -1 468.03 34.48
7 11 -1 596.46 19.95
7 -11 -1 560.15 21.94
7 -11 -1 498.12 23.82
7 -11 -1 734.08 23.62
-7 -11 -1 498.61 24.63
7 11 -1 444.73 26.63
-7 11 -1 475.96 28.39
-7 -11 1 690.69 24.43
-7 -11 1 496.18 24.42
-7 -11 1 645.52 35.89
7 11 1 599.18 38.8
-7 11 1 605.56 40.16
-7 11 1 563.28 32.61
7 11 1 541.33 31.12
7 -11 1 594.63 34.3
-7 11 1 505.01 21.91
7 -11 3 329.8 25.61
7 -11 3 386.22 27.68
7 -11 3 351.36 30.68
-7 -11 3 356.34 30.91
7 11 3 378.12 29.39
7 11 3 375.28 20.02
-7 11 3 378.57 20.59
-7 11 3 365.06 29.79
7 11 3 446.87 25.14
7 -11 3 413.48 18.46
-7 11 3 358.3 24.1
7 -11 3 383.59 25.4
-7 -11 3 468.72 26.07
-7 11 3 348.14 25.52
-7 11 3 387.86 46.28
7 11 3 417.05 28.38
-7 -11 3 367.68 25.45
7 -11 3 317.3 24.74
-7 -11 3 379.82 22.5
7 11 3 426.04 21.89
7 11 3 321.34 18.95
-7 -11 3 400.83 19.16
7 -11 3 369.59 24.61
-7 -11 3 578.35 27.81
7 11 3 343.16 18.69
7 11 3 314.35 17.89
7 -11 3 356.91 19.78
-7 11 5 65.63 17.78
7 -11 5 23.32 7.02
-7 -11 5 32.73 7.82
-7 -11 5 28.68 6.68
7 11 5 33.34 6.94
7 11 5 29.55 7.19
-7 11 5 32.26 7.53
7 11 5 34.45 8.16
7 -11 5 31.73 5.66
7 -11 5 37.09 7.78
-7 -11 5 30.99 6.27
-7 -11 5 40.4 7.06
-7 11 5 27.79 7.9
7 -11 5 34.43 7.64
7 -11 5 42.4 6.5
-7 -11 7 29.84 6.5
-7 11 7 26.48 6.29
7 -11 7 35.83 5.69
7 -11 7 27.06 6.08
7 11 7 30.54 6.88
7 11 7 27.74 6.21
-7 -11 7 32.64 4.75
-7 11 7 28.24 6.08
7 11 7 32.26 6.14
7 -11 7 24.43 4.5
-7 -11 7 27.18 5.47
7 11 7 23.72 5.31
7 -11 7 25.23 6.22
7 -11 7 36.55 6.46
-7 -11 7 26.09 4.93
7 11 7 31.15 5.47
-7 11 7 26.29 4.95
7 -13 -7 11.61 2.82
7 13 -7 10.9 2.83
7 -13 -7 12.45 3.04
7 13 -7 18.87 3.6
7 -13 -7 15.87 3.61
7 13 -7 10.55 2.19
7 -13 -7 12.72 3.18
-7 -13 -7 14.79 3
7 -13 -5 201.65 21.41
-7 13 -5 176.81 20.27
-7 -13 -5 166.64 23.03
7 -13 -5 138.33 12.79
7 -13 -5 141.88 13.68
-7 13 -5 140.64 17.77
-7 -13 -5 131.59 13.26
7 13 -5 137.47 16.2
7 13 -5 137.82 11.82
7 -13 -5 151.69 13.82
-7 -13 -5 126.1 12.83
-7 13 -5 133.82 11.75
7 13 -5 137.55 11.8
7 13 -5 149.22 10.93
7 13 -5 148.23 13
7 13 -5 142.78 11.51
-7 -13 -5 152.53 12.28
7 -13 -5 133.39 13.03
-7 -13 -3 3.86 4.74
-7 13 -3 1.88 2.23
-7 -13 -3 -1.34 1.54
-7 13 -3 1.82 2.72
7 13 -3 0.53 4
-7 13 -3 1.82 2.97
7 -13 -3 7.09 4.59
7 13 -3 4.47 2.37
7 -13 -3 5.69 3.17
7 -13 -3 1.76 1.81
-7 -13 -3 1.96 1.37
-7 13 -3 4.72 4.64
-7 13 -3 1.54 1.66
7 13 -3 -1.77 2.46
7 -13 -3 1.7 1.1
-7 -13 -3 0.55 1.31
7 13 -3 2.74 2.47
-7 -13 -3 4.6 2.98
7 13 -3 -1.45 1.51
7 13 -3 2.69 2.23
-7 13 -3 2 1.14
7 13 -3 2.09 1.35
7 13 -3 0.14 1.42
7 -13 -3 2.22 1.7
-7 -13 -1 307.33 28.55
-7 13 -1 257.93 31.65
7 13 -1 276.56 32.07
-7 13 -1 253.74 20.28
-7 -13 -1 312.41 21.81
7 -13 -1 318.33 22.4
7 -13 -1 249.27 21.3
-7 13 -1 240.03 21.21
-7 -13 -1 229.65 18.25
7 -13 -1 226.24 17.78
7 13 -1 219.27 20.56
-7 -13 -1 240.83 17.75
7 -13 -1 284.56 16.61
-7 13 -1 338.08 38.25
7 13 -1 296.51 23.53
7 13 -1 326.67 17.27
-7 -13 -1 268.91 20.46
7 -13 -1 211.31 16.18
-7 13 -1 311.33 18.53
7 13 -1 262.58 16.92
7 -13 -1 364.33 23.39
7 13 -1 258.42 15.81
-7 13 -1 233.11 16.45
7 -13 -1 242.75 16.97
7 13 -1 292.44 16.69
-7 13 1 221.51 19.5
7 -13 1 229.08 20.25
-7 -13 1 261.65 20.9
7 -13 1 249.86 21.09
-7 13 1 244.86 21.83
-7 13 1 323.73 24.55
7 -13 1 308.91 28.18
-7 -13 1 344 29.44
7 13 1 334.06 31.95
-7 13 1 290.35 26.25
-7 13 1 319.12 32.18
7 13 1 305.13 26.43
-7 -13 1 298.55 22.85
7 13 1 240.17 22.32
7 13 1 246.77 15.95
7 -13 1 329.39 24.5
-7 13 1 257.41 37.23
-7 -13 1 265.65 20.61
7 13 1 267.52 17.25
-7 13 1 246.8 17.33
7 -13 1 298.94 22.64
7 -13 1 293.78 19.15
7 13 1 227.8 15.17
-7 -13 1 258.7 18.17
7 13 1 253.06 16.3
7 -13 3 3.51 2.62
7 13 3 -0.97 2.34
-7 13 3 3.9 2.3
7 -13 3 -1.12 3.51
-7 -13 3 8.64 5.93
-7 13 3 5.98 3.55
7 13 3 4.81 2.3
-7 13 3 -1.27 2.78
7 13 3 7.94 4.81
-7 -13 3 1.88 1.69
-7 13 3 -0.74 1.69
7 -13 3 -0.51 2.32
-7 13 3 0.83 1.61
-7 -13 3 1.91 1.33
7 -13 3 0.44 2
-7 13 3 4.87 6.45
-7 -13 3 2.03 1.94
7 13 3 5.93 4.14
7 13 3 2.8 2.23
7 -13 3 1.2 2.92
-7 -13 3 5.11 2.42
7 -13 3 2.95 1.78
-7 -13 3 0.87 2.07
7 13 3 1.23 0.98
7 13 3 -0.6 2.28
7 -13 3 1.3 1.05
-7 -13 5 146.44 16.62
7 -13 5 127.2 16.71
7 -13 5 97.72 14.77
-7 13 5 207.84 33.49
-7 -13 5 142.49 14.49
7 -13 5 168.2 15.26
-7 13 5 130.01 15.88
-7 -13 5 152.21 12.69
7 -13 5 163.73 15.62
7 -13 5 146.64 15.84
7 13 5 129.08 13.89
7 13 5 141.75 15.2
-7 13 5 107.19 13.53
7 13 7 5.73 2.12
-7 13 7 10.57 3.39
7 13 7 13.76 3.5
7 13 7 14.99 2.59
-7 -13 7 13.5 3.9
-7 13 7 10.85 3.68
7 13 7 14.19 4.31
7 -13 7 12 4.71
-7 -13 7 9.81 3.32
-7 -13 7 10.82 3.41
7 -13 7 17.87 3.78
7 13 7 17.83 3.67
-7 13 7 10.87 2.88
7 15 -7 70.17 5.61
-7 15 -7 80.62 7.14
-7 15 -5 15.57 5.34
-7 -15 -5 16.73 4.65
7 -15 -5 12.02 3.13
-7 15 -5 19.4 5.13
-7 15 -5 15.54 4.18
7 -15 -5 12.18 3.95
-7 15 -5 15.87 5.07
7 15 -5 15.22 5.16
7 15 -5 18.74 4.03
7 -15 -5 10.89 3.02
-7 -15 -5 12.81 4.05
-7 -15 -5 14.32 4.22
7 -15 -5 18.07 3.34
7 15 -5 8.79 2.8
7 -15 -5 11.69 4.19
7 -15 -5 17.76 4.73
7 15 -5 14.91 3.37
-7 -15 -5 19.35 3.99
-7 -15 -3 251.8 28.5
7 -15 -3 213.03 18.73
-7 15 -3 208.78 18.95
7 -15 -3 221.55 20.64
-7 15 -3 223.18 21.2
-7 -15 -3 188.25 16.76
7 -15 -3 248.34 16.78
-7 15 -3 221.31 21.97
7 -15 -3 225.75 16.82
7 15 -3 228.21 14.79
-7 -15 -3 205.62 17.65
7 15 -3 225.51 21.76
-7 -15 -3 246.93 18.59
-7 15 -3 229.99 15.71
7 15 -3 205.09 16.04
7 15 -3 209.87 14.83
-7 -15 -3 198.97 16.6
-7 15 -3 209.74 16.59
7 -15 -3 179.63 16.08
7 15 -3 242.71 14.59
-7 -15 -1 258.62 27.12
-7 15 -1 162.43 17.34
7 15 -1 217.68 18.66
7 -15 -1 162.81 16.7
-7 -15 -1 182.1 17.52
7 -15 -1 154.14 17.75
-7 15 -1 154.15 18.04
-7 -15 -1 170.1 15.26
-7 -15 -1 175.31 15.67
7 15 -1 168.73 18.74
-7 15 -1 174.08 29.22
-7 -15 -1 164.67 17.03
-7 15 -1 172.61 14.62
7 -15 -1 116.51 12.34
7 -15 -1 176.11 15.77
7 15 -1 166.86 14.43
7 -15 -1 209.66 18.72
7 15 -1 151.43 12.91
-7 -15 -1 154.2 15.2
-7 15 -1 164.79 14.37
7 15 -1 175.21 13.5
7 -15 -1 167.63 14.55
7 -15 1 162.46 21.92
-7 15 1 189.16 18.93
-7 15 1 139.22 17.29
-7 -15 1 173.33 18.05
7 -15 1 156.2 17.7
7 -15 1 155.24 17.82
-7 -15 1 211.96 18.91
7 -15 1 179.78 18.42
7 15 1 157.55 19.06
-7 -15 1 190.84 18.97
-7 15 1 133.36 29.17
-7 -15 1 167.38 17.36
7 15 1 163.19 14.5
7 -15 1 167.54 15.73
-7 15 1 171.09 15.36
7 -15 1 166.01 17.87
7 15 1 145.53 13.58
-7 -15 1 176.61 15.85
7 15 1 149.05 13.26
7 15 1 159.41 13.43
7 15 3 188.51 15.26
-7 15 3 194.86 15.76
7 15 3 238.38 18.73
-7 15 3 178.84 17.68
-7 15 3 212.74 18.7
7 -15 3 193.51 19.93
-7 -15 3 211.29 19.55
7 15 3 248.01 20.69
-7 15 3 197.59 20.5
-7 -15 3 225.57 21.64
-7 15 3 179.33 33.44
-7 -15 3 226.91 17.89
7 -15 3 180.98 20.12
7 -15 3 219.67 18.58
-7 -15 3 223.48 19.1
7 15 3 184.08 15.63
7 -15 3 208.39 20.14
7 15 3 192.16 15.67
7 -15 3 200.58 16.06
-7 -15 5 16.26 4.46
-7 15 5 16.76 5.36
7 15 5 12.28 4.61
7 -15 5 12.42 5.67
-7 -15 5 14.85 4.85
7 15 5 21.28 9.65
-7 -15 5 12.16 4.07
-7 15 5 22.69 8.62
7 15 5 10.83 4.2
-7 15 5 14.5 5.22
7 15 5 13.3 4.07
7 -15 5 19.53 5.57
7 -15 5 20.94 5.24
7 15 5 15.15 4.02
-7 15 5 12.01 3.44
-7 -15 7 63.05 7.62
7 -15 7 78.59 8.72
-7 -15 7 85.83 7.49
7 -15 7 99.87 7.51
-7 -15 7 98.69 7.42
-7 15 7 88.88 7.83
7 15 7 75.49 7.84
7 15 7 97.09 7.59
7 -17 -5 89.73 7.77
7 17 -5 93.63 9.83
-7 17 -5 73.34 8.08
-7 -17 -5 75.25 8.33
-7 -17 -5 84.84 8.38
-7 17 -5 71.17 9.03
7 17 -5 85.37 9.25
7 -17 -5 70.49 7.98
7 17 -5 71.63 7.36
-7 17 -5 94.81 8.59
7 17 -5 80.34 6.52
7 -17 -5 98.13 7.4
-7 -17 -5 75.73 7.76
-7 -17 -3 9.48 4.39
7 17 -3 12.53 4.32
-7 17 -3 9.19 4.07
7 -17 -3 6.25 4.06
7 -17 -3 12.66 5.05
-7 17 -3 5.84 4.43
7 17 -3 16.52 5.03
-7 -17 -3 12.79 4.13
7 -17 -3 14.14 3.75
-7 -17 -3 9.74 3.76
-7 -17 -3 8.38 3.29
7 -17 -3 12.36 4.43
7 17 -3 9.89 3.84
-7 17 -3 9.57 2.87
7 -17 -3 8.45 2.99
7 17 -3 13.16 3.18
-7 -17 -3 6.98 3.12
7 17 -3 8.86 2.57
-7 17 -3 12.11 3.36
7 -17 -1 37.27 10.61
-7 -17 -1 26.54 7.25
-7 17 -1 22.43 6.13
7 17 -1 24.46 6.51
7 -17 -1 28.77 7.12
-7 -17 -1 30.56 7.05
7 -17 -1 21.73 6.6
-7 17 -1 22.97 7.15
-7 -17 -1 33.31 6.66
-7 -17 -1 30.94 6.27
-7 17 -1 16.47 9.6
-7 17 -1 22.63 5.37
7 -17 -1 23.73 6.11
7 17 -1 22.28 5.39
7 -17 -1 26.2 5.69
7 17 -1 25.67 5.49
-7 -17 -1 21.95 5.92
7 17 -1 21.57 4.66
7 17 -1 23.9 4.65
-7 17 -1 28.32 5.67
-7 -17 -1 20.6 5.49
7 -17 1 39.69 10.42
-7 17 1 22.77 5.12
7 17 1 23.28 5.27
-7 17 1 19.08 7
-7 17 1 24.94 6.46
7 -17 1 22.92 5.95
7 -17 1 23.31 7.03
-7 -17 1 17.76 5.77
-7 -17 1 29.38 7.24
-7 17 1 12.79 8.13
-7 -17 1 28.7 7.53
7 17 1 54.18 18.69
7 -17 1 30.42 7.76
7 17 1 23.05 5.48
7 -17 1 24.01 5.6
-7 -17 1 20.21 5.97
7 17 1 17.77 4.82
-7 17 1 22.74 5.92
7 17 1 27.35 5.54
7 17 1 21.5 5.2
-7 -17 1 27.03 6.32
7 17 3 11.4 3.88
-7 17 3 8.36 3.11
-7 17 3 9.31 3.74
7 17 3 6.08 2.8
-7 -17 3 10.55 4
-7 17 3 12.49 3.78
7 -17 3 8.95 3.51
-7 17 3 10.34 4.54
-7 -17 3 6.55 4.5
7 -17 3 11.18 4.56
-7 -17 3 13.85 4.18
-7 17 3 -2.82 5.24
7 17 3 13.19 11.12
7 -17 3 6.42 3.4
-7 -17 3 10.11 4.14
7 -17 3 9.29 3.76
7 17 3 9.56 3.18
-7 -17 3 11.87 3.51
7 -17 3 9.49 3.39
7 17 5 107.28 9.16
7 17 5 84.83 9.42
-7 17 5 97.36 10.14
-7 17 5 66.48 8.64
-7 -17 5 94.15 8.74
7 -17 5 87.59 9.62
7 -17 5 88.04 9.37
-7 17 5 79.93 7.48
7 17 5 83.6 7.54
-7 -17 5 83.21 10.54
-7 -17 5 74.57 8.28
7 -17 5 82.28 10.33
7 17 5 93.82 15.17
7 -19 -5 74.38 5.83
-7 -19 -5 62.71 5.1
7 19 -5 66.62 5.03
-7 19 -5 62.93 5.99
-7 19 -5 60.2 6.14
7 -19 -3 138.87 12.03
-7 19 -3 125.9 11.65
7 19 -3 152.26 12.31
-7 -19 -3 145.65 13.23
-7 19 -3 126.59 12.75
-7 -19 -3 178.27 12.61
7 19 -3 151.36 9.2
7 -19 -3 152.95 11.61
-7 19 -3 145.15 9.36
7 19 -3 128.46 10.34
-7 -19 -3 181.83 11.1
7 19 -3 140.01 9.22
-7 19 -3 184.85 11.57
7 -19 -3 187 10.43
-7 -19 -3 170.24 11.36
7 19 -1 36.45 5.68
7 -19 -1 32.26 6.63
7 19 -1 37.41 6.24
-7 -19 -1 43.85 7.11
-7 -19 -1 47.47 8.28
-7 19 -1 43.28 8.23
-7 19 -1 31.86 6.63
-7 -19 -1 57.03 7.43
-7 19 -1 67.65 15.21
7 19 -1 58.59 15.33
7 19 -1 34.37 5.97
7 19 -1 42.72 6.09
-7 -19 -1 33.59 6.73
7 -19 -1 45.05 7.6
-7 19 -1 42.39 6.46
7 19 -1 40.36 5.39
7 19 -1 38.3 5.51
7 19 1 43.05 6.24
-7 19 1 36.69 5.99
-7 19 1 34.24 6.45
-7 19 1 32.55 7.14
-7 19 1 35.68 7.72
7 -19 1 40.28 6.71
-7 -19 1 32.91 6.73
-7 -19 1 59.96 8.12
7 19 1 58.59 16.96
-7 -19 1 45.53 7.35
-7 19 1 48.6 15.17
7 -19 1 39.99 7.83
7 19 1 40.62 6.28
7 19 1 39.24 6.28
7 -19 1 27.67 5.65
7 -19 1 36.71 6.45
-7 19 3 132.03 12.08
7 19 3 143.26 11.26
-7 -19 3 144.47 12.87
-7 19 3 162.37 13.98
7 19 3 131.28 23.11
-7 -19 3 142.22 13.45
-7 19 3 195.31 27.43
7 -19 3 121.36 10.8
7 -19 3 138.24 13.41
-7 -19 3 173.48 13.48
7 -19 3 162.54 11.43
-7 -19 5 66.34 6.88
7 -19 5 59.34 5.41
-7 19 5 74.89 6.39
7 21 -1 64.45 5.54
-7 21 -1 59.6 5.47
7 -21 -1 55.23 6.53
-7 -21 -1 62.73 6.84
-7 -21 -1 63.04 5.99
-7 21 -1 57.84 7.12
-7 21 -1 60.22 7.37
-7 21 -1 70.71 6.24
7 21 -1 72.09 5.36
7 21 -1 55.87 5.75
-7 -21 -1 66.17 6.94
7 -21 -1 60.8 5.94
-7 -21 1 59.64 7.04
7 -21 1 61.56 6.51
-7 21 1 60.45 7.37
-7 21 1 66.87 6.82
7 21 1 63.78 6.18
-7 21 1 87.32 14.77
7 21 1 46.38 11.63
7 -21 1 69.02 7.92
-7 -21 1 65.67 7.35
7 -21 1 66.67 6.52
8 0 -8 23.75 4.69
8 0 -8 15.24 5.78
8 0 -6 0.81 1.19
8 0 -6 1.82 2.08
8 0 -6 0.18 2.99
-8 0 -6 3.57 2.4
8 0 -6 0.5 2.23
-8 0 -6 -3.08 2.92
8 0 -6 1.53 2.11
-8 0 -6 -4.82 3.16
8 0 -4 797.99 22.56
8 0 -4 651.85 31.74
-8 0 -4 798.75 29.81
8 0 -4 654.26 30.29
8 0 -4 705.3 32.07
-8 0 -2 -1.38 1.7
8 0 -2 -0.36 0.89
-8 0 -2 -0.39 1.02
8 0 -2 -0.72 1.22
8 0 -2 -0.6 0.88
-8 0 0 9542.86 116.89
-8 0 0 9999 94.89
-8 0 2 -2.49 3.28
8 0 2 -1.57 1.35
-8 0 2 0.25 1.37
8 0 2 -1.23 1.58
8 0 2 0.64 1.37
-8 0 2 -0.18 1.01
-8 0 2 0.47 1.52
8 0 4 764.18 34.91
-8 0 4 694.98 33.34
8 0 4 687.14 37.01
-8 0 4 708.67 38.96
8 0 4 669.11 37.91
8 0 6 0.19 2
8 0 6 -2.09 2.69
8 0 6 2.78 2.18
8 0 6 2.23 2.41
-8 0 6 0.7 1.2
8 0 6 4.32 2.98
8 0 6 -1.25 3.49
-8 0 6 1.98 1.45
8 0 6 -6.36 4.78
8 0 6 3 1.83
8 0 6 -1.15 1.32
8 0 6 -5.02 3.19
-8 0 6 -0.66 0.98
-8 0 8 15.78 3.72
8 0 8 18.85 6.77
8 0 8 18.8 3.81
8 0 8 16.33 4.82
8 0 8 19.74 6.42
8 0 8 21.29 4.88
8 0 8 18.22 4.58
8 -2 -8 6.01 2.63
8 -2 -8 5.83 1.85
8 2 -8 9.27 2.74
8 2 -8 4.11 3.02
8 -2 -6 66.79 7.95
8 2 -6 61.49 6.99
8 2 -6 46.93 6.61
8 -2 -6 52.79 7.09
-8 2 -6 60.97 10.97
8 -2 -6 58.76 11.76
8 2 -6 54.82 10.94
8 2 -6 56.89 11.91
-8 -2 -6 43.03 9.59
-8 2 -6 71.7 10.09
8 2 -6 57.05 11.51
8 -2 -6 37.88 8.91
-8 -2 -6 49.12 10.46
8 -2 -6 56.35 11.61
8 -2 -4 139.95 9.84
8 -2 -4 132.35 9.74
8 2 -4 143.9 9.13
8 2 -4 111.87 8.33
8 -2 -4 116.21 13.25
-8 2 -4 118.08 10.4
-8 2 -4 149.73 13.03
8 2 -4 105.05 12.31
8 -2 -4 120.56 14.06
8 2 -4 105.06 12.68
-8 2 -4 119.8 12.06
8 -2 -4 114.6 13.41
-8 2 -4 124.07 13.19
8 2 -4 109.41 12.81
-8 -2 -2 4833.39 55.8
-8 2 -2 4051.52 61.95
8 2 -2 4231.71 63.76
-8 -2 -2 4340.92 68.77
-8 2 -2 4841.26 56.67
8 -2 -2 4094.48 65.07
8 -2 -2 4169.85 64.81
8 2 -2 4155.34 65.5
-8 -2 -2 4641.01 72.32
-8 2 -2 4741.49 57.3
8 -2 -2 4065.24 67.1
8 2 -2 4235.64 58.95
-8 2 -2 4263.19 70.57
-8 2 0 33.72 6.89
-8 -2 0 32.34 5.17
8 -2 0 42.82 4.47
8 -2 0 36.01 4.63
8 2 0 43.13 3.5
-8 2 2 4434.33 60.92
8 -2 2 4105 69.99
8 2 2 4270.65 59.94
8 2 2 3907.98 67.03
8 -2 2 4276.32 64.95
-8 -2 2 4451.36 86.4
-8 -2 2 4367.08 65.65
-8 2 2 4043.43 63.9
-8 2 2 4088.23 85.48
8 2 4 139.17 14.87
8 -2 4 126.13 16.41
8 -2 4 117.52 15.94
8 2 4 111.08 14.47
-8 2 4 126.4 14.48
-8 -2 4 132.66 15.42
-8 2 4 123.9 14.93
-8 -2 4 113.75 15.41
8 -2 6 46.88 8.53
8 -2 6 62.08 7.78
8 -2 6 60.16 10.85
8 2 6 57.53 9.49
8 -2 6 53.53 10.44
8 2 6 55.42 10.34
8 -2 6 74.32 10.23
8 2 6 89.36 12.79
8 2 6 52.11 8.91
-8 2 6 79.26 8.82
8 2 6 78.79 12.23
8 2 6 55.54 9.7
-8 -2 6 70.03 8.79
8 -2 6 63.73 7.4
-8 -2 6 57.65 8.16
8 -2 6 51.18 8.9
-8 2 6 74.76 8.35
-8 -2 6 58.18 7.62
8 -2 6 52.87 9.26
8 2 6 52.12 9.24
8 -2 6 41.79 13.38
8 2 6 71.48 14.5
-8 -2 6 58.82 14.44
-8 2 6 67.81 13.81
-8 2 8 3.05 1.53
8 2 8 3.83 2.69
-8 -2 8 3.67 2.41
8 -2 8 5.33 1.91
-8 -2 8 3.86 1.2
8 -2 8 5.36 3.14
8 2 8 9.93 4.55
-8 -2 8 4.66 2.51
8 -2 8 8.24 3.19
8 2 8 7.25 3.06
8 2 8 4.91 1.94
8 -2 8 5.1 2.25
8 2 8 7.45 3.57
8 -2 8 4.1 2.93
-8 -2 10 104.9 5.51
8 4 -8 31.64 4.41
8 4 -8 36.47 8.07
8 -4 -8 37.28 5.78
8 -4 -8 33.65 5.61
8 4 -8 27.31 6.62
8 4 -6 332.85 25.54
8 -4 -6 387.86 20.34
8 -4 -6 413.76 20.75
-8 4 -6 406.55 23.32
8 4 -6 379.75 18.73
8 4 -6 485.85 33.51
8 4 -6 409.03 31.92
8 -4 -6 479.06 33.78
8 -4 -6 335.52 28.25
-8 4 -6 378.8 24.57
-8 -4 -6 414.68 33.41
8 4 -6 374.64 27.98
-8 -4 -6 452.58 32.54
8 -4 -6 332.29 27.36
-8 4 -6 483.06 27.04
8 -4 -6 408.31 33.06
-8 -4 -6 416.74 30.34
8 4 -4 420.18 16.74
8 -4 -4 439.94 18.99
-8 4 -4 473.01 21.03
8 4 -4 373.83 22.76
8 -4 -4 403.3 18.36
8 4 -4 399.58 25.88
-8 4 -4 414.17 28
8 -4 -4 430.22 27.32
8 4 -4 466.33 26.23
8 -4 -4 351.45 24.27
-8 4 -4 400.47 21.25
8 -4 -4 416.71 26.93
8 4 -4 381.04 23.23
-8 -4 -4 376.7 27.24
-8 4 -4 462.94 21.91
-8 -4 -4 452.23 24.03
8 4 -2 773.65 25.1
-8 4 -2 710.43 33.51
8 4 -2 702.94 32.5
-8 -4 -2 860.95 25.14
8 -4 -2 672.58 27.68
8 4 -2 683.48 23.85
-8 4 -2 680.35 25.23
8 -4 -2 724.57 26.1
-8 -4 -2 811.39 31.18
-8 -4 -2 754.81 27.45
8 -4 -2 722.84 26.81
-8 4 -2 727.76 23.13
-8 4 0 321.66 15.62
-8 -4 0 298.78 17.55
-8 -4 0 295.8 17.08
8 4 0 319.59 14.96
8 -4 0 299.83 16.67
-8 4 0 335.74 16.12
-8 4 0 310.22 16.4
8 4 0 367.72 11.09
8 -4 0 271.32 15.43
8 -4 0 330.89 12.02
8 4 0 301.24 19.08
-8 4 0 295.31 22.28
8 -4 2 733.76 28.29
8 -4 2 761.39 29.02
8 -4 2 748.12 27.21
-8 -4 2 762.25 27.72
-8 4 2 780.68 26.67
8 4 2 765.16 25.9
8 4 2 678.17 27.33
8 -4 2 744.98 29.36
-8 4 2 742.79 38.26
-8 4 2 759.1 25.47
8 4 4 444.2 27.54
-8 4 4 410.89 27.26
-8 -4 4 535.2 33.39
8 4 4 432.97 29.13
8 -4 4 405.03 29.05
-8 -4 4 440.94 30.85
8 -4 6 392.67 19.86
8 4 6 382.84 25.67
-8 4 6 517.3 29.21
8 -4 6 371.97 24.76
8 4 6 386.06 26.83
8 4 6 391.99 25.22
8 -4 6 342.94 26.92
8 -4 6 408.14 26.7
8 4 6 420.32 28.83
-8 -4 6 440.17 23.53
8 -4 6 408.31 19.56
-8 4 6 609.94 30.7
8 4 6 371.82 24.11
-8 -4 6 374.94 20.26
8 4 6 397.79 25.55
8 -4 6 463.07 26.29
8 4 6 473.73 36.96
-8 4 6 453.49 36.89
8 -4 6 422.54 39.84
-8 -4 6 426.89 40.33
8 4 6 421.96 22.02
-8 4 6 415.52 22.31
8 4 8 23.93 6.47
8 -4 8 27.97 4.94
-8 4 8 26.42 4.45
8 4 8 26.39 5.99
-8 -4 8 29.39 5.28
8 -4 8 31.68 7.53
8 4 8 19.81 5.38
-8 -4 8 26.9 5.12
8 -4 8 32.78 7.24
8 4 8 25.98 4.86
-8 -4 8 33.98 6.62
8 -4 8 27.9 6.36
8 -4 8 27.89 5.78
8 -6 -8 95.29 8.18
8 6 -8 95.02 12.21
8 -6 -8 87.66 8.63
8 -6 -8 93.76 9.01
8 6 -6 76.46 14.23
8 -6 -6 111.81 16.85
8 -6 -6 109.65 17.38
8 6 -6 80.88 13.34
-8 6 -6 67.56 12.36
8 -6 -6 65.2 12.95
-8 -6 -6 75.25 13.76
-8 -6 -6 79.65 15.55
-8 6 -6 72.21 11.09
8 -6 -6 60.83 8.39
8 6 -6 64.67 11.36
8 -6 -6 69.66 9.09
-8 6 -6 70.59 10.13
8 6 -6 60.06 10.38
8 -6 -4 679.15 24.6
-8 6 -4 729.94 20.12
8 -6 -4 539.57 22.94
8 6 -4 511.54 27.79
-8 6 -4 631.64 26.26
-8 6 -4 596.43 37.88
8 -6 -4 618.03 34.47
8 6 -4 659.87 39.88
8 -6 -4 487.46 30.23
8 -6 -4 580.99 33.16
-8 -6 -4 549.01 35.29
-8 6 -4 541.42 27.17
-8 6 -4 564.69 30.34
8 6 -4 558.8 29.45
-8 -6 -4 569.63 33.51
8 -6 -2 276.24 13.47
8 -6 -2 297 14.41
8 6 -2 263.19 15.1
8 -6 -2 245.36 18.43
-8 6 -2 233.87 21.81
8 6 -2 229.22 20.66
-8 -6 -2 261.46 18.68
-8 6 -2 239.82 16.42
-8 6 -2 257.5 17.73
-8 -6 -2 218.82 19.09
-8 6 -2 239.26 14.97
8 6 0 2153.94 42.63
-8 -6 0 2494.34 40.16
-8 6 0 2119.41 46.75
8 6 0 2172.04 45.72
-8 -6 0 2140.41 50.63
-8 6 0 2410.32 47.84
-8 6 0 2281.68 49.86
8 -6 0 1920 49.21
-8 6 0 2268.88 63.23
8 6 0 2177.25 58.58
-8 6 0 2171.64 68.5
8 -6 2 245.1 17.48
8 -6 2 230.22 17.26
-8 -6 2 262.6 17.87
-8 6 2 295.69 15.89
8 -6 2 258.2 17.5
-8 6 2 292.22 20.52
-8 6 2 264.45 17.36
8 6 2 263.26 17.02
8 6 2 246.61 17.13
-8 6 2 278.02 25.88
8 6 4 582.66 33.5
-8 6 4 612.07 34.87
8 6 4 626.46 35.48
8 -6 4 530.71 35.25
-8 -6 4 585.89 37.54
8 -6 6 64.4 10.59
8 6 6 63.44 10.71
-8 6 6 79.33 11.9
-8 -6 6 79.75 10.18
8 -6 6 81.3 11.95
8 6 6 71.94 10.93
8 6 6 65.37 11.05
8 -6 6 56.97 11.13
-8 6 6 77.16 11.24
8 6 6 73.6 12.63
8 6 6 70.79 10.36
8 -6 6 69.72 8.37
-8 -6 6 84.8 10.6
-8 -6 6 76.31 8.73
-8 -6 6 60.26 8.44
8 6 6 71.67 10.85
-8 -6 6 112.52 20.9
8 6 6 97.67 17.04
-8 6 6 97.64 17.81
8 6 6 65.51 8.79
-8 6 6 73.22 9.54
8 -6 6 71.56 16.24
8 6 8 79.1 9.9
8 -6 8 75.94 8.1
-8 -6 8 87.48 8.66
-8 6 8 94 7.47
8 6 8 73.78 10.09
8 -6 8 81.11 11.88
8 -6 8 95.62 11.19
-8 -6 8 92.29 9.47
-8 -6 8 80.41 8.49
-8 6 8 87.82 10.17
8 -6 8 77.65 10.78
-8 -6 8 91.08 10.89
8 6 8 73.69 7.8
8 6 8 99.55 11.44
8 -6 8 73.24 8.69
8 6 8 77.54 10.93
8 8 -8 47.13 4.92
8 8 -8 40.34 5.42
8 -8 -8 56.86 6.81
8 -8 -8 43.92 5.99
8 -8 -8 39.38 5.47
8 -8 -8 42.4 5.5
8 8 -8 39.44 5.05
-8 8 -6 592.3 29.77
-8 8 -6 569.74 22.53
8 -8 -6 491.83 25.05
8 8 -6 559.82 33.14
8 -8 -6 537.83 26.06
8 8 -6 662.53 23.61
8 -8 -6 633.68 25.96
8 -8 -6 701.79 28.92
8 -8 -6 553.48 37.73
8 8 -6 599.67 34.49
-8 -8 -6 602.63 38.05
-8 -8 -6 563.7 40.07
-8 -8 -6 721.69 47.72
-8 8 -6 578.25 32.97
-8 8 -6 742.18 41.56
8 -8 -6 863.54 48.27
8 -8 -4 339.9 19.04
8 8 -4 390.73 33.74
8 -8 -4 399.64 29.47
-8 8 -4 356.6 32.54
8 -8 -4 314.52 25.46
-8 -8 -4 298.75 27.11
-8 -8 -4 326.41 29.31
-8 -8 -4 335.35 27.8
8 -8 -4 377.6 27.53
-8 8 -4 348.31 25.11
-8 -8 -4 315.54 29.29
-8 8 -4 310.29 22.17
-8 8 -4 339.6 16.39
8 -8 -4 306.82 18.3
8 -8 -4 401.14 20.29
-8 8 -4 335.36 20.71
8 8 -4 345.83 23.36
-8 8 -4 364.57 15.64
8 -8 -2 21.53 4.24
8 8 -2 22.08 4.54
8 8 -2 25.94 5.42
-8 -8 -2 21.45 6.12
-8 8 -2 26.52 5.76
-8 8 -2 23.14 5.92
-8 -8 -2 18.63 6.18
8 -8 -2 28.98 7.35
-8 8 -2 20.5 7
8 8 -2 20.3 6.94
8 8 -2 21.12 3.5
8 8 -2 17.85 4.51
-8 -8 -2 36.02 5.2
8 -8 -2 17.01 3.51
8 -8 -2 25.44 4.62
-8 8 -2 24.21 3.88
8 -8 -2 20.11 4.42
-8 8 -2 21.02 5.6
-8 -8 0 417.07 25.72
-8 8 0 467.08 22.24
-8 -8 0 403.91 26.19
-8 8 0 379.15 28.82
-8 8 0 467.06 24.52
8 8 0 374.53 27.39
-8 8 0 342.3 20.82
-8 -8 0 395.12 17.51
-8 -8 0 464.84 20.02
8 8 0 352.09 19.53
-8 -8 2 31.02 6.48
8 -8 2 20.31 6.08
8 8 2 25.83 5.78
8 -8 2 23.89 6.13
-8 -8 2 21.21 5.98
-8 8 2 23.07 6.39
-8 8 2 24.88 5.8
8 8 2 21.01 5.14
-8 -8 2 39.31 5.72
8 8 4 377.83 26.1
8 8 4 468.09 30.95
8 8 4 376.65 28.54
8 -8 4 346.39 30.04
-8 -8 4 359.03 31.11
-8 8 4 357.32 28.57
8 -8 6 546.68 30.8
-8 8 6 565.42 33.09
8 8 6 512.1 30.39
-8 -8 6 573.42 28.07
8 -8 6 484.5 33.47
8 8 6 549.14 30.09
-8 -8 6 604.19 24.23
-8 8 6 561.2 31.09
8 -8 6 557.27 24.33
-8 -8 6 565.71 26.41
-8 -8 6 485.11 24.25
8 8 6 615.68 30.75
8 8 6 512.84 24.98
-8 8 6 600.39 27.23
8 8 8 38.33 7.29
8 8 8 40.53 6.73
8 -8 8 37.75 5.5
-8 -8 8 43.5 5.74
8 -8 8 47.71 8.78
8 8 8 35.77 6.58
-8 -8 8 40.01 5.75
8 -8 8 42.12 6.18
8 8 8 36.3 6.73
8 8 8 35.66 5.09
-8 8 8 40.16 6.63
8 -8 8 34.59 6.78
-8 8 8 49.73 8.05
-8 -8 8 44.65 7.4
8 -10 -8 69.41 6.47
8 10 -8 64.07 5.65
8 -10 -8 79.67 7.22
8 10 -6 283.13 16.55
8 10 -6 341.3 16.15
8 -10 -6 315.7 18.83
8 10 -6 285.64 17.08
-8 10 -6 290.06 16.37
-8 10 -6 300.36 25.99
-8 -10 -6 276.18 18.35
8 10 -6 292.23 23.77
8 -10 -6 298.3 19.64
8 -10 -6 273.87 18.61
8 10 -6 300.48 15.96
8 -10 -6 301.61 19.49
8 -10 -6 330.99 28.79
8 10 -6 370 26.91
-8 -10 -6 351.26 29.28
-8 -10 -6 325.77 30.8
-8 10 -6 331.32 27.77
8 -10 -4 726.54 40.11
8 -10 -4 1065.64 47.94
-8 -10 -4 706.28 44.53
-8 10 -4 759.71 40.86
-8 10 -4 876.75 42.5
-8 -10 -4 683.06 45.4
8 10 -4 816.84 36.82
-8 -10 -4 703.52 44.02
-8 -10 -4 843.42 50.74
8 -10 -4 973.86 48.56
-8 10 -4 893.85 56.28
8 10 -4 943.86 57.75
8 -10 -4 1032.4 37.73
8 10 -4 841.86 27.22
8 -10 -4 677.86 29.24
8 10 -4 1006.06 29.6
8 10 -4 833.15 27.83
8 10 -4 681.46 34.95
8 10 -4 716.35 25.94
-8 10 -4 728.66 39.26
8 -10 -4 740.86 30.42
-8 10 -4 702.86 25.91
8 -10 -4 683.43 28.84
-8 -10 -4 843.08 30.97
8 -10 -4 654.35 28.94
8 -10 -2 255.66 16.37
8 -10 -2 310.41 25.58
-8 10 -2 257.54 28.57
8 10 -2 267.16 28.44
-8 10 -2 287.91 20.77
8 -10 -2 274.72 20.27
-8 10 -2 240.06 20.25
8 10 -2 344.4 20.81
-8 -10 -2 223.39 23.6
-8 -10 -2 222.06 23.73
-8 -10 -2 281.77 25.38
8 -10 -2 256.85 15.67
-8 10 -2 248.51 20.74
8 -10 -2 258.54 16.97
8 10 -2 217.87 18.45
8 10 -2 255.63 13.61
-8 -10 -2 259.63 17.32
-8 10 -2 262.12 14.43
8 10 -2 308.26 14.44
8 -10 -2 278.3 15.79
8 -10 0 538.89 21.28
-8 10 0 484.23 20.65
-8 -10 0 421.48 21.49
8 10 0 349.23 22.39
-8 10 0 450.42 35.08
8 10 0 435.46 33.04
-8 10 0 500.47 28.14
-8 -10 0 408.73 28.67
-8 10 0 552.93 25.68
-8 -10 0 418.9 30.21
-8 -10 0 536.83 28.36
8 -10 2 288.76 24.09
-8 -10 2 290.82 24.06
-8 10 2 335.33 26.95
-8 10 2 285.76 23.05
8 10 2 297.82 22.99
8 -10 2 241.4 21.88
8 10 4 933.75 48.21
-8 10 4 942.17 49.95
8 -10 4 861.33 50.76
-8 -10 4 910.49 53.09
8 10 4 787.01 33.93
-8 10 4 721.18 34.43
8 10 4 851.1 36.79
8 -10 4 795.91 27.43
8 -10 4 1048.85 38.57
8 -10 4 827.94 37.34
-8 10 4 797.23 39.91
-8 10 4 688.31 35.05
8 10 4 1110.79 44.9
8 10 4 1194.56 40.4
-8 -10 4 874.15 39.1
8 -10 4 710 38.42
-8 -10 4 768.9 33.28
-8 10 4 906.48 69.88
-8 -10 4 945.06 31.88
8 10 4 769.89 30.34
-8 -10 4 794.59 29.08
8 -10 4 866.12 38.44
8 -10 4 966.64 32.59
-8 -10 6 340.06 17.29
8 -10 6 284.98 17.35
8 10 6 275.16 21.82
-8 10 6 268.61 21.5
8 -10 6 281.77 21.68
-8 10 6 274.24 23.27
8 -10 6 315.39 18.9
-8 -10 6 283.49 20.08
8 10 6 293.42 21.39
-8 -10 6 370.63 24.52
8 -10 6 259.51 24.34
-8 -10 6 264.24 17.79
-8 -10 6 304.1 19.12
8 10 6 273.59 17.76
-8 10 6 300.62 18.98
8 -10 8 67.85 9.86
-8 -10 8 65.92 6.63
8 10 8 63.54 7.25
-8 -10 8 70.39 6.11
8 -10 8 62.49 6.38
-8 -10 8 63.67 8.13
8 -10 8 66.48 6.85
8 10 8 69.29 8.68
-8 10 8 78.57 9.13
8 10 8 69.13 8.47
8 10 8 69.72 6.16
-8 10 8 73.72 8.07
8 12 -8 15.33 2.63
8 12 -8 16.88 2.26
8 -12 -8 15.59 2.42
8 -12 -8 13.83 2.62
-8 12 -6 233.31 22.52
8 12 -6 190.88 13.49
-8 -12 -6 175.34 13.79
8 -12 -6 190.79 15.2
-8 12 -6 204.85 20.44
-8 12 -6 183.14 12.57
8 12 -6 201.75 13.77
8 -12 -6 194.43 15.2
-8 -12 -6 189.87 14.64
8 12 -6 208.18 19.25
8 -12 -6 178.62 13.37
-8 12 -6 220.1 15.28
8 -12 -6 174.92 14.5
8 12 -6 184.43 11.43
8 12 -6 179.06 12.33
8 -12 -6 199.05 14.67
8 -12 -4 23.36 7.03
-8 12 -4 31.59 8.51
-8 -12 -4 29.5 10.06
-8 -12 -4 19.15 7.89
-8 -12 -4 28.08 10.68
-8 12 -4 35.89 9.19
8 -12 -4 24.77 6.13
8 -12 -4 32.97 7.61
8 12 -4 23.04 4.88
-8 -12 -4 26.66 5.63
-8 12 -4 22.82 6.89
-8 12 -4 18.7 4.56
8 12 -4 22.52 4.8
-8 -12 -4 19.69 5.67
8 -12 -4 20.28 4.78
8 -12 -4 23.67 5.9
8 12 -4 25.58 7.48
8 -12 -4 25.24 6.08
-8 12 -4 49.97 14.42
8 12 -4 41.81 12.89
8 12 -4 20.95 4.38
8 12 -4 27.97 5.13
8 12 -4 22.07 4.64
8 -12 -4 14.74 4.65
-8 12 -2 513.52 32.56
-8 -12 -2 462.76 36.76
-8 -12 -2 631.45 40.78
-8 -12 -2 463.11 37.52
-8 -12 -2 543.19 39.59
-8 12 -2 589.81 47.73
8 12 -2 568.7 45.65
-8 -12 -2 740.09 32.04
8 -12 -2 615.78 32.87
-8 12 -2 678.09 32.1
-8 12 -2 482.72 31.29
8 -12 -2 509.66 23.83
8 -12 -2 456.9 25.3
-8 -12 -2 507.18 26.29
-8 12 -2 450.36 21.31
8 12 -2 534.96 20.97
8 -12 -2 549.18 23.45
8 12 -2 442.33 28.65
8 12 -2 833.98 37.42
8 12 -2 563.65 22.32
8 12 -2 623.18 25.63
8 -12 -2 456.02 23.84
8 12 -2 543.71 22.5
8 12 -2 622.39 23.81
-8 -12 0 24.22 7.97
-8 -12 0 24 7.08
8 -12 0 33.92 8.48
-8 12 0 27.38 9.23
8 12 0 22.06 8.16
-8 -12 0 36.24 9.2
-8 -12 0 32.23 6.44
-8 12 0 23.06 5.56
8 -12 0 37.76 7.94
8 -12 0 31.65 6.94
-8 12 0 24.82 6.55
-8 -12 0 29.63 6.45
-8 -12 0 28.6 5.77
8 12 0 34.13 5.65
8 12 0 33.17 7.69
-8 12 0 27.64 10.71
8 -12 0 24.79 5.58
-8 -12 0 24.89 5.74
8 -12 0 32.52 6
8 -12 0 27.7 5.16
8 12 0 28.24 5.05
8 12 0 38.1 5.82
-8 12 0 19.59 4.58
-8 12 0 32.13 5.37
8 -12 2 523.67 35.03
-8 -12 2 646.77 40.59
8 -12 2 577.84 37.88
-8 12 2 594.48 37.55
8 12 2 621.27 37.52
8 12 2 592.18 24.66
-8 12 2 627.41 25.93
-8 12 2 728.83 36.41
-8 12 2 516.81 31.87
-8 -12 2 617.91 31.42
8 -12 2 505.96 30.04
-8 12 2 641.84 30.8
-8 -12 2 585.48 32.22
-8 -12 2 674 29.18
-8 12 2 458.59 50.37
8 -12 2 560.74 32.66
8 12 2 567.5 34.58
8 -12 2 602.97 28.13
-8 -12 2 888.35 26.56
-8 -12 2 605.77 30.25
8 12 2 519.79 24.44
8 12 2 615.44 26.07
-8 12 2 519.6 25.93
8 -12 2 555.15 31.01
-8 -12 2 712.02 28.42
8 12 2 481.07 22.22
8 12 2 491.42 22.66
8 -12 4 30.22 9.73
-8 -12 4 51.42 14.78
-8 12 4 21.06 5.94
8 12 4 23.46 5.65
8 12 4 24.08 6.03
8 -12 4 23.11 4.91
8 -12 4 17.32 5.22
-8 12 4 24.59 6.94
-8 -12 4 27.3 5.98
-8 12 4 25.76 7.47
-8 -12 4 28.23 6.69
8 -12 4 18.25 6.31
-8 12 4 12.92 8.08
-8 -12 4 20.03 5.69
8 -12 4 19.66 6.31
-8 -12 4 21.61 4.72
-8 -12 4 27.29 5.1
8 -12 4 30.47 7.03
8 12 4 15.42 4.33
8 -12 4 17.85 4.75
8 -12 6 170.82 15.63
8 -12 6 226.43 14.2
-8 12 6 163.06 17.2
-8 -12 6 176.93 16.06
8 12 6 156.56 17.33
-8 -12 6 201.57 18.14
8 -12 6 159.43 18.44
-8 -12 6 186.45 15.87
8 12 6 198.48 15.55
8 -12 6 163.93 12.39
8 12 6 180.2 16.51
-8 12 6 171.42 16.25
8 -12 6 226.92 17.28
-8 -12 6 184.22 13.86
8 12 6 180.26 13.65
-8 12 6 188.22 14.33
8 -12 8 14.99 3.9
-8 -12 8 19.24 3.79
8 -12 8 16.38 3.36
8 12 8 14.2 3.46
-8 12 8 15.13 2.99
8 12 8 14.36 3.41
8 12 8 15.06 2.85
-8 14 -6 174.25 14.99
-8 -14 -6 170.23 12.36
8 -14 -6 190.77 13.89
8 14 -6 188.42 12
8 -14 -6 199.29 13.91
-8 -14 -6 179.34 12.96
8 -14 -6 191.52 12.02
-8 14 -6 168.18 12.03
-8 -14 -6 165.01 12.13
8 -14 -6 156.02 12.62
8 14 -6 157.14 11.92
8 14 -6 155.18 10.2
-8 14 -6 179.78 12.85
-8 -14 -4 87.21 16.88
-8 14 -4 99.41 15.55
-8 14 -4 84.31 11.29
8 -14 -4 85.75 11.57
8 -14 -4 85.35 12.24
-8 14 -4 62.43 11.81
-8 14 -4 72.05 8.83
-8 -14 -4 74.45 10.45
8 -14 -4 84.99 10.6
8 -14 -4 78.51 9.5
8 14 -4 93.72 9.65
8 14 -4 94.47 13.9
8 -14 -4 91.68 11.83
-8 14 -4 102.34 9.7
8 14 -4 80.19 9.85
8 14 -4 81.65 8.96
8 -14 -4 67.65 9.6
-8 -14 -4 72.97 9.52
8 14 -4 92.18 8.83
-8 -14 -2 627.5 44.14
-8 14 -2 726.48 56.53
8 14 -2 769.15 57.28
-8 14 -2 521.62 30.2
-8 -14 -2 616.04 30.47
8 -14 -2 525.7 32.65
-8 14 -2 554.77 33.64
-8 -14 -2 530.12 28.67
8 -14 -2 593.57 26.74
8 -14 -2 633.18 25.65
-8 -14 -2 492.75 27.14
8 14 -2 478.88 32.12
8 14 -2 557 22.41
8 14 -2 588.01 33.12
8 14 -2 530.43 25.56
-8 -14 -2 512.04 29.11
-8 14 -2 585.9 25.66
-8 -14 -2 454.81 25.85
8 14 -2 493.48 23.06
-8 14 -2 508.66 25.66
8 14 -2 549.87 23.59
8 -14 -2 478.91 25.78
-8 14 0 1187.61 68.28
8 14 0 1204.45 66.84
8 -14 0 1210.28 57.06
-8 -14 0 1250.96 58.49
8 14 0 1305.92 42.86
-8 14 0 741.34 37.15
8 -14 0 785.98 38.63
-8 -14 0 825.63 38.08
8 -14 0 752.02 38.84
-8 14 0 745.47 39.2
-8 -14 0 843.05 32.54
-8 -14 0 826.15 32.69
-8 -14 0 1036.94 42.2
8 14 0 812.12 29.47
8 14 0 818.72 42.43
-8 14 0 645.4 58.38
8 -14 0 1049.75 36.47
-8 -14 0 823.11 38.14
-8 14 0 827.92 32.41
8 14 0 791.47 30.68
8 -14 0 673.27 30.73
8 -14 0 896.67 40.09
8 14 0 788.11 29.38
-8 -14 0 758.66 33.24
-8 14 0 759.17 30.36
8 14 0 764.77 28.94
8 -14 0 895.04 31.78
8 -14 2 552.07 37.59
8 -14 2 616.07 40.62
8 -14 2 851.06 50.52
-8 -14 2 887.88 51.95
8 14 2 505.95 24.2
-8 14 2 500.58 24.75
-8 14 2 584.4 33.47
-8 14 2 432.43 30.74
8 -14 2 477.64 31.27
-8 -14 2 559.21 31.9
-8 14 2 589.98 30.05
8 14 2 495.51 34.18
-8 -14 2 650.35 29.45
-8 14 2 466.47 53.54
-8 -14 2 555.54 33.55
8 -14 2 490.23 32.37
-8 -14 2 537.23 30.55
-8 14 2 476.04 26.11
8 -14 2 519.84 32.02
8 14 2 484.99 24.38
8 -14 2 578.53 29.35
8 14 2 477.6 24.99
-8 -14 2 590.22 27.56
8 14 2 490.96 24.03
8 14 2 469.35 23.23
-8 14 4 70.36 11.23
8 14 4 80.17 10.99
8 14 4 73.77 10.46
-8 -14 4 102.77 12.61
-8 14 4 80.94 12.13
-8 14 4 77.59 12.89
-8 14 4 88.72 21.39
-8 -14 4 77.72 10.7
-8 -14 4 90.36 13.58
8 -14 4 63.84 11.73
8 -14 4 82.93 12.78
8 -14 4 92.86 11.9
-8 -14 4 111.26 12.47
8 -14 4 83.19 10.24
-8 14 6 142.62 13.84
8 14 6 158.81 13.03
-8 14 6 171.22 16.24
8 14 6 149.6 15.04
-8 -14 6 179.19 14.46
8 14 6 179.3 14.52
-8 -14 6 158.57 13.58
-8 -14 6 179.65 15.84
8 -14 6 153.26 16.2
8 -14 6 194.97 14.87
8 14 6 162 11.56
-8 14 6 161.67 11.79
-8 16 -6 153.79 11.76
8 16 -6 204.5 13.04
-8 16 -6 214.93 10.31
8 -16 -6 165.07 10.7
8 16 -6 154.31 9.7
-8 -16 -6 191.04 10.89
-8 16 -6 195.28 11.14
8 -16 -6 206.58 10.49
8 16 -6 185.29 8.77
-8 16 -4 91.38 12.44
8 -16 -4 95.52 11.09
-8 16 -4 91.96 11.12
-8 -16 -4 88.74 10.4
8 -16 -4 138.89 11.71
-8 -16 -4 98.02 11.25
8 -16 -4 113.44 11.36
8 16 -4 91.15 9.82
-8 16 -4 113.62 9.37
8 -16 -4 87.17 10.61
-8 -16 -4 93.82 9.85
8 -16 -4 115.7 9.86
-8 16 -4 119.24 11.41
8 -16 -4 91.4 10.72
8 16 -4 86.57 8.6
-8 -16 -2 57.77 13
8 16 -2 49.48 9.23
8 -16 -2 32.65 7.45
-8 16 -2 28.18 6.83
-8 -16 -2 36.59 7.15
8 -16 -2 29.08 7.51
-8 16 -2 27.91 7.21
-8 -16 -2 32.41 6.88
-8 -16 -2 30.54 6.73
-8 16 -2 38.7 6.17
8 16 -2 31.22 6.31
8 -16 -2 32.51 6.56
-8 -16 -2 30.44 7.09
8 16 -2 35.07 6.01
8 16 -2 34.93 6.16
8 -16 -2 30.36 6.52
-8 16 -2 36.47 6.63
-8 -16 -2 25.17 5.89
8 -16 0 4.43 5.76
8 16 0 4.34 1.53
8 -16 0 1.77 2.88
-8 -16 0 7.19 4.22
8 -16 0 5.51 4.25
-8 16 0 7.08 3.83
-8 16 0 7.58 4.78
-8 -16 0 6 2.54
-8 -16 0 4.41 1.97
-8 16 0 4.29 5.67
8 16 0 0.93 2.63
-8 -16 0 5.26 2.29
-8 16 0 2.07 1.56
8 -16 0 10.44 5.35
8 16 0 6.58 3.58
-8 -16 0 3.4 2.77
8 -16 0 5.45 2.37
8 16 0 0.15 1.44
-8 -16 0 7.71 2.97
8 16 0 5.26 2.86
8 16 0 2.25 1.78
8 -16 2 45.1 10.55
8 -16 2 45.54 11.06
8 16 2 30.73 5.93
-8 16 2 33.21 6.53
-8 16 2 32.35 8.32
-8 16 2 25.53 7.08
8 -16 2 32.61 7.84
-8 -16 2 32.32 7.73
-8 -16 2 40.45 9.01
-8 16 2 27.76 15.33
-8 -16 2 35.31 6.36
8 -16 2 32.27 8.07
8 16 2 31.73 6.34
8 -16 2 23.13 6.38
8 -16 2 34.4 7.32
-8 -16 2 34.36 7.67
8 16 2 33.59 6.71
8 -16 2 30.18 6.43
8 16 2 33.08 6.02
8 16 2 30.44 6.04
8 16 4 96.2 11.04
-8 16 4 70.25 10.42
8 16 4 123.37 12.1
-8 16 4 95.81 12.03
-8 -16 4 111.8 12.55
-8 16 4 102.3 13.42
8 16 4 105.14 12.57
-8 -16 4 104.2 13.59
-8 16 4 139.17 26.87
8 16 4 156.43 27.33
8 -16 4 91.21 12.42
-8 -16 4 102.74 11.35
8 -16 4 86.43 12.11
-8 -16 4 136.05 12.96
8 -16 4 97.98 11.65
8 -16 4 108.28 10.41
8 16 6 211.88 11.83
-8 16 6 192.13 13.79
8 16 6 174.43 13.11
8 16 6 171.73 10.59
-8 16 6 172.71 12.53
8 -16 6 164.91 13.57
-8 -16 6 178.74 13.34
-8 -16 6 192.84 11.98
8 -16 6 192.78 12.41
8 16 6 177.3 9.75
-8 16 6 165.85 9.79
8 18 -4 102.48 10.35
8 -18 -4 81.65 8.56
-8 18 -4 78.18 8.67
-8 -18 -4 93.59 10.35
8 18 -4 112.19 9.77
-8 18 -4 81.2 9.97
-8 -18 -4 103.12 9.57
8 18 -4 107.48 7.6
8 18 -4 81.31 8.1
8 -18 -4 80.97 8.65
8 18 -4 91.37 7.38
-8 -18 -4 104.11 9.1
-8 18 -4 114.08 9.46
8 -18 -2 134.73 14.15
-8 -18 -2 160.01 13.53
-8 18 -2 130.32 13.8
8 18 -2 164.26 14.49
-8 -18 -2 148.36 15.48
-8 18 -2 132.54 15.13
-8 -18 -2 182.78 14.61
-8 -18 -2 172.39 14.01
8 -18 -2 167.4 14.06
8 18 -2 150.27 11.93
-8 18 -2 154.17 11.83
-8 -18 -2 157.16 14.29
8 18 -2 140.48 12.2
-8 -18 -2 192.67 13.75
-8 -18 -2 147.01 13.35
8 18 -2 176.09 11.46
8 18 -2 151.82 11.6
-8 18 -2 173.26 13.21
8 18 0 258.45 16.18
-8 18 0 260.76 16.53
-8 18 0 231.13 21.15
-8 18 0 289.31 21.89
8 -18 0 265.91 20.01
8 -18 0 234.73 19.93
-8 -18 0 277.44 20.76
-8 -18 0 297.29 21.77
-8 18 0 243.69 34.33
-8 -18 0 336.57 20.96
-8 -18 0 244.25 19.83
-8 18 0 260.47 17.16
8 18 0 253.59 16.98
8 -18 0 266.42 20.86
8 18 0 263.64 17.23
-8 -18 0 271.88 19.05
8 18 0 246.47 15.72
8 18 0 266.83 15.91
8 18 2 146.32 11.96
-8 18 2 153.8 12.46
-8 18 2 136.54 13.94
-8 -18 2 161.47 15.99
-8 18 2 149.04 16.16
-8 -18 2 167.77 16.49
-8 18 2 179.36 30.04
8 -18 2 120.15 12.24
8 18 2 141.32 12.01
8 18 2 140.19 12.44
8 -18 2 143.01 15.7
8 -18 2 160.68 13.64
8 18 4 93.82 9.1
-8 18 4 86.53 9.82
-8 -18 4 94.38 9.61
8 18 4 128.55 10.13
8 18 4 103.25 18.8
-8 18 4 160.29 23.93
-8 -18 4 96.54 11.22
8 -18 4 112.62 11.09
8 -18 4 80.47 9.17
8 -18 4 90.8 10.68
-8 -18 4 143.46 10.86
-8 -18 4 119.11 8.7
8 18 4 101.65 8.16
-8 18 4 100.7 8.37
8 20 -2 71.03 6.41
-8 20 -2 67.43 6.29
-8 20 -2 53.54 7.6
-8 20 -2 59.47 7.7
8 -20 -2 58.82 7.39
-8 -20 -2 64.08 8.18
8 20 -2 65.81 5.88
-8 20 -2 74.1 6.14
-8 -20 -2 74.98 7.52
8 20 -2 64.56 6.83
8 -20 -2 90.55 7.47
8 20 -2 70.93 6.19
8 -20 -2 63.69 6.31
8 20 0 18.82 3.62
-8 20 0 19.04 3.83
-8 20 0 14.06 4.92
-8 -20 0 13.82 3.86
8 -20 0 16.71 4.13
-8 -20 0 20.3 4.55
-8 20 0 21.76 7.76
8 20 0 20.78 9.32
-8 20 0 14.01 3.44
-8 20 0 14.88 4.44
8 -20 0 22.43 5.16
-8 -20 0 22.53 5.08
8 20 0 16.5 3.79
8 20 0 19.89 3.95
8 -20 0 19.59 4.12
-8 20 2 71.33 8.75
-8 -20 2 69.97 8.66
8 20 2 67.72 7.21
-8 20 2 60.38 7.39
-8 -20 2 71.47 8.11
8 20 2 59.88 14.14
-8 20 2 76.53 16.57
8 -20 2 60.71 8.39
-8 -20 2 78.65 8.8
8 -20 2 68.61 7.1
9 -1 -7 154.1 12.13
9 1 -7 138.26 16.93
9 1 -7 183.19 12.47
9 1 -7 158.14 12.65
9 -1 -7 152.45 12.52
9 1 -7 150.7 18.31
9 1 -7 177.22 20.35
9 -1 -7 164.49 19.76
9 -1 -5 128.09 10.25
9 -1 -5 172.05 11.94
9 1 -5 140.48 10.5
9 1 -5 122.17 9.98
9 1 -5 139.36 16.7
9 -1 -5 133.97 16.25
-9 1 -5 165.56 15.36
-9 1 -5 140.32 14.63
9 1 -5 134.67 16.01
-9 1 -5 171.09 16.1
9 1 -5 114.11 14.52
-9 1 -5 138.02 12.46
9 -1 -5 99.13 13.31
9 -1 -5 125.93 15.75
9 -1 -3 100.33 7.22
9 -1 -3 116.7 8.17
9 1 -3 77.54 6.34
9 -1 -3 83.53 10.42
9 1 -3 84.13 9.81
9 -1 -3 73.77 8.99
-9 1 -3 101.15 7.62
9 -1 -3 84 10.16
9 1 -3 83.9 10.31
-9 -1 -3 109.14 10.29
-9 1 -3 91.92 8.97
9 -1 -3 86.65 10.67
-9 -1 -3 103.36 8.81
-9 1 -3 99.66 8.25
-9 1 -1 69.16 6.85
9 -1 -1 105.69 7.38
-9 1 -1 112.1 8.14
-9 -1 -1 105.02 8.55
-9 -1 -1 86.67 8.82
9 1 -1 78.8 7.05
-9 1 -1 68.51 7.89
9 1 -1 90.11 5.23
9 -1 -1 84.97 7.88
-9 -1 -1 83.71 9.98
-9 1 -1 75.39 9.7
-9 -1 1 116.56 9.34
-9 1 1 85.8 7.96
9 1 1 92.83 7.15
-9 -1 1 77.5 8.92
-9 1 1 82.98 8.95
-9 1 1 99.45 5.57
9 -1 1 79.36 8.08
9 1 1 78.73 7.91
-9 -1 1 78.59 10.98
-9 1 1 75.52 10.83
-9 -1 1 95.28 6.1
9 1 1 99.24 5.37
9 -1 1 103.57 6.47
9 1 3 93.94 10.39
9 -1 3 83.2 11.5
9 -1 3 95.47 11.49
9 1 3 79.98 11.26
-9 1 3 85.7 9.58
-9 -1 3 84.26 12.73
-9 -1 3 82.94 10.68
-9 1 3 93.53 13.07
9 1 3 74.99 10.97
-9 1 3 68.82 10.78
9 1 5 149.39 18.01
-9 1 5 149.62 18.05
9 1 5 121.46 18.42
9 -1 5 120.58 18.53
-9 -1 5 145.84 21.08
9 1 7 178.45 18.35
-9 -1 7 171.61 14.3
9 -1 7 172.27 12.37
-9 1 7 194.05 14.52
9 1 7 144.85 15.13
9 -1 7 145.89 15.33
-9 1 7 174.2 13.51
9 1 7 126.88 14.8
-9 -1 7 164.43 12.93
9 -1 7 142.29 15.79
9 -1 7 133.17 14.85
9 1 7 139.36 12.36
9 -1 7 142.65 12.42
9 1 7 153.26 16.87
-9 -1 7 185.46 15.43
9 1 7 144.68 15.47
9 -1 7 142.07 16.79
9 -1 7 151.67 15.18
9 1 7 127.41 15.99
9 1 7 164.37 17.91
9 -1 7 153.1 17.89
9 -1 9 153.53 10.45
9 1 9 166.86 9.96
9 1 9 134.73 9.68
-9 -1 9 147.76 8.83
-9 1 9 145.7 9.36
-9 -1 9 147.03 9.7
9 -3 -7 6.72 2.04
9 -3 -7 10.74 3.58
9 -3 -7 4.25 2.21
9 3 -7 7.85 3.07
9 3 -7 6.25 1.99
9 -3 -7 8.27 2.64
-9 3 -7 9.94 3.91
9 3 -7 11.54 4.99
9 3 -7 8.32 3.7
9 -3 -7 7.54 5.09
9 -3 -5 646.45 24.63
9 -3 -5 619.66 24.23
9 3 -5 782.29 23.62
9 3 -5 534.39 30.08
9 3 -5 591.49 22.3
9 3 -5 612.91 35.94
-9 3 -5 687.94 33.14
9 3 -5 655.6 35.18
9 -3 -5 646.43 37.07
9 -3 -5 517.75 32.38
-9 -3 -5 723.46 34.07
-9 3 -5 670.87 28.67
9 -3 -5 644.5 37.49
9 3 -5 559.28 31.96
9 3 -5 574.12 32.93
-9 -3 -5 572.86 35.32
9 3 -3 2106.77 35.97
9 3 -3 2049.62 47.48
9 -3 -3 2417.91 40.9
9 -3 -3 2343.33 40.73
-9 3 -3 2264.59 47.03
9 3 -3 1965.97 51.59
9 -3 -3 1935.25 52.58
9 3 -3 2037.49 48.16
-9 3 -3 2058.73 58.89
-9 -3 -3 2490.76 52.6
-9 3 -3 2160.33 43.01
9 -3 -3 1884.82 50.59
-9 -3 -3 2519.76 42.64
-9 -3 -3 2140.31 51.72
-9 3 -3 2434.5 42.26
9 -3 -3 2001.84 51.87
-9 3 -1 2377.7 42.47
-9 3 -1 1727.41 41.87
9 3 -1 1996.33 36.8
-9 -3 -1 2054.98 44.09
9 -3 -1 1808.14 41.76
-9 3 -1 1722.94 51.65
-9 3 -1 1689.78 36.84
9 -3 -1 1962.7 43.75
-9 -3 -1 1799.97 42.57
9 3 -1 2000.28 32.41
-9 3 -1 2068.22 41
9 -3 -1 2103.39 39.73
9 -3 1 2167.71 35.62
-9 -3 1 2043.3 35.4
9 3 1 2073.26 33.69
9 -3 1 1924.44 40.83
-9 3 1 2179.74 34.99
-9 3 1 1689.35 56.01
-9 3 1 1837.71 32.93
-9 3 1 2151.76 41.36
-9 -3 1 1691.58 45.36
9 3 1 1870.76 38.55
9 -3 1 1892.39 43.72
9 -3 1 1918.34 45.28
-9 -3 1 1951.93 44.08
9 3 3 2091.98 50.35
-9 3 3 2122.03 51.1
9 -3 3 2082.69 59.33
9 3 3 1918.94 55.12
-9 -3 3 2185.31 67.17
9 -3 3 2030.79 55
-9 -3 3 2055.39 55.85
-9 3 3 2123.39 67.93
-9 3 5 649.95 38.44
9 3 5 649.03 38.05
-9 -3 5 665.09 44.52
9 3 5 699.24 43
9 -3 5 632.94 42.5
9 -3 7 9.89 3.9
9 3 7 6.78 2.62
-9 -3 7 9.85 3.9
9 3 7 13.82 3.6
9 -3 7 7.66 4.44
9 -3 7 6.74 4.44
9 3 7 4.85 3.22
9 3 7 6.66 3.16
9 -3 7 6.98 2.02
9 -3 7 2.75 1.92
9 3 7 9.87 5.02
-9 -3 7 5.93 2.8
9 3 7 7.74 3.57
-9 -3 7 7.46 3.3
9 3 7 3.89 2.9
9 3 7 8.9 5.76
-9 3 7 14.3 3.79
9 -3 7 6.35 2.42
-9 -3 7 7.53 2.99
9 3 9 29.46 4.61
9 -3 9 32.81 5.1
-9 3 9 46.02 4.68
-9 -3 9 35.48 4.42
9 -3 9 34.87 4.29
-9 -3 9 31.85 4.54
-9 3 9 34.34 4.17
9 5 -9 66.11 4.87
9 -5 -7 146.16 11.84
9 -5 -7 141.95 18.13
9 5 -7 178.27 19.7
-9 5 -7 174.64 16.64
9 -5 -7 141.2 18.77
9 5 -7 119.51 15.26
9 -5 -7 147.23 12.66
9 5 -7 132.24 16.04
9 -5 -7 116.42 11.12
9 -5 -5 889.86 28.4
9 -5 -5 595.37 25.17
9 -5 -5 581.35 24.95
9 5 -5 544.37 30.99
-9 5 -5 715.39 29.13
9 5 -5 649.62 38.13
9 5 -5 734.03 37.79
9 -5 -5 684.26 39.11
9 -5 -5 518.41 33.8
-9 -5 -5 612.28 39.75
9 5 -5 595.73 33.59
-9 5 -5 602.44 33.44
9 -5 -5 671.77 39.1
-9 -5 -5 553.86 36.76
-9 -5 -5 641.5 35.51
-9 5 -5 587.89 29.25
9 -5 -3 181.5 11.84
9 5 -3 165.1 13.94
9 -5 -3 173.5 11.41
9 -5 -3 183.67 16.93
-9 5 -3 174.65 19.07
9 5 -3 174.62 18.84
9 -5 -3 148.81 14.54
9 5 -3 179.83 14.55
-9 5 -3 163.04 14.63
-9 -5 -3 190.1 16.35
9 -5 -3 179.15 15.47
-9 -5 -3 148.56 16.73
-9 5 -3 168.37 12.94
-9 5 -1 404.79 19.49
9 -5 -1 381.24 20.97
9 5 -1 378.06 24.79
-9 5 -1 389.58 27.01
9 -5 -1 450.79 19.12
-9 5 -1 347.27 17.81
-9 -5 -1 404.41 22.83
-9 -5 -1 419.18 20.4
9 -5 -1 474.69 16.57
-9 5 -1 386.53 19.79
9 -5 1 440.36 18.62
-9 -5 1 470.64 19.26
9 -5 1 435.98 18.89
9 5 1 426.32 17.87
-9 5 1 443.23 18.67
-9 5 1 405.58 19.32
-9 5 1 395.4 29.4
-9 5 1 456.04 20.5
-9 5 1 544.17 20.68
9 5 1 374.12 18.95
-9 -5 1 436.51 18.78
-9 5 1 505.68 15.64
9 -5 1 366.77 20.86
-9 5 3 183.81 16.06
9 5 3 177.72 17
9 5 3 184.14 15.8
9 -5 3 186 17.07
-9 -5 3 168.62 16.47
-9 -5 3 194.1 20.93
-9 5 3 183.8 21.41
9 -5 3 171.85 15.67
9 5 5 653.05 30.43
9 5 5 735.81 33.93
-9 -5 5 713.2 28.78
9 5 5 735.78 38.06
9 -5 5 718.62 25.01
9 -5 5 732.09 25.69
9 -5 5 684.29 31.71
9 5 5 830.71 36.51
9 5 5 750.47 32.8
9 -5 5 656.61 35.98
-9 -5 5 631.76 25.51
9 5 5 789.42 33.35
-9 -5 5 672.47 45.27
9 5 5 683.54 42.29
-9 5 5 661.65 40.2
9 -5 5 602.83 42.5
9 5 5 684.37 40.12
9 5 7 114.14 13.82
9 -5 7 126.51 14.96
9 5 7 124.8 15.59
9 -5 7 126.62 16.68
9 5 7 128.93 14.32
9 -5 7 138.32 11.86
-9 -5 7 131.3 11.59
-9 -5 7 135.78 12.59
9 5 7 122.49 14.6
9 5 7 128.17 15.28
9 -5 7 126.34 14.86
9 5 7 122.98 11.2
-9 -5 7 127.7 13.89
-9 5 7 177.79 17.31
-9 5 7 180.87 16.62
9 -5 9 69.89 8.06
-9 -5 9 69.3 6.11
9 5 9 69.52 7.83
9 -5 9 65.44 5.83
-9 -5 9 61.18 5.91
9 5 9 63.57 6.1
-9 -5 9 87.24 7.98
-9 5 9 69.55 5.74
9 -5 9 63.42 6.62
9 7 -9 22.29 2.94
9 -7 -7 80.85 9.65
9 -7 -7 86.95 9.97
-9 7 -7 103.98 8.72
9 7 -7 84.08 12.49
9 -7 -7 70.03 8.69
9 7 -7 89.38 8.24
-9 7 -7 108.78 13.23
9 -7 -7 87.4 13.95
-9 7 -7 92.52 13.96
9 -7 -7 94.36 15.27
9 7 -5 67.49 12.86
9 -7 -5 80.68 14.06
9 -7 -5 63.68 8.66
9 -7 -5 59.14 8.3
-9 7 -5 78.5 9.86
9 7 -5 61.54 10.56
9 7 -5 58.71 10.16
9 7 -5 76.38 8.01
9 -7 -5 74.74 8.93
9 -7 -5 117.11 11.75
9 -7 -5 71.73 12.87
-9 -7 -5 60.86 13.42
-9 7 -5 57.93 10.82
-9 -7 -5 63.73 12.98
9 -7 -5 66.44 12.84
-9 -7 -5 64.23 13.69
9 7 -5 74.91 11.83
-9 -7 -5 68.26 12.45
-9 7 -5 66.14 10.79
9 -7 -3 581.73 22.87
9 -7 -3 600.62 23.33
-9 7 -3 596.97 19.7
-9 7 -3 662.78 18.79
9 -7 -3 496.07 20.87
9 7 -3 502.43 24.86
-9 -7 -3 681.41 22.5
9 -7 -3 466.55 20.75
-9 7 -3 515.99 36.37
9 -7 -3 551.75 31.73
9 7 -3 523.04 36.17
9 -7 -3 458.23 27.17
-9 -7 -3 544.54 29.48
-9 7 -3 504.49 27.54
9 -7 -3 542.76 28.42
-9 -7 -3 491.47 33.19
-9 7 -3 480.34 24.61
9 7 -1 167.3 8.37
-9 7 -1 104.07 11.38
9 -7 -1 140.63 10.32
9 -7 -1 133.34 9.26
-9 -7 -1 133.21 9.69
-9 7 -1 144.95 8.66
9 -7 -1 140.14 10.87
9 7 -1 118.68 11.13
-9 7 -1 116.37 12.01
-9 -7 -1 109.1 13.58
9 7 -1 167.11 9.88
9 -7 -1 109.69 12.37
-9 7 -1 108.79 15.49
9 7 -1 110.09 14.97
9 -7 1 99.49 12.35
-9 7 1 126.98 11.5
-9 7 1 181.59 12.18
-9 -7 1 161.73 14.01
-9 -7 1 124.08 13.24
-9 -7 1 119.74 11.83
-9 7 1 119.78 15.39
9 7 1 120.11 14.66
-9 7 1 136.08 12.13
9 7 1 133.52 11.69
-9 7 1 137.58 11.9
9 -7 1 127.51 11.94
9 -7 3 485.56 28.18
9 7 3 552.6 30.97
-9 7 3 537.23 30.01
9 -7 3 506.89 30.45
9 7 3 536.72 29.13
-9 -7 3 548.97 32.56
9 -7 5 65.18 10.07
-9 7 5 63.99 10.94
9 7 5 81.62 11.37
9 -7 5 47.73 9.53
9 7 5 69.1 10
-9 -7 5 72.77 9.69
9 7 5 65.89 10.17
-9 7 5 87.17 11.69
9 7 5 65.34 9.65
9 -7 5 66.15 7.86
-9 -7 5 89 8.81
-9 -7 5 80.46 10.03
9 7 5 80.39 13.15
9 -7 5 98.03 12.39
9 7 5 83.27 10.9
-9 -7 5 68.64 8.75
-9 7 5 85.8 14.78
9 7 5 99.23 15.86
-9 -7 5 51.33 12.87
9 7 5 73.78 13.9
9 7 5 82.05 9.22
-9 7 5 79.74 9.15
9 -7 5 74.96 15.59
-9 7 7 90.84 11.75
-9 -7 7 88.26 9.31
9 -7 7 81.52 9.11
9 7 7 81.3 10.9
-9 -7 7 72.87 9.17
-9 -7 7 81.74 9.76
9 7 7 80.94 11.1
9 -7 7 71.3 11.12
9 7 7 69.51 10.98
-9 -7 7 69.28 10.55
9 7 7 70.18 8.15
-9 7 7 90.36 12.58
9 -7 7 83.88 10.22
9 -7 7 73.73 12.59
9 7 7 76.43 11.16
9 -7 7 88.79 11.62
-9 -7 7 101.3 10.99
-9 -7 9 23.19 3.24
9 7 9 21.51 3.89
9 -7 9 30.7 5.19
-9 -7 9 26.89 3.55
9 7 9 26.42 3.5
-9 7 9 23.47 3.22
-9 -7 9 28.37 4.43
9 -7 9 21.94 3.58
9 9 -9 29.76 3.25
9 9 -7 174.17 12.62
9 -9 -7 197.1 14.62
-9 9 -7 192.54 19.29
-9 9 -7 198.65 11.94
9 9 -7 185.72 17.75
9 -9 -7 165.2 13.53
9 -9 -7 156.71 12.51
9 9 -7 164.51 11.78
9 9 -7 174.17 11.18
-9 9 -7 232.49 21.81
9 -9 -7 207.98 21.95
9 9 -5 572.3 38.34
9 -9 -5 665.95 41.27
-9 9 -5 737.51 49.15
9 9 -5 837.03 53.06
9 9 -5 398.07 20.06
9 -9 -5 367.77 21.99
-9 9 -5 451.94 18.42
-9 9 -5 423.52 19.53
9 9 -5 389.11 27.32
9 -9 -5 364.03 21.73
9 9 -5 477.3 20.64
9 -9 -5 428.25 22.9
9 9 -5 420.27 19.56
9 -9 -5 477.89 25.45
9 -9 -5 419.86 32.04
-9 -9 -5 467.95 39.02
-9 9 -5 516.57 34.68
-9 -9 -5 379.96 32.19
-9 -9 -5 417.05 35.45
9 -9 -5 627.53 39.01
-9 9 -5 440.36 32.07
-9 -9 -5 470.96 34.66
-9 9 -5 391.4 27.06
9 9 -5 488.28 29.78
9 -9 -3 44.28 7.02
9 -9 -3 62.78 11.76
-9 9 -3 57.15 13.3
9 9 -3 45.56 11.93
9 -9 -3 33.05 7.73
-9 9 -3 55.33 9.72
-9 -9 -3 46.92 11.31
-9 -9 -3 46.14 11.38
9 -9 -3 51.14 9.36
-9 9 -3 37.99 8.25
9 9 -3 55.62 8.54
-9 -9 -3 43.69 10.2
-9 -9 -3 43.2 10.92
9 9 -3 51.26 8.15
9 9 -3 47.13 6.05
9 -9 -3 47.29 7.04
9 -9 -3 42.98 6.98
-9 9 -3 46.6 9.3
-9 -9 -3 55.38 6.76
-9 9 -3 51.17 6.34
9 -9 -3 42.6 6.41
9 9 -3 39.57 7.66
9 -9 -1 1284.92 33.77
9 -9 -1 1185.2 47.35
-9 9 -1 1215.11 58.29
9 9 -1 1154.15 54.56
-9 -9 -1 1147.44 49.04
-9 -9 -1 1288.06 48.96
-9 9 -1 1088.58 41.25
9 9 -1 1230.13 40.16
-9 -9 -1 1095.38 49.18
-9 9 -1 1038.92 39.8
9 9 -1 1022.2 37.02
9 -9 -1 1112.45 33.67
-9 -9 -1 1168.87 32.53
9 -9 -1 1220.4 31.17
9 -9 -1 1523.97 32.94
9 9 -1 1241.47 27.2
-9 9 1 1534.15 33.51
-9 9 1 1246.89 32.89
-9 -9 1 1413.35 46.65
-9 9 1 1388.38 41.69
9 9 1 1313 53.11
9 9 1 1291.46 42
-9 9 1 1299.93 55.87
-9 9 1 1322.57 44.56
9 9 1 1304.26 42.89
9 -9 1 1338.82 45.44
9 -9 1 1060.11 44.33
-9 9 1 1437.67 42.01
-9 -9 1 1337.57 46.86
-9 -9 1 1218.88 47.8
-9 -9 1 1288.81 35.83
9 9 3 63.63 10.57
9 -9 3 45.65 9.93
-9 -9 3 52.13 10.79
-9 9 3 40.71 9.32
9 9 3 45.51 9.36
9 -9 3 74.68 8.65
9 -9 3 42.04 8.98
9 -9 3 39.89 9
9 -9 5 457.42 27.35
-9 9 5 404.38 27.87
9 -9 5 504.79 24.06
-9 -9 5 430.96 24.95
9 9 5 460.07 27.01
-9 -9 5 523.76 29.98
9 -9 5 391.71 29.63
9 9 5 407.49 25.44
9 -9 5 409.09 20.69
-9 9 5 394.22 25.75
-9 -9 5 606.42 22.8
9 9 5 416.36 26.51
-9 -9 5 453.91 23.17
9 9 5 611.39 29.3
-9 -9 5 392.35 21.45
9 -9 5 499.32 29.3
9 9 5 605 41.37
-9 9 5 616.6 42.41
9 -9 5 553.97 44.1
-9 -9 5 626.53 46.75
9 9 5 451.74 22.42
-9 9 5 476.92 23.81
9 -9 7 143.44 14.9
-9 -9 7 151.72 14.83
9 9 7 158.84 11.52
9 9 7 158.57 15.78
-9 9 7 176.4 17.34
9 -9 7 170.72 13.55
-9 -9 7 167.67 14.08
9 9 7 169.23 15.57
9 -9 7 146.22 17.1
9 9 7 165.32 14.22
-9 -9 7 156.23 12.93
-9 -9 7 161.68 13.4
9 -9 7 231.23 15.31
9 9 7 162.46 12.88
-9 9 7 180.61 13.81
-9 9 7 178.42 16.16
9 -9 7 150.93 12.06
9 9 7 165.85 15.02
-9 -9 7 177.91 12.3
-9 -9 9 41.6 4.74
-9 9 9 33.83 3.38
9 -9 9 41.06 3.97
9 -11 -7 13.9 3.33
9 11 -7 12.14 2.73
9 -11 -7 11.34 3.37
9 11 -7 13.6 3.05
9 -11 -7 12.3 3.55
9 11 -7 11.08 3.18
-9 11 -7 11.17 4.76
-9 11 -7 14.01 2.88
9 11 -7 17.54 3.84
9 -11 -7 15.65 3.67
9 -11 -5 36.91 6.93
9 11 -5 43.91 6.66
9 11 -5 43.35 6.2
9 11 -5 45.62 6.78
9 -11 -5 32.46 6.82
-9 11 -5 37.68 6
-9 11 -5 33.44 9.03
9 -11 -5 40.83 7.12
9 11 -5 40.47 8.83
-9 -11 -5 31.07 6.49
9 11 -5 43.23 6.19
9 -11 -5 40.26 7.52
9 -11 -5 44.44 10.85
-9 11 -5 42.66 10.39
-9 -11 -5 34.83 10.06
-9 -11 -5 47.06 12.33
9 11 -5 62.66 10.74
-9 11 -3 657.73 35.34
9 -11 -3 606.77 33.98
-9 -11 -3 488.43 37.88
-9 -11 -3 584.98 41.71
-9 11 -3 589.59 35.97
-9 -11 -3 533.44 39.51
9 11 -3 712.22 31.69
-9 -11 -3 677.75 44.64
9 -11 -3 712.05 42.25
-9 11 -3 654.2 49.61
9 11 -3 707.95 51.13
9 -11 -3 664.62 31.59
9 -11 -3 778.96 35.84
9 11 -3 629.02 23.72
9 -11 -3 536.54 26.12
9 11 -3 676.9 24.78
9 11 -3 645.71 24.54
9 11 -3 555.69 22.28
9 -11 -3 531.53 25.48
9 -11 -3 568.92 27.75
9 11 -3 492.02 30.49
-9 11 -3 522.31 33.02
-9 11 -3 551.99 22.96
9 11 -3 643.01 23.63
9 -11 -3 562.78 25.14
-9 -11 -3 578.51 27.28
-9 11 -1 267.39 16.59
9 -11 -1 271.8 16.87
-9 11 -1 282.07 30.93
9 11 -1 279.88 29.78
-9 -11 -1 238.21 24.69
-9 -11 -1 253.81 26.04
-9 -11 -1 322 26.16
-9 11 -1 346.57 23.82
-9 -11 -1 250.7 17.85
9 -11 -1 350.11 16.75
9 -11 -1 274.49 15.67
9 11 -1 224.35 19.39
-9 11 -1 234.99 20.66
-9 11 1 251.4 16.05
-9 11 1 310.66 16.03
-9 -11 1 262.91 18
9 -11 1 317.87 25.48
-9 -11 1 348.71 26.34
-9 11 1 318.26 30.55
9 11 1 317.95 29.17
-9 11 1 305.4 24.42
9 11 1 333.15 24.71
-9 -11 1 281.24 25.62
9 -11 1 219.72 22.44
9 -11 3 573.91 35.46
9 -11 3 634.59 37.94
9 -11 3 733.21 44.39
-9 -11 3 774.09 46.17
-9 11 3 693.32 41.39
9 11 3 715.67 40.69
9 11 3 703.12 27.46
-9 11 3 737.59 29
-9 11 3 737.4 36.61
9 -11 3 625.58 23.28
9 -11 3 555.73 31.65
-9 -11 3 779.97 34.4
-9 11 3 567.79 30.67
-9 11 3 576.46 33.77
-9 11 3 570.74 56.7
9 -11 3 537.49 33.08
-9 -11 3 617.75 29.21
9 11 3 721.77 37.85
-9 -11 3 634.05 33.8
9 -11 3 698.76 30.84
-9 -11 3 944.52 35.84
-9 -11 3 707.29 25.44
9 11 3 585.14 25.84
9 -11 3 622.11 32.92
9 11 3 583.71 24.67
9 11 3 571.05 24.36
9 -11 3 603.67 26.67
9 11 5 43.77 8.93
9 11 5 44.05 8.4
9 -11 5 37.77 6.24
-9 11 5 44.75 8.98
9 -11 5 44.71 8.62
9 -11 5 53.44 7.62
-9 11 5 36.68 8.55
-9 -11 5 44.89 8.18
-9 -11 5 47.01 9.37
-9 11 5 81.98 22.7
9 11 5 50.08 8.48
9 -11 5 39.42 9.37
-9 -11 5 37.4 6.63
9 -11 5 46.79 9.36
-9 -11 5 37.2 6.65
9 -11 5 39.72 7.91
9 11 5 43.3 7.02
-9 11 5 50.49 7.79
9 -11 7 10.75 3.09
9 11 7 11.32 3.63
9 11 7 9.79 3.31
-9 -11 7 16.39 3.18
-9 11 7 14.53 4.7
9 -11 7 7.07 3.07
9 11 7 10.73 2.44
-9 -11 7 5.22 2.36
-9 11 7 12.67 4.39
9 -11 7 13.18 3.3
9 11 7 9.28 3.83
9 -11 7 11.42 3.26
9 11 7 13.5 3.96
-9 -11 7 11.66 3.64
-9 -11 7 10.82 2.94
9 -11 7 20.49 4.78
9 11 7 12.54 3.43
-9 11 7 12.94 3.65
-9 13 -7 27.41 4.38
9 -13 -7 25.44 4.09
-9 -13 -7 39.17 4.96
9 13 -7 25 3.66
9 -13 -7 28.67 4.09
9 13 -7 24.4 4.2
-9 13 -7 27.87 5.03
9 -13 -5 95.54 14.61
-9 -13 -5 61.08 13.8
-9 13 -5 72.91 12.84
-9 13 -5 68.42 9.41
9 -13 -5 70.34 9.24
-9 13 -5 67.62 12.12
9 -13 -5 63.94 9.15
-9 13 -5 59.58 7.54
9 13 -5 76.87 8.66
9 -13 -5 74.33 9.48
-9 -13 -5 63.74 9.15
9 -13 -5 65.19 8
9 13 -5 59.14 7.58
9 13 -5 64.5 10.84
9 13 -5 54.86 6.81
9 -13 -5 67 9.84
9 13 -5 64.74 8.77
9 13 -5 76.35 7.68
9 13 -5 62.59 7.68
-9 -13 -5 53.42 7.35
9 -13 -5 62.89 8.91
-9 -13 -3 228.48 27.47
-9 -13 -3 271.71 29.48
-9 13 -3 298.16 26.39
-9 -13 -3 407.03 36
9 13 -3 350.65 38.97
-9 13 -3 330.08 37.85
-9 13 -3 305.86 22.07
9 -13 -3 254.07 20.54
9 -13 -3 287.13 23.3
-9 13 -3 304.27 24.43
-9 13 -3 258.1 24.45
9 13 -3 262.76 15.57
9 -13 -3 258.62 17.5
9 -13 -3 262.81 18.5
-9 -13 -3 258.42 19.19
-9 -13 -3 205.95 17.74
9 13 -3 245.31 22.56
9 13 -3 261 15.9
-9 -13 -3 273.52 20.17
9 13 -3 299.62 18.82
9 13 -3 258.67 16.56
9 -13 -3 230.33 18.09
9 13 -3 273.84 16.34
-9 -13 -1 242.37 26.67
-9 -13 -1 278.61 27.59
-9 13 -1 423.34 31.53
-9 13 -1 258.84 32.26
9 13 -1 288.87 33.16
-9 -13 -1 258.61 20.23
-9 13 -1 235.54 19.94
9 -13 -1 270.93 21.41
9 -13 -1 223.18 20.79
-9 13 -1 251.09 22.07
9 13 -1 187.87 19.65
9 -13 -1 260.17 16.26
-9 -13 -1 215.62 18
-9 -13 -1 201.02 16.35
-9 13 -1 286.08 35.58
9 13 -1 249.73 22.58
9 13 -1 262.39 15.97
-9 -13 -1 371.23 23.65
-9 -13 -1 251.26 20.33
9 -13 -1 235.85 17.83
9 -13 -1 161.35 14.5
-9 13 -1 303.66 18.18
9 13 -1 254.05 16.72
9 -13 -1 322.08 22.41
9 13 -1 221.77 14.91
-9 13 -1 232.35 16.9
9 13 -1 236.98 15.33
9 -13 -1 220.97 16.34
9 -13 1 217.54 24.68
9 -13 1 219.89 20.61
-9 -13 1 220.03 19.32
9 -13 1 233.36 21.11
-9 13 1 226.64 21.23
-9 13 1 247.37 21.93
-9 -13 1 235.1 20.54
9 -13 1 267.85 22.29
9 13 1 225.72 15.34
9 13 1 216.12 22.08
-9 13 1 201.9 33.61
-9 -13 1 420.21 22.11
-9 -13 1 241.78 17.65
9 13 1 234.08 15.69
9 13 1 213.43 14.86
9 13 1 265.63 17.21
-9 -13 1 240.08 19.86
9 -13 1 251.43 21.38
-9 13 1 244.82 17.45
9 -13 1 245.66 18.33
9 -13 1 314.94 27.94
-9 -13 1 343.63 29.47
-9 13 1 328.97 33.5
-9 13 1 288.03 26.59
9 13 1 294.61 26.46
9 13 1 390.04 35.21
9 -13 3 283.15 26.37
9 -13 3 339.54 28.65
9 13 3 265.2 17.62
-9 13 3 262.87 18.05
-9 -13 3 527.79 40.96
9 -13 3 445.92 37.15
-9 13 3 252.05 21.05
9 -13 3 231.09 21.69
-9 -13 3 260.88 21.25
-9 13 3 238.58 22.6
-9 -13 3 295.57 20.63
9 -13 3 228.16 22.53
-9 -13 3 266.5 23.38
-9 13 3 241.84 39.03
9 13 3 232.91 22.76
9 -13 3 291.14 21.12
-9 -13 3 307.09 21.82
-9 -13 3 282.19 16.31
9 -13 3 247.76 22.1
9 13 3 291.69 18.56
9 13 3 231.68 17.24
9 -13 3 238.58 17.63
9 13 3 245.93 16.61
9 13 3 237.75 16.54
9 13 5 61.92 9.61
9 13 5 66.83 10.1
-9 13 5 56.27 10.11
-9 13 5 56.21 10.41
9 -13 5 76.27 9.92
9 -13 5 57.91 12.02
-9 -13 5 69.94 11.19
-9 13 5 110.21 23.9
-9 -13 5 63.97 9.91
9 -13 5 59.02 10.1
9 -13 5 77.83 10.54
-9 -13 5 66.94 8.4
9 13 5 62.1 8.04
-9 13 5 67.61 8.56
-9 -13 7 23.45 5.35
9 -13 7 22.33 5.95
-9 -13 7 25.31 4.76
9 -13 7 24.15 4.33
9 13 7 27.15 5.36
-9 13 7 20.3 4.42
9 13 7 25.16 4.45
-9 -13 7 28.4 5.41
-9 13 7 26.95 5.7
9 13 7 22.68 5.26
9 -15 -7 29.37 3.25
9 15 -7 24.81 3.23
9 15 -7 34.88 4.44
-9 15 -5 0.72 2.51
9 -15 -5 0.03 1.33
-9 15 -5 1.17 1.1
9 -15 -5 3.47 2.44
-9 15 -5 -0.83 0.8
-9 15 -5 -2.91 2.97
9 15 -5 0.03 1.13
9 -15 -5 -0.65 1.36
-9 -15 -5 1.7 0.99
-9 -15 -5 0.76 1.76
9 -15 -5 -0.11 1.36
9 -15 -5 0.18 1.51
9 15 -5 -1.66 1.88
-9 -15 -5 2.27 1.91
9 15 -5 2.7 2.01
9 -15 -5 1.24 1.43
-9 -15 -3 122.02 19.56
9 -15 -3 114.82 17.99
9 -15 -3 96.04 12.65
-9 15 -3 86.29 11.87
9 -15 -3 88.87 13.15
-9 15 -3 92.16 13.78
9 -15 -3 112.85 11.82
9 15 -3 110.2 9.97
9 -15 -3 112.49 11.16
-9 -15 -3 96.12 11.94
9 15 -3 100.5 14.79
-9 -15 -3 99.86 12.08
-9 15 -3 103.79 9.97
9 -15 -3 83.81 11.25
9 15 -3 97.09 10.95
-9 -15 -3 81.57 10.54
9 -15 -3 87.77 11.22
-9 15 -3 90 10.8
9 15 -3 107.93 10.1
9 15 -3 91.15 9.93
9 -15 -1 456.68 28.68
9 -15 -1 463.97 31.3
9 15 -1 606.74 30.69
-9 15 -1 407.95 27.71
-9 -15 -1 498.68 29.46
-9 15 -1 456.69 30.94
-9 -15 -1 484.01 26.38
9 15 -1 431.78 30.39
-9 15 -1 544.69 50.5
9 15 -1 507.96 22.64
-9 -15 -1 487.39 29.5
9 -15 -1 497.27 26.74
9 -15 -1 296.08 20.47
-9 15 -1 502.6 24.57
9 15 -1 456.58 23.88
9 -15 -1 563.63 30.84
-9 -15 -1 426.12 25.67
9 15 -1 483.47 22.95
-9 15 -1 563.81 23.92
9 15 -1 449.77 22.44
9 -15 -1 493.14 25.24
-9 15 -1 464.31 24.63
9 -15 1 533.74 39.87
9 15 1 481.54 23.33
-9 15 1 486.5 24.09
-9 15 1 474.09 31.19
-9 15 1 422.46 30.64
9 -15 1 522.63 29.31
9 -15 1 419.79 29.47
-9 -15 1 466.73 29.51
9 -15 1 487.05 30.28
-9 -15 1 524.1 31.8
9 15 1 447.62 32.63
-9 15 1 380.96 47.53
9 15 1 446.48 24.26
-9 15 1 454.63 25.05
9 15 1 438.99 23.26
-9 -15 1 479.28 29.83
9 -15 1 414.25 25.04
9 -15 1 497.38 31.32
-9 -15 1 485.44 26.47
9 15 1 442.85 22.65
9 15 1 446.5 22.65
9 15 3 88.49 10.05
-9 15 3 99.52 11.04
-9 15 3 91.26 12.51
9 -15 3 77.26 12.47
-9 -15 3 104.6 13.57
-9 15 3 103.19 13.03
-9 15 3 84.91 13.28
-9 -15 3 97.96 14.08
9 -15 3 86.21 13.82
-9 15 3 92.71 24.3
-9 -15 3 103.85 12.05
9 -15 3 107.99 14.37
-9 -15 3 108.5 12.97
9 15 3 78.4 10.05
9 -15 3 97.57 13.69
9 -15 3 107.08 12.84
9 -15 3 84.49 10.61
-9 -15 5 2.65 2.77
-9 15 5 2.67 2.8
9 15 5 4.16 2.46
-9 15 5 11.65 8.64
9 -15 5 4.11 2.1
-9 -15 5 3.93 2.79
-9 -15 5 0.09 1.81
9 15 5 -1 2.61
-9 15 5 1.08 2.52
9 15 5 0.02 1.08
9 -15 5 -3.95 2.98
9 -15 5 2.01 2.37
9 15 5 2.28 1.63
-9 15 5 2.78 2.07
9 -15 7 29.92 5.01
-9 -15 7 30.24 4.25
-9 15 7 30.59 4.09
9 15 7 32.1 4.88
-9 17 -5 35.28 5.03
9 17 -5 48.27 6.73
-9 -17 -5 37.07 5.79
-9 -17 -5 45.47 5.96
-9 17 -5 28.05 5.14
9 17 -5 53.07 6.53
9 17 -5 32.59 4.87
9 -17 -5 40.42 5.95
9 -17 -5 55.76 5.29
-9 -17 -5 37.01 5.16
9 17 -5 38.14 4.55
-9 17 -5 48.97 5.94
9 -17 -3 71.63 10.34
-9 17 -3 76.71 10.49
9 17 -3 87.79 10.77
-9 -17 -3 72.47 10.87
-9 17 -3 73.09 10.95
-9 -17 -3 85.96 10.45
-9 -17 -3 92.88 10.77
-9 -17 -3 89.24 10.01
-9 17 -3 93.56 8.74
9 -17 -3 80.67 10.21
9 17 -3 74.61 9.09
9 17 -3 81.71 8.58
-9 -17 -3 71.6 9.21
-9 17 -3 93.25 9.98
9 -17 -3 95.86 8.9
9 17 -3 89.7 8.17
9 -17 -1 -2.1 5.21
9 -17 -1 5.86 4.13
-9 -17 -1 8.1 3.82
-9 17 -1 9.52 4.32
9 17 -1 16.62 5.06
-9 -17 -1 11.48 4.39
-9 17 -1 9.65 4.48
-9 -17 -1 14.39 4.1
-9 -17 -1 14.34 4.23
-9 17 -1 12.69 8.84
-9 17 -1 12.57 3.67
9 -17 -1 12.39 4.34
9 17 -1 8.45 2.83
-9 -17 -1 13.21 4.69
9 -17 -1 5.88 2.71
-9 -17 -1 9 3.47
9 17 -1 13.27 3.66
-9 17 -1 12.49 4.01
9 17 -1 8.83 2.98
9 -17 1 19.17 7.37
9 -17 1 24.6 8.27
9 17 1 8.11 3.59
-9 17 1 8.07 3.37
-9 17 1 9.91 4.65
-9 17 1 9.17 3.7
9 -17 1 7.52 4.47
9 -17 1 7.78 3.72
-9 -17 1 10.17 3.01
-9 -17 1 13.34 4.97
-9 -17 1 17.02 5.85
-9 17 1 10.46 9.7
-9 17 1 13.68 4.56
9 17 1 10.26 3.85
9 -17 1 9.09 3.4
9 17 1 11.34 3.88
-9 -17 1 11.25 4.4
9 -17 1 8.92 3.93
9 -17 1 10.04 3.45
-9 -17 1 9.58 3.63
9 17 1 8.22 3.05
9 17 1 12.1 3.65
9 17 3 81.56 10.12
-9 17 3 74.31 10.93
-9 -17 3 88.34 11.63
-9 17 3 75.33 11.55
-9 -17 3 91.72 12.99
-9 -17 3 84.94 9.6
-9 17 3 84.52 20.61
9 17 3 76.53 9.34
9 -17 3 76.27 10.15
9 -17 3 71.84 11.51
-9 -17 3 102.21 11.96
9 -17 3 82.34 9.72
9 17 5 40.54 6.31
-9 17 5 36.04 6.15
9 -17 5 37.02 6.67
-9 -17 5 39.91 6.82
-9 -17 5 42.16 5.99
9 -17 5 38.53 6.08
9 -17 5 46.02 6.45
-9 -17 5 47.46 5.89
9 17 5 39.43 4.84
-9 17 5 37.56 4.75
9 -19 -3 48.6 6.72
9 19 -3 49.78 6.61
-9 -19 -3 45.88 6.97
-9 19 -3 55.43 8.2
-9 19 -3 46.15 7.55
-9 -19 -3 70.22 7.59
9 -19 -3 54.36 6.78
9 19 -3 51.24 5.38
9 19 -3 43.95 5.65
9 19 -3 53.42 5.65
9 -19 -3 57.43 6.14
-9 -19 -3 75.27 7.12
9 19 -1 307.72 15.55
-9 19 -1 283.85 15.17
-9 19 -1 246.76 19.68
-9 19 -1 290.61 20.41
9 -19 -1 290.74 19.28
-9 -19 -1 286.26 18.21
-9 -19 -1 305.35 20.38
9 19 -1 491.9 42.72
-9 19 -1 487.97 37.19
-9 -19 -1 295.8 19.15
9 19 -1 292.21 16.52
9 19 -1 274.31 15.41
-9 19 -1 292.73 15.55
9 -19 -1 313.23 18.93
9 19 -1 294.7 14.33
9 19 -1 287.57 15.18
9 -19 -1 296.28 16.96
9 19 1 300.7 15.52
-9 19 1 290.77 15.69
9 -19 1 331.43 18.89
-9 -19 1 296.99 20.19
-9 19 1 257.03 20
-9 19 1 331.83 37.07
-9 -19 1 324.24 19.75
-9 19 1 272.47 18.44
9 19 1 274.1 15.7
9 19 1 268.23 15.94
9 -19 1 268.83 19.95
9 -19 1 279.86 17.19
-9 -19 3 58.15 7.76
-9 -19 3 64.18 8.68
9 19 3 47.95 12.7
9 -19 3 46.64 7.47
9 -19 3 42.17 6.09
-9 -19 3 64.98 7.9
9 -19 3 62.04 6.93
9 19 3 49.5 6.52
-9 19 3 53.12 7.5
9 -21 -1 21.67 3.77
-9 -21 -1 29.72 4.43
-9 21 -1 28.47 5.08
-9 21 -1 25.67 3.85
9 21 -1 31.62 3.62
9 21 -1 27.68 3.66
-9 -21 -1 21.82 3.73
9 -21 -1 26.9 3.72
-9 -21 1 23.67 4.27
-9 21 1 22.48 4.18
9 21 1 26.21 3.89
-9 21 1 28.85 4.37
9 21 1 17.25 6.34
9 -21 1 21.25 4.07
-9 -21 1 28.7 4.52
9 -21 1 25.94 3.92
10 0 -8 -0.99 1.86
10 0 -8 4.05 3.71
10 0 -6 365.81 18.34
10 0 -6 309.49 17.64
10 0 -6 432.33 32.69
-10 0 -6 476.11 29.69
10 0 -6 416.35 31.2
10 0 -6 327.67 27.41
-10 0 -6 422.91 26.99
10 0 -4 -0.89 1.35
10 0 -4 -0.5 0.71
10 0 -4 -0.34 0.82
-10 0 -4 4.75 3.28
-10 0 -4 -0.13 1.89
10 0 -4 0.87 1.68
10 0 -4 -0.33 1.72
10 0 -2 919.58 19.6
-10 0 -2 822.8 25.04
10 0 -2 768.18 25.76
-10 0 -2 748.45 27.34
-10 0 -2 956.18 21.24
10 0 -2 784.67 27.92
-10 0 -2 785.75 31.58
-10 0 0 -0.26 1.22
-10 0 0 0.74 1.93
-10 0 0 1.76 3.35
10 0 0 0.78 0.97
-10 0 2 736.11 30.49
10 0 2 793.69 22.82
-10 0 2 815.8 23.29
10 0 2 729.99 29.72
10 0 2 839.95 27.96
-10 0 2 793.57 27.12
-10 0 2 761.76 37.88
-10 0 4 -0.16 3.07
10 0 4 -1.4 3.23
10 0 4 -0.25 3.21
-10 0 4 1.97 2.76
-10 0 4 1.4 1.71
-10 0 6 395.1 21.25
10 0 6 415.08 28.1
-10 0 6 378.56 20.62
10 0 6 344.49 22.91
10 0 6 348.14 23.81
-10 0 6 407 19.74
10 0 6 375.34 23.96
10 0 6 370.21 25.47
10 0 6 351.74 19.08
10 0 6 406.48 24.81
10 0 6 335.46 25.09
10 0 6 402.57 28.66
-10 0 8 0.49 1.34
10 0 8 -0.26 2.22
10 0 8 6.31 3.96
10 0 8 -0.48 2.18
10 0 8 0.36 1.3
10 0 8 1.79 2.1
10 0 8 -0.55 1.08
10 -2 -8 13.65 3.68
10 -2 -8 20.99 4.19
10 2 -8 14.8 3
10 -2 -8 11.14 5.23
10 2 -8 10.35 4.07
10 -2 -6 375.9 18.29
10 2 -6 276.17 23.3
10 -2 -6 378.61 19.42
10 2 -6 369.16 17.66
10 -2 -6 288.18 17.07
10 2 -6 309.99 17.35
10 -2 -6 254.92 16.15
10 2 -6 417.91 30.82
-10 -2 -6 439.85 28.49
10 -2 -6 387.33 31.17
-10 2 -6 439.04 28.59
10 2 -6 362.9 29.98
-10 2 -6 353.74 21.89
-10 -2 -6 348.86 29.81
10 2 -6 306.94 25.54
-10 2 -6 333.12 25.52
10 2 -6 304.95 26.16
10 -2 -6 292.32 25.53
-10 -2 -6 372.73 29.15
10 -2 -6 306.33 27.08
10 -2 -4 2042.52 40.79
10 2 -4 2117.83 38.39
10 -2 -4 1996.18 40.28
10 2 -4 1720.9 35.79
10 -2 -4 1683.1 35.98
10 2 -4 1747.93 54.94
10 -2 -4 1776.36 56.13
10 2 -4 1867.28 52.62
-10 2 -4 1993.43 49.04
-10 2 -4 1876.27 56.29
-10 -2 -4 1974.13 46.17
10 -2 -4 1717.42 55.61
10 2 -4 1624.83 50.79
-10 2 -4 2303.98 44.94
-10 -2 -4 1848.42 54.58
10 -2 -4 1480.97 48.78
10 -2 -4 1630.58 52.85
10 2 -2 659.68 22.56
10 2 -2 641.39 16.88
-10 -2 -2 619.07 19.53
-10 2 -2 564.87 22.37
-10 2 -2 708.08 24.72
-10 -2 -2 587.28 25.78
-10 -2 -2 745.12 24.64
10 -2 -2 566.13 22.04
10 -2 -2 779.5 26.68
-10 2 -2 723.49 20.2
10 -2 -2 582.35 24.53
-10 2 -2 558.04 25.37
10 2 -2 647.87 20.92
-10 -2 -2 604.77 28.05
10 2 -2 578.21 23.77
-10 2 -2 595.95 28.59
10 -2 -2 588.09 25.24
-10 2 0 1449.1 35.92
10 -2 0 1396.4 35.66
-10 2 0 1228.71 32.12
-10 -2 0 1326.85 34.09
-10 2 0 1356.34 34.77
-10 2 0 1185.19 32.62
10 -2 0 1332.87 36.72
-10 -2 0 1202.32 36.43
-10 2 0 1106.57 33.07
10 2 0 1391.29 23.81
10 -2 0 1292.51 29.35
-10 -2 0 1145.81 42.97
10 -2 0 1127.21 29.85
-10 2 0 1019.84 42.56
-10 2 2 579.48 25.61
10 2 2 630.99 21.4
-10 2 2 660.95 22.19
10 2 2 507.32 25.02
10 -2 2 581.77 26.77
-10 -2 2 613.58 34.59
-10 2 2 566.34 34.04
10 -2 2 634.36 23.82
-10 -2 2 634.05 24.25
10 2 4 1938.71 56.51
10 2 4 1777.11 62.02
10 -2 4 1769.57 61.76
-10 -2 4 1872.23 64.24
-10 -2 4 2067.59 68.06
-10 2 4 1912.82 56.72
-10 2 4 2025.68 69.07
10 -2 4 1886.77 65.53
10 -2 6 310.97 22.56
10 -2 6 310.33 17.98
10 2 6 325.81 23.99
10 2 6 292.73 17.28
10 2 6 336.04 23.05
10 -2 6 307.64 23.78
10 2 6 295.87 23.59
10 2 6 395.83 28.35
10 -2 6 435.88 24.56
10 -2 6 328.71 26.32
10 -2 6 330.79 22.45
10 2 6 318.5 22.18
-10 -2 6 356.18 20.33
-10 2 6 342.42 19.11
10 2 6 367.17 27.3
10 -2 6 440.37 28.53
10 -2 6 380.18 18.14
-10 -2 6 347.47 20.78
-10 2 6 383.2 20.34
-10 -2 6 330.31 18.63
10 -2 6 345.7 23.38
10 2 6 282.84 21.69
10 -2 6 338.32 35.92
-10 -2 6 389.95 38.07
-10 -2 8 12.27 3.66
-10 2 8 14.72 3.47
10 2 8 15.78 5.08
10 -2 8 18.55 3.95
10 -2 8 10.44 4.26
10 2 8 16.69 5.09
10 2 8 13.76 5.58
10 -2 8 10.56 4.04
10 2 8 16.45 5.12
-10 -2 8 15.59 3.72
-10 -2 8 19.07 4.85
10 -2 8 17.76 4.27
10 2 8 12.74 3.18
10 2 8 19.41 3.94
10 -2 8 13.51 4.02
10 4 -8 80.63 11.32
10 4 -8 72.38 10.96
10 -4 -8 75.16 7.94
10 -4 -8 73.6 8.14
10 4 -8 58.95 6.15
10 -4 -6 1.94 2.37
10 -4 -6 0.87 1.76
10 -4 -6 0.96 1.76
10 4 -6 2.48 2.07
10 4 -6 -0.23 1.29
10 4 -6 1.28 1.53
-10 4 -6 0.41 4.52
10 4 -6 0.55 3.18
10 -4 -6 0.34 1.51
10 -4 -6 5.39 3.35
-10 4 -6 -0.82 2.38
10 4 -6 2.74 1.83
10 4 -6 1.61 1.36
-10 -4 -6 1.33 1.8
-10 4 -6 0.46 1.9
10 -4 -6 0.37 2.51
-10 -4 -6 1.84 3.38
10 -4 -4 1529.38 37.53
10 4 -4 1426.94 45.61
10 4 -4 1483.01 34.27
10 -4 -4 1508.66 37.22
10 4 -4 1480.42 52.07
10 4 -4 1724.15 51.06
10 -4 -4 1578.24 54.76
-10 4 -4 1526.88 57.08
10 -4 -4 1358.13 49.64
-10 -4 -4 1650.85 50.74
10 4 -4 1491.14 47.08
-10 4 -4 1392.43 47.36
10 -4 -4 1559.45 53.23
-10 4 -4 1509.79 41.88
10 4 -2 301.61 16.37
10 -4 -2 317.27 14.01
10 4 -2 290.48 17.28
10 -4 -2 284.97 19.08
10 4 -2 297.34 22.78
-10 -4 -2 346.83 18.2
-10 4 -2 298.54 22.04
10 -4 -2 262.79 17.09
-10 -4 -2 281.22 18.47
10 -4 -2 304.56 17.02
10 4 -2 299.42 15.61
-10 4 -2 261.66 16.48
-10 4 -2 305.73 18.17
-10 4 -2 279.36 14.62
10 -4 -2 322 18.75
10 4 0 903.75 24.15
-10 4 0 738.37 27.86
10 -4 0 871.11 22.99
10 -4 0 669.33 26.06
-10 4 0 675.27 36.61
-10 -4 0 726.72 29.56
10 4 0 730.4 25.05
-10 -4 0 727.34 29.69
-10 4 0 731.64 26.61
10 -4 0 714.43 28.63
-10 4 2 290.18 17.75
10 -4 2 282.18 18.96
10 4 2 259.19 18.1
10 4 2 311.65 16.57
-10 4 2 317.5 16.99
10 -4 2 300.11 17.59
-10 -4 2 293.33 17.26
-10 -4 2 303.43 25.32
-10 4 2 282.99 25.84
10 -4 2 284.1 19.07
10 -4 4 1519.29 57.61
-10 -4 4 1647.42 61.06
-10 4 4 1662.08 54.83
10 4 4 1508.04 57.91
10 4 4 1600.61 53.82
-10 -4 4 1757.86 65.82
-10 4 4 1890.76 69.3
-10 -4 6 2.88 2.77
10 4 6 6.29 6.01
-10 4 6 1.99 1.73
10 -4 6 3.19 2.39
10 -4 6 -0.07 2.67
10 -4 6 3.13 2.92
-10 4 6 0.27 2.04
10 -4 6 -1.26 3.46
10 4 6 1.43 1.63
10 4 6 6.82 3.62
10 4 6 -1.79 2.87
-10 -4 6 1.09 1.81
10 4 6 2.93 2.55
-10 4 6 2.25 1.9
10 -4 6 2.37 1.81
10 4 6 1.32 5.28
10 4 6 -1.22 1.59
10 -4 6 2.92 3.57
10 -4 6 -2.47 3.68
10 4 6 0.69 1.94
-10 -4 6 -1.07 1.04
10 4 8 51.84 8.36
10 -4 8 64.86 7.27
-10 -4 8 63.67 7.55
-10 4 8 62.12 6.74
10 4 8 62.63 9.41
10 -4 8 69.11 10.26
10 -4 8 75.78 12.04
10 4 8 61.45 9.22
-10 -4 8 73.73 8.2
10 4 8 70.93 8
-10 -4 8 65.98 8.93
10 -4 8 70.69 8.65
10 4 8 63.7 10.34
10 -6 -8 28.5 4.53
10 -6 -8 25.33 3.84
10 6 -8 24.56 3.71
10 -6 -8 22.51 4.39
10 6 -8 19.99 5.66
10 -6 -8 17.3 3.81
10 6 -6 67.3 13.39
10 -6 -6 70.69 13.5
10 -6 -6 39.62 10.36
10 6 -6 57.22 11.07
10 6 -6 36.59 8.3
-10 -6 -6 53.83 12.75
-10 -6 -6 44.93 10.71
-10 -6 -6 56.24 11.56
-10 6 -6 52.02 10.69
10 -6 -6 56.7 12.44
10 -6 -6 38.47 8.88
-10 6 -6 60.89 10.09
-10 -6 -6 63.42 13.26
10 6 -6 51.11 10.08
-10 6 -6 52.06 6.24
10 -6 -6 54.3 7.96
10 -6 -6 49.28 7.76
10 -6 -6 42.98 6.67
10 -6 -4 341.41 18.01
10 -6 -4 253.78 16.14
-10 6 -4 372.12 19.5
-10 6 -4 351.03 15.05
10 -6 -4 267.5 16.38
10 6 -4 260.42 19.59
10 6 -4 267.18 20.75
10 6 -4 294.5 23.83
10 -6 -4 305.49 25.34
-10 6 -4 302.73 27.93
10 -6 -4 273.27 22.9
-10 -6 -4 265.62 25.52
-10 -6 -4 332.38 23.69
-10 6 -4 292.43 22.59
10 6 -4 299.55 21.79
10 -6 -4 305.36 24.06
-10 6 -4 249.71 18.36
-10 6 -2 687.84 29.49
10 6 -2 720.66 25.39
10 -6 -2 740.19 22.72
10 -6 -2 687.85 22.54
10 -6 -2 637.04 31.33
-10 6 -2 668.14 38.66
10 6 -2 655.87 37.51
10 -6 -2 645.49 27.7
-10 -6 -2 701.97 32.99
-10 6 -2 645.47 28.33
10 -6 -2 777.34 28.39
-10 6 -2 656.92 29.6
-10 -6 -2 613.47 34.12
10 6 0 651.16 23.75
-10 -6 0 710.52 22.18
10 6 0 603.44 25.39
-10 6 0 720.36 27.88
-10 -6 0 685.87 30.29
10 -6 0 614.17 29.14
-10 6 0 692.41 28.78
10 -6 0 608.46 28.22
10 6 0 660.61 34.41
-10 6 0 662.83 40.02
10 -6 2 642.39 30.64
10 -6 2 647.4 31.12
10 -6 2 717.93 30.16
-10 -6 2 723.46 30.57
10 6 2 607.64 28.93
-10 6 2 786.15 37.75
-10 6 2 744.39 29.81
10 6 2 732.95 28.95
-10 6 2 745.38 28.7
-10 6 2 723.7 44.28
10 6 4 319.89 26.85
10 6 4 332.1 25.34
-10 6 4 324.23 25.39
-10 -6 4 368.77 32.67
10 -6 4 307.17 26.48
-10 -6 4 317.94 27.5
-10 6 6 49.31 9.84
10 -6 6 44.97 8.79
10 -6 6 39.48 7.05
-10 -6 6 55.22 8.51
10 -6 6 55.16 11.07
10 6 6 43.18 8.81
10 6 6 60.66 10.52
-10 -6 6 58.11 8.73
10 6 6 44.97 9.68
10 6 6 59.73 10.11
-10 6 6 56.7 9.1
10 -6 6 45.52 6.8
10 6 6 45.69 8.24
-10 -6 6 54.23 7.3
10 6 6 46.4 8.81
-10 -6 6 43.21 7.17
10 -6 6 53.02 9.61
-10 -6 6 89.62 18.93
-10 6 6 79.48 15.14
10 -6 6 51 14.79
10 6 6 46.63 7.09
-10 6 6 54.27 8.11
10 6 6 82.12 15.9
-10 -6 8 20.18 4.12
-10 6 8 20.93 3.5
10 6 8 16.08 5.21
10 6 8 13.64 3.94
10 -6 8 18.99 4.09
10 -6 8 27.71 7.19
10 6 8 14.67 4.54
-10 -6 8 18.01 4.18
10 -6 8 26.98 5.91
-10 -6 8 18.75 4.24
-10 -6 8 17.1 4.51
10 6 8 16.95 3.89
10 -6 8 15.16 4.28
10 6 8 15.9 4.77
10 8 -8 57.29 5.32
10 8 -8 64.04 6.64
10 -8 -8 61.96 6.79
10 -8 -8 61.56 6.49
10 -8 -8 62.62 6.09
10 8 -8 52.44 5.73
10 -8 -6 115.88 12.33
-10 8 -6 136.87 10.54
10 -8 -6 119.76 12.34
10 8 -6 122.86 15.53
10 -8 -6 98.74 10.67
10 8 -6 139.31 11.05
10 -8 -6 158.17 13.53
10 8 -6 137.31 16.5
-10 -8 -6 144.11 18.86
-10 8 -6 141.27 17.82
-10 -8 -6 150.93 20.91
-10 8 -6 137.6 15.54
10 -8 -6 117.04 17.34
10 -8 -4 427.96 21.94
10 8 -4 554.79 21.61
10 8 -4 468.96 31.81
10 -8 -4 494.31 34.23
-10 8 -4 445.28 37.17
10 8 -4 526.28 40.42
10 -8 -4 387.73 28.56
-10 -8 -4 404.06 33.87
-10 8 -4 442.75 29.36
-10 8 -4 387.43 25.05
10 -8 -4 509.28 31.79
-10 8 -4 416.15 29.16
-10 -8 -4 397.14 33.41
-10 -8 -4 383.7 30.99
10 -8 -4 528.01 30.61
-10 8 -4 454.47 18.76
10 8 -4 411.75 25.71
10 -8 -4 381.33 20.7
10 -8 -4 376.69 20.95
-10 8 -4 528.36 18.31
10 -8 -2 309.24 16.77
-10 8 -2 323.57 30.19
10 8 -2 304.98 28.29
10 -8 -2 319.83 24.45
10 -8 -2 321.36 20.6
-10 8 -2 292.89 20.34
10 8 -2 327.54 20.34
-10 -8 -2 280.91 24.75
-10 8 -2 284.9 21.19
10 8 -2 371.24 18.03
10 8 -2 324.57 13.82
-10 -8 -2 322.38 16.39
-10 8 -2 292.81 21.13
10 8 -2 300.71 18.28
-10 8 -2 347.9 15.02
10 -8 -2 322.22 16.23
10 -8 -2 274.62 15.35
-10 8 0 368.37 16.83
-10 -8 0 285.27 15.73
10 -8 0 421.82 16.06
10 8 0 269.27 17.69
-10 8 0 353.7 22.39
10 -8 0 279.72 22.05
-10 8 0 318.18 27.79
10 8 0 325.47 26.6
-10 -8 0 317.15 22.43
-10 -8 0 310.17 23
10 8 0 290.47 19.69
-10 8 0 319.98 19.8
-10 -8 2 444.49 19.52
10 -8 2 324.66 22.6
10 8 2 304.52 21.74
-10 -8 2 338.41 23.48
-10 8 2 348.35 27
-10 8 2 350.77 23.2
10 8 2 336.06 22.21
10 -8 2 265.43 21.68
-10 -8 2 407.22 24.41
10 -8 2 267.97 22.27
10 8 4 477.74 32.16
-10 8 4 525.76 34.85
10 8 4 546.03 35.59
10 -8 4 475.2 35.42
-10 -8 4 514.42 37.46
-10 -8 4 659.15 47.09
10 8 4 474.95 25.34
-10 8 4 505.18 27.04
10 8 4 464.43 30.93
10 -8 4 480.89 20.69
-10 -8 4 676.91 27.52
10 -8 4 595.88 28.74
-10 8 4 500.57 31.07
-10 8 4 450.02 27.36
10 -8 4 618.84 24.89
10 -8 4 396.54 27.87
-10 -8 4 421.68 23.4
-10 -8 4 583.82 30.3
10 -8 4 466.29 30.29
-10 -8 4 542.27 23.57
10 -8 4 558.13 30.23
10 -8 4 597.83 25.51
-10 8 6 124.1 14.13
-10 -8 6 141.79 11.64
10 -8 6 118.99 11.29
-10 8 6 112.95 14.8
10 -8 6 114.88 14.16
10 -8 6 131.21 12.72
10 8 6 115.91 14.03
-10 -8 6 127.69 13.28
10 8 6 122.78 14.38
10 -8 6 123.24 17.16
-10 -8 6 104.74 11.34
10 8 6 140.19 14.81
10 8 6 119.29 11.65
-10 8 6 139.82 12.8
10 8 8 50.64 7.69
10 -8 8 65.52 10.08
-10 -8 8 60.2 6.95
-10 -8 8 66.95 6.73
10 -8 8 49.45 5.97
10 8 8 50.22 7.18
-10 8 8 69.14 7.75
10 8 8 59.18 6.28
10 8 8 55.61 8.43
10 8 8 55.32 8.08
-10 -8 8 52.49 7.68
10 -8 8 59.62 7.26
10 10 -8 7.11 1.64
10 -10 -8 7.11 2.11
10 10 -8 4.99 1.75
10 -10 -8 6.49 1.66
10 10 -6 29.46 4.79
10 10 -6 30.47 5.44
10 10 -6 32.52 5.45
10 -10 -6 29.61 6.22
-10 10 -6 35.64 5.52
10 -10 -6 28.36 5.96
-10 -10 -6 28.2 5.77
10 10 -6 36.35 8.51
10 -10 -6 31.78 5.96
-10 10 -6 32.71 8.2
10 10 -6 34.4 5.54
10 -10 -6 28.76 5.77
10 -10 -6 35.4 9.55
10 10 -6 43.76 8.97
-10 -10 -6 33.45 8.84
-10 -10 -6 33.35 9.3
-10 10 -6 31.65 8.57
10 -10 -4 612.76 37.3
-10 10 -4 730.56 39.87
-10 -10 -4 566.57 41.06
-10 10 -4 647.17 38.29
-10 -10 -4 569.03 40.55
-10 -10 -4 686.4 46.7
10 -10 -4 692.73 38.7
10 10 -4 727.19 33.96
10 10 -4 803.19 43.53
10 -10 -4 841.28 47.07
-10 10 -4 713.69 51.28
10 10 -4 829.04 55.24
10 -10 -4 779.01 33.28
10 10 -4 642.72 24.35
10 10 -4 690.73 25.45
10 -10 -4 561.53 27.04
10 10 -4 625.44 24.78
10 10 -4 587.57 23.76
-10 10 -4 553.76 34.7
10 10 -4 570.42 32.31
-10 10 -4 568.31 23.05
10 -10 -4 559.73 26.44
10 -10 -4 533.07 26.47
-10 -10 -4 640.71 28.04
10 -10 -2 39.47 6.51
10 -10 -2 44.3 10.41
-10 10 -2 32.89 10.36
10 10 -2 34.66 10.87
10 -10 -2 39.76 7.61
-10 -10 -2 33.43 9.19
10 10 -2 45.85 8.29
-10 10 -2 31.18 7.61
-10 -10 -2 31.62 8.92
-10 -10 -2 32.12 8.8
10 10 -2 38.25 5.14
-10 -10 -2 31.15 6.55
-10 10 -2 36.1 5.49
-10 10 -2 25.48 6.48
10 10 -2 48.02 5.67
10 -10 -2 37.79 5.91
10 -10 -2 36.86 6.21
10 10 -2 29.29 6.88
-10 10 0 92.02 8.87
-10 10 0 80.6 8.83
10 -10 0 91.43 9.06
-10 -10 0 91.4 10.45
10 10 0 70.35 10.05
-10 10 0 105.81 13.35
-10 10 0 96.74 16.7
10 10 0 104.36 16.92
-10 -10 0 79.73 13.11
-10 10 0 92.44 12.07
-10 10 0 108.38 12.24
-10 -10 0 86.31 14.02
-10 -10 2 46.98 7.14
10 10 2 48.05 9
-10 10 2 54.11 11.71
10 -10 2 42.18 9.6
-10 -10 2 44.76 9.81
-10 10 2 46.06 9.3
10 10 2 37.33 7.82
10 -10 2 34.63 8.72
10 -10 2 37.22 9.05
10 10 4 848.43 46.26
-10 10 4 795.75 46.07
10 -10 4 810.66 49.34
-10 -10 4 909.5 53.05
10 10 4 608.66 30.5
10 10 4 783.41 34.62
-10 10 4 589.16 30.96
10 -10 4 606.12 24.33
-10 10 4 795.48 38.15
-10 10 4 571.53 32.21
-10 10 4 615.91 36.16
10 -10 4 883.21 29.84
10 -10 4 811.48 34.32
10 10 4 820.27 34.61
-10 -10 4 595.71 29.35
-10 -10 4 672.71 34.67
10 10 4 913.73 41.09
-10 10 4 821 67.68
10 -10 4 521.68 33.75
10 -10 4 593.39 35.49
-10 -10 4 745.77 28.56
-10 -10 4 598.51 25.27
10 10 4 637.17 27.17
10 -10 4 624.08 33.77
10 -10 4 726.27 31.72
10 -10 4 684.53 28.5
10 10 6 24.6 6.37
-10 10 6 31.08 7.06
-10 -10 6 34.99 5.26
10 -10 6 28.48 5.63
10 -10 6 21.6 6.36
-10 10 6 35.8 8.06
10 -10 6 30.52 5.98
10 -10 6 27.35 7.93
-10 -10 6 44.53 8.26
-10 -10 6 32.08 6.72
10 10 6 33.67 7.2
10 10 6 34.3 6.52
-10 -10 6 29.44 5.93
-10 -10 6 32.64 6.28
10 -10 6 44.37 7.5
10 10 6 30.4 5.73
-10 10 6 36.84 6.48
10 -10 8 5.23 3.29
-10 -10 8 9.22 2.6
10 10 8 8.19 3.05
10 10 8 5.25 2.61
-10 10 8 3.07 1.19
-10 -10 8 9.88 2.11
-10 -10 8 3.62 2.1
10 -10 8 11.2 3.24
10 10 8 8.37 1.9
10 -10 8 8.18 2.51
10 10 8 4.73 2.54
10 12 -8 4.81 1.63
10 -12 -8 8.16 1.81
10 -12 -6 90.62 10.22
10 12 -6 91.61 8.19
-10 12 -6 99.59 14.07
-10 -12 -6 95.36 10.2
10 -12 -6 102.82 11
10 12 -6 112.82 14.14
-10 12 -6 93.93 8.72
10 12 -6 103.1 9.45
10 -12 -6 98.7 10.69
10 -12 -6 98.14 9.66
10 12 -6 92.74 9.02
10 12 -6 89.51 8.59
10 12 -6 108.73 8.33
10 -12 -4 35.72 9.54
-10 -12 -4 31.27 10.47
-10 -12 -4 25.41 8.7
-10 -12 -4 19.76 8.49
-10 -12 -4 21.41 8.11
10 -12 -4 37.06 9.64
-10 12 -4 24.73 8.01
10 -12 -4 28.08 6.35
-10 12 -4 29.24 6.7
10 -12 -4 26.76 6.82
10 12 -4 18.69 4.36
-10 -12 -4 26.88 6.28
10 -12 -4 23.24 5.37
-10 12 -4 25.29 8.22
-10 12 -4 19.99 4.59
10 12 -4 28.82 5.35
10 -12 -4 22.41 5.63
10 12 -4 24.17 7.57
10 12 -4 26.97 5.13
10 -12 -4 19.15 5.63
10 -12 -4 24.18 6.05
10 12 -4 22.22 4.72
10 12 -4 20.41 4.48
-10 -12 -2 677.88 45.22
-10 -12 -2 772.13 47.66
-10 12 -2 692.72 39.05
-10 -12 -2 661.43 45.85
-10 -12 -2 938.22 51.3
-10 12 -2 852.35 58.63
10 12 -2 854.56 57.59
-10 -12 -2 913.52 36.21
-10 12 -2 893.94 37.13
10 -12 -2 788.01 38.21
10 12 -2 999.5 28.45
-10 12 -2 890.68 40.27
-10 -12 -2 674.44 31.28
10 12 -2 829.96 25.66
10 -12 -2 753 28.21
10 -12 -2 680.02 28.17
10 12 -2 567.23 33.6
-10 12 -2 628.08 36.86
10 12 -2 937.64 29.29
10 12 -2 869.86 39.45
10 12 -2 732.47 26.26
10 -12 -2 710.28 32.54
10 12 -2 832.72 30.07
10 -12 -2 629.37 28.38
10 12 -2 704.23 26.27
-10 12 -2 672.4 28.73
10 12 -2 786.61 27.6
-10 -12 0 309.01 27.8
-10 -12 0 370.1 28.91
-10 -12 0 314.21 29.63
-10 12 0 356.91 35.63
10 12 0 328.15 33.26
10 -12 0 421.92 30.33
-10 -12 0 450.82 31.59
-10 12 0 328.34 22.75
10 -12 0 341.64 24.05
-10 -12 0 330.94 22.77
10 -12 0 321.36 24.12
-10 12 0 312.61 24.07
-10 -12 0 312.19 18.89
-10 -12 0 288.21 20.07
10 12 0 352.45 26.56
-10 -12 0 413.01 25.82
10 12 0 324.65 17.67
-10 12 0 340.47 40.67
10 -12 0 474.24 23.95
10 -12 0 295.1 19.44
-10 12 0 496.34 22.9
10 12 0 400.32 19.97
10 -12 0 407.63 25.52
-10 12 0 271.94 17.73
10 12 0 321.74 17.42
10 12 0 322.12 17.68
10 -12 0 325.87 18.46
-10 12 0 327.21 17.68
10 -12 2 579.4 38.3
10 -12 2 697.05 41.79
10 -12 2 961.07 49.4
-10 -12 2 1071.51 52.46
-10 12 2 962.8 47.89
10 12 2 929.9 45.96
10 12 2 923.87 30.67
-10 12 2 877.7 30.83
-10 12 2 802.66 39.51
-10 12 2 664.89 36.88
10 -12 2 641.99 35
-10 12 2 780.52 34.34
-10 -12 2 759.95 35.53
-10 12 2 683.31 37.04
-10 -12 2 746.02 37.23
10 12 2 772.95 40.88
-10 -12 2 817.89 32.91
10 -12 2 679.21 37.02
-10 12 2 592.01 58.15
10 12 2 669.07 26.73
10 -12 2 812.81 33.69
-10 -12 2 818.16 35.46
-10 12 2 708.59 30.57
10 12 2 980.93 32.51
10 12 2 728.36 29.27
10 -12 2 714.72 36.2
-10 -12 2 981.94 33.55
10 12 2 698.67 27.1
10 12 2 682.22 26.62
10 12 4 19.02 5.62
10 12 4 26.89 6.76
-10 12 4 22.53 6.12
-10 -12 4 26.22 6
-10 12 4 17.24 5.34
-10 12 4 32.34 8.57
-10 -12 4 29.24 7.81
-10 -12 4 22.97 5.73
10 -12 4 32.26 9.25
-10 12 4 26.09 13.59
10 -12 4 20.86 6
10 12 4 19.55 5.03
10 -12 4 24.9 6.06
-10 -12 4 22.46 4.92
-10 -12 4 26.99 5.3
10 -12 4 17.34 4.7
10 -12 6 81.7 10.68
10 12 6 88.78 11.02
-10 12 6 93.2 12.83
-10 -12 6 91.16 11.35
10 -12 6 103.42 9.44
10 -12 6 66.73 12.05
10 12 6 96.03 10.82
-10 -12 6 93.2 11.03
-10 -12 6 93.4 11.74
-10 12 6 83.71 11.17
10 -12 6 121.39 12.13
-10 -12 6 97.5 9.91
-10 -12 6 88.33 9.41
10 12 6 92.2 9.29
-10 12 6 96.26 9.68
10 -12 8 7.43 2.97
-10 -12 8 5.27 1.66
10 12 8 4.71 1.98
10 12 8 5.31 1.52
10 12 8 5.75 2.08
-10 14 -6 13.19 4.09
-10 -14 -6 16.86 4.01
-10 -14 -6 8.87 2.65
10 14 -6 19.19 3.47
10 -14 -6 18.08 4.29
-10 14 -6 9.5 2.71
-10 -14 -6 12.51 3.21
10 -14 -6 14.6 3.31
10 14 -6 11.97 3.31
10 -14 -6 13.65 3.53
10 14 -6 10.85 2.55
10 -14 -6 14.81 3.48
-10 -14 -4 7.71 3.71
-10 14 -4 14.27 5.75
10 -14 -4 26.27 9.63
10 -14 -4 12.04 3.97
-10 14 -4 13.53 5.28
-10 14 -4 10.69 4.92
-10 14 -4 11.54 5.38
-10 14 -4 9.71 3.81
10 -14 -4 10.57 4.21
10 14 -4 9.75 3.06
10 14 -4 9.76 4.35
10 -14 -4 10.06 4.08
-10 -14 -4 11.12 3.89
10 -14 -4 13.8 3.64
-10 -14 -4 14.18 4.31
10 14 -4 12.82 4.07
10 -14 -4 4.87 1.34
10 -14 -4 8.94 3.82
10 14 -4 7.88 2.51
-10 -14 -4 6.73 2.69
10 14 -4 12.03 3.26
-10 -14 -2 150.08 22.4
-10 -14 -2 182.54 24.1
10 -14 -2 139.13 15.8
-10 14 -2 153.07 16.52
-10 -14 -2 165.28 16
10 -14 -2 149.02 17.6
-10 14 -2 159.69 18.18
10 -14 -2 181.59 14.7
-10 -14 -2 139.95 14.81
10 -14 -2 202.37 14.43
10 14 -2 142.72 17.67
-10 -14 -2 147.47 14.89
10 14 -2 177.45 18.46
10 14 -2 185.57 13.09
-10 -14 -2 156.25 15.9
10 -14 -2 150.69 15.41
-10 14 -2 213.8 15.06
10 14 -2 155.51 13.8
-10 14 -2 137.36 13.42
10 14 -2 143.9 12.6
10 -14 -2 140.92 14.03
10 14 -2 169.23 13.38
10 -14 0 1383.09 65.08
-10 14 0 2297.55 96.89
10 14 0 2341.89 95.58
10 -14 0 1502.47 51.52
-10 14 0 1266.01 48.64
10 -14 0 1290.92 50.14
-10 -14 0 1457.69 51.41
10 -14 0 1358.3 53.06
-10 14 0 1325.56 53.27
-10 -14 0 1585.83 44.95
-10 14 0 1292.68 82.77
10 14 0 1414.51 57.27
10 14 0 1381.12 39.71
-10 -14 0 1660.11 54.82
-10 14 0 1542.01 44.12
10 -14 0 1752.93 48.65
-10 -14 0 1372.81 49.92
10 -14 0 1073.97 39.89
10 14 0 1436.46 41.69
10 -14 0 1542.2 53.39
-10 -14 0 1314.1 44.21
-10 14 0 1626.76 40.8
10 14 0 1403.94 40
-10 14 0 1274.59 40.89
10 14 0 1282.21 38.1
10 -14 2 170.94 21.49
10 -14 2 170.33 21.98
10 14 2 169.47 13.7
-10 14 2 163.67 13.98
-10 14 2 156.48 17.65
-10 14 2 116.21 16.25
10 -14 2 138.58 17.18
-10 -14 2 151.66 16.62
-10 14 2 180.61 16.73
-10 14 2 150.29 18.25
10 -14 2 139.87 17.39
-10 -14 2 155.16 17.78
10 14 2 145.9 18.58
-10 -14 2 185.1 15.8
-10 14 2 123.69 27.51
-10 -14 2 150.28 16.07
10 14 2 142.88 13.66
10 14 2 166.84 13.95
10 -14 2 133.23 16.28
10 -14 2 142.86 14.79
-10 -14 2 181.24 15.11
10 14 2 159.7 13.46
10 14 2 143.02 12.76
10 -14 2 143.93 14.15
10 14 4 12.01 4.3
-10 14 4 7.91 3.68
10 14 4 14.03 4.65
-10 -14 4 18.99 5.69
-10 14 4 9.94 4.31
-10 14 4 8.44 4.78
-10 -14 4 9.24 4.01
-10 -14 4 10.52 4.33
-10 14 4 2.2 5.88
10 -14 4 10.22 3.26
10 14 4 23.43 11.36
10 -14 4 10.63 4.08
10 -14 4 5.1 2.8
10 -14 4 14.95 4.77
-10 14 6 13.98 4.33
10 14 6 8.77 2.21
10 14 6 9.39 3.05
-10 -14 6 11.35 3.28
-10 14 6 7.06 3.06
10 14 6 12.65 4.5
10 -14 6 13 3.32
-10 -14 6 10.92 3.96
-10 -14 6 11.28 3.42
10 -14 6 11.82 3.73
10 14 6 13.15 3.13
-10 14 6 15.56 3.52
10 16 -6 56.52 4.78
10 -16 -6 71.75 5.78
10 -16 -6 50.05 5.52
10 16 -6 48.24 5.23
-10 16 -6 49.12 6.04
10 16 -6 65.88 6.45
-10 16 -4 97.14 12.38
10 16 -4 144.33 13.44
10 -16 -4 95.77 11
-10 16 -4 98.1 11.03
10 -16 -4 133.37 11.98
-10 -16 -4 101.11 10.91
10 -16 -4 162.35 12.27
-10 -16 -4 113.15 11.66
10 -16 -4 94.42 11.09
10 16 -4 94.29 9.87
-10 -16 -4 101.12 9.99
-10 16 -4 117.87 11.16
10 16 -4 117.27 8.87
10 16 -4 94.06 8.98
10 -16 -4 128.44 9.99
10 -16 -2 61.35 13.3
10 -16 -2 51.92 9.62
10 16 -2 69.87 10.48
-10 16 -2 48.36 8.93
-10 -16 -2 54.54 8.55
-10 16 -2 60.48 10.85
-10 -16 -2 72.56 10.16
-10 -16 -2 64.27 9.58
-10 -16 -2 62.72 9.82
10 -16 -2 55.14 9.4
-10 16 -2 70 8.27
10 16 -2 62.76 8.7
-10 -16 -2 49.08 8.56
10 16 -2 62.79 7.97
-10 16 -2 67.29 9.16
10 16 -2 60.17 7.98
-10 16 -2 64.84 8.05
10 -16 0 22.06 8.26
10 -16 0 20.81 6.27
10 -16 0 16.87 6.06
-10 -16 0 16.85 5.25
-10 16 0 17.47 6.19
-10 16 0 22.25 7.18
-10 -16 0 32.02 6.3
-10 -16 0 31.03 7.44
10 16 0 23.21 7.8
-10 16 0 13.5 7.66
10 -16 0 23.88 6.64
10 16 0 28.54 5.88
10 -16 0 19.58 6.03
-10 -16 0 27.8 7.34
10 16 0 21.79 5.15
-10 16 0 28.84 5.91
10 16 0 20.07 4.96
10 16 0 23.11 4.99
-10 -16 0 23.77 5.79
10 -16 2 86.16 14.9
10 -16 2 97.76 16.93
10 16 2 57.83 7.98
-10 16 2 59.52 8.44
-10 16 2 58.98 10.52
-10 16 2 50.04 10.41
-10 -16 2 59.58 10.63
10 -16 2 38.61 9.04
-10 -16 2 72.72 9.37
-10 -16 2 70.06 12.04
-10 16 2 53.48 18.09
10 16 2 60.8 8.23
10 -16 2 54.82 10.43
-10 -16 2 59.34 10.08
10 16 2 51 8.05
10 -16 2 58.46 9.31
10 16 2 59.35 8.05
10 16 2 55.33 7.91
10 -16 2 58.16 9.02
10 16 4 94.03 10.94
-10 16 4 90.56 11.53
-10 -16 4 120.32 12.55
-10 16 4 101.73 12.02
10 16 4 108.07 12.48
10 -16 4 113.7 13.2
-10 16 4 170.33 29.17
10 16 4 197.45 29.52
-10 -16 4 108.33 13.6
-10 -16 4 110.28 11.55
10 -16 4 97.02 12.99
10 -16 4 103.39 11.7
10 -16 4 123.02 11.18
-10 -16 6 70.42 6.09
10 16 6 48.14 6.53
-10 16 6 54.87 6.71
10 16 6 46.8 5.37
-10 -16 6 44.77 5.75
-10 -16 6 63.96 7.32
10 -16 6 54.98 7.44
-10 -16 6 53.08 5.85
10 -16 6 47.28 5.89
10 16 6 70.1 5.27
-10 16 6 66.06 5.33
10 18 -4 57.62 7.3
10 -18 -4 41.84 6.01
-10 -18 -4 53.27 7.43
-10 18 -4 50.47 7.29
-10 -18 -4 62.23 7.09
10 18 -4 60.01 5.8
10 -18 -4 55.39 6.89
10 18 -4 42.73 5.46
10 -18 -4 72.96 5.39
10 18 -4 48.81 5.35
-10 18 -4 59.78 6.63
10 -18 -4 54.43 6.11
-10 -18 -4 56.9 6.42
-10 -18 -2 17.58 5.74
10 -18 -2 12.29 3.68
10 18 -2 21.99 4.79
-10 -18 -2 15.65 4.12
-10 18 -2 21.75 6.72
-10 18 -2 4.79 2.81
-10 -18 -2 18.39 4.51
-10 -18 -2 19.24 4.66
10 18 -2 24.99 8.72
-10 18 -2 17.4 3.86
10 18 -2 12.94 3.53
-10 -18 -2 15.44 4.12
10 18 -2 18.51 4.25
10 -18 -2 15.43 4.5
10 -18 -2 20.63 4.42
-10 18 -2 17.04 4.09
10 18 -2 17.77 3.75
10 18 -2 18.25 3.9
-10 -18 -2 13.74 3.91
10 -18 0 23.35 7.32
10 18 0 14.13 3.63
-10 18 0 15.12 3.84
-10 18 0 13.43 4.7
-10 18 0 13.93 5.17
10 -18 0 12.36 4.61
-10 -18 0 13.17 4.21
-10 -18 0 16.12 4.46
-10 -18 0 17.9 4.57
-10 18 0 9.02 6.97
10 18 0 22.38 10.93
10 -18 0 17.91 5.56
10 18 0 15.43 3.72
-10 -18 0 12.4 4.35
-10 18 0 16.32 4.35
10 18 0 13.97 3.98
10 18 0 13.74 3.64
10 -18 0 13.22 3.53
10 18 0 13.98 3.88
-10 -18 0 14.94 4.4
10 18 2 14.9 3.5
-10 18 2 18.43 4.15
-10 18 2 14.73 4.4
-10 -18 2 19.64 5.51
-10 18 2 17.86 5.74
-10 -18 2 13.57 4.29
-10 18 2 20.39 10.35
10 18 2 20.93 11.66
10 -18 2 12.35 4.79
-10 -18 2 18.44 5.21
10 -18 2 9.5 3.46
10 18 2 15.75 4.23
10 -18 2 17.53 4.49
10 18 4 42.17 6.06
-10 18 4 46.9 6.99
-10 -18 4 60.14 7.3
-10 -18 4 55.65 8.25
10 18 4 51.25 13.12
-10 -18 4 56.38 6.4
10 -18 4 39 6.69
10 -18 4 38.17 5.99
10 18 4 57.58 5.43
-10 18 4 57.18 5.81
10 20 -2 33.83 3.78
-10 20 -2 28.47 3.53
-10 20 -2 19.22 4.29
-10 20 -2 22.16 4.73
-10 20 -2 20.83 4.46
10 -20 -2 22.17 4.52
-10 -20 -2 25.76 4.98
-10 -20 -2 27.55 4.47
10 20 -2 29.11 3.86
10 20 -2 26.14 4.07
10 -20 -2 35.7 4.51
10 -20 -2 35.73 4.49
10 20 -2 23.4 3.46
10 20 0 3.97 1.38
-10 20 0 2.99 1.25
10 -20 0 4.89 2.5
-10 -20 0 1.95 1.64
-10 -20 0 6.37 2.5
-10 20 0 3.99 2.28
10 20 0 0.65 2.52
-10 20 0 3.58 2.15
-10 20 0 7.69 3.02
10 20 0 2.7 1.14
10 -20 0 8.51 3.37
10 20 0 5.36 1.97
10 -20 0 2.38 1.52
-10 -20 2 24.02 4.89
-10 20 2 30.15 5.69
-10 20 2 23.62 4.5
10 20 2 29.83 4.81
10 -20 2 26.88 5.59
-10 -20 2 35.59 5.52
-10 -20 2 28.01 4.83
10 20 2 24.65 8.15
10 -20 2 30.45 4.68
11 -1 -9 20.61 2.73
11 1 -7 590.82 36.28
11 -1 -7 533.4 35.42
11 1 -7 477.62 31.48
11 1 -7 595.49 22.84
11 -1 -7 520.37 22.85
11 1 -7 522.62 23.38
11 -1 -7 487.53 22.8
11 -1 -5 12.23 3.26
11 1 -5 6.59 2.36
11 -1 -5 5.87 2.72
11 -1 -5 8.39 3.28
11 1 -5 7.99 2.68
11 -1 -5 7.19 3.06
-11 1 -5 8.58 3.52
-11 1 -5 6.01 2.8
-11 -1 -5 13.1 4.92
11 1 -5 9.84 4.64
11 1 -5 9.67 4.37
11 -1 -5 4.23 3.41
-11 1 -5 6.25 2.14
-11 1 -5 5.72 3.28
-11 -1 -5 2.72 2.09
11 -1 -5 6.64 3.83
11 1 -5 10 5.53
11 -1 -3 452.82 17.13
11 1 -3 411.05 15.33
11 -1 -3 370.71 14.87
11 1 -3 328.72 13.65
11 1 -3 337.27 21.46
-11 -1 -3 364.3 19.94
11 -1 -3 343.13 21.76
-11 1 -3 423.15 18.17
-11 1 -3 354.62 21.24
-11 -1 -3 371.79 20.51
-11 1 -3 417.51 21.16
-11 -1 -3 353.98 17.98
11 1 -3 328.26 19.72
11 -1 -3 308.84 19.24
-11 1 -3 349.81 18.99
11 -1 -3 332.87 21.23
-11 1 -3 460.58 16.95
11 1 -1 445.04 18
11 1 -1 540.68 12.03
11 -1 -1 431.12 19.2
-11 -1 -1 398.42 24.87
-11 1 -1 368.16 24.27
-11 1 -1 399.95 20.17
11 -1 -1 601.75 22.37
-11 1 -1 462.85 18.18
-11 -1 -1 485.58 21.64
-11 -1 -1 435.11 19.8
-11 1 -1 443.68 20.5
11 -1 -1 503.53 17.47
-11 -1 -1 390.79 20.4
-11 -1 1 379.08 21.72
-11 1 1 490.98 10.92
11 -1 1 425.24 20.22
11 1 1 397.44 19.6
11 -1 1 517.84 13.02
-11 -1 1 472.07 12.08
-11 -1 1 379.56 26.94
-11 1 1 374.15 27.45
-11 1 1 404.41 22.09
11 1 1 439.73 17.52
-11 1 1 404.75 19.75
-11 -1 1 511.77 21.92
11 -1 1 536.28 17.35
11 1 3 356.49 19.81
-11 1 3 373.58 20
11 -1 3 336.93 24.23
11 1 3 314.61 23.32
11 -1 3 334.51 22.24
-11 -1 3 380.86 23.65
-11 -1 3 353.33 28.26
-11 1 3 353.37 28.38
-11 -1 5 9.76 6.31
11 -1 5 5.89 3.77
11 1 5 5.02 4.38
11 -1 5 10.3 6.17
11 -1 7 462.64 29.98
11 1 7 526.45 28.92
11 -1 7 549.77 28.69
11 1 7 535.4 33.19
11 -1 7 519 33.41
11 1 7 458.13 30.13
-11 1 7 625.09 23.87
-11 -1 7 516.49 22.97
11 1 7 480.82 28.57
11 -1 7 478.37 28.24
11 -1 7 608.32 22.65
11 -1 7 490.34 28.19
11 1 7 499.08 28.27
11 -1 7 561.22 32.24
-11 -1 7 550.43 26.1
-11 1 7 552.58 24.73
-11 1 7 571.71 25.49
11 1 7 520.15 32.13
11 1 7 471.15 22.72
11 -1 7 469.94 22.71
11 1 7 560.42 24.79
11 -1 7 515.87 24.67
11 1 7 496.92 30.26
-11 1 9 23.79 3.15
-11 -1 9 15.36 2.92
11 1 9 24.84 3.68
11 -1 9 24.27 3.99
-11 -1 9 14.33 2.9
-11 1 9 18.9 3.33
11 3 -9 47.05 4.07
11 -3 -9 39.83 4.02
11 -3 -7 27.22 5.13
11 -3 -7 23.99 5.17
11 3 -7 33.68 5.69
11 3 -7 30.19 4.92
11 -3 -7 31.8 5.05
11 -3 -7 32.25 5.46
11 3 -7 31.27 8.13
11 3 -7 33.25 8.78
11 -3 -7 27.93 7.97
11 3 -5 10.55 2.93
11 -3 -5 14.17 3.73
11 -3 -5 12.47 3.61
11 3 -5 10.12 1.96
11 -3 -5 7.68 2.81
11 3 -5 17.06 5.6
11 3 -5 10.84 4.72
11 -3 -5 11.98 5.5
-11 3 -5 9.23 4.36
-11 -3 -5 16.1 6.36
11 -3 -5 14.93 6.89
-11 3 -5 12.8 3.87
11 3 -5 12.58 4.62
11 3 -5 10.96 4.65
-11 3 -5 18.59 5.86
11 -3 -5 9.84 3.9
-11 -3 -5 10.91 3.87
11 -3 -3 150.09 10.49
11 3 -3 117.41 11.53
11 -3 -3 151.53 10.43
11 3 -3 172.82 9.9
11 3 -3 149.07 9.42
11 -3 -3 126.99 9.07
11 3 -3 133.51 13.64
11 -3 -3 142.54 14.64
11 3 -3 149.02 12.35
-11 3 -3 136.58 16.17
-11 -3 -3 166.62 14.88
-11 3 -3 132.48 12.66
11 3 -3 133.27 12.12
11 -3 -3 139.06 13.8
-11 -3 -3 169.38 11.2
-11 -3 -3 217.56 14.15
11 -3 -3 228.42 15.45
-11 -3 -3 124.93 13.24
-11 3 -3 151.92 11.07
11 -3 -3 125.7 13.32
-11 3 -1 2615.77 48.33
11 3 -1 2926.59 46.12
-11 -3 -1 2432.8 53.68
-11 3 -1 2139.16 51.76
11 -3 -1 2238.81 50.07
-11 -3 -1 2411.1 64.36
11 3 -1 2505.11 43.5
-11 3 -1 2130.87 63.68
11 -3 -1 2679.26 52.36
-11 -3 -1 2724.24 51.89
-11 3 -1 2334.9 47.49
11 -3 -1 2847.73 42.39
11 3 -1 2805.29 38.35
-11 3 -1 2489.35 52.8
11 -3 -1 2438.88 53.97
11 -3 1 2335.36 49.32
-11 -3 1 2803.23 41.47
-11 -3 1 2251.89 67.72
-11 3 1 2141.79 68.76
-11 -3 1 2324.87 52.9
-11 3 1 2255.88 49.88
-11 3 1 2418.92 49.57
11 3 1 2229.11 45.74
11 -3 1 2286.3 52.87
-11 -3 1 2072.13 55.43
-11 -3 3 154.82 15.09
-11 3 3 144.15 13.05
11 3 3 150.93 13.36
11 -3 3 158.22 16.82
11 3 3 127.8 14.93
-11 -3 3 147.01 18.72
-11 3 3 129.64 17.98
11 -3 3 146.24 14.77
-11 3 3 119.5 12.62
11 3 5 8.44 3.33
11 -3 5 15.5 6.77
-11 -3 5 14.77 6.75
11 3 5 18.34 6.5
-11 3 5 10.7 5.59
11 -3 5 7.85 3.63
11 -3 5 14.39 3.58
11 -3 5 8.6 1.73
-11 -3 5 16.45 4.29
-11 -3 5 15.76 4.08
11 3 5 18.16 6.91
11 3 5 18.41 4.73
11 3 5 14.89 4.81
11 3 5 21.03 5.99
11 -3 5 4.14 2.72
-11 -3 5 18.91 4.26
11 -3 7 29.88 5.91
11 3 7 25.86 5.2
11 -3 7 23.79 5.18
11 -3 7 24.67 6.96
11 -3 7 25.34 7.51
11 3 7 27.34 6.81
11 3 7 26.87 7.26
-11 -3 7 27.9 5.45
11 3 7 22.38 7.13
-11 3 7 34.38 5.77
11 3 7 20.56 6.22
11 -3 7 31.51 5.35
11 3 7 24.81 6.28
-11 3 7 26.77 5
-11 -3 7 31.72 6.39
11 -3 7 28.62 7.29
11 -3 7 32.31 7.03
11 3 7 23.09 6.37
11 3 7 28.82 7.82
-11 -3 7 26.98 5.43
-11 -3 9 40.71 4.86
-11 3 9 41.31 4.44
11 -3 9 47.79 6.46
-11 -3 9 41.98 4.82
11 3 9 39.32 4.94
11 -3 9 40.8 5.31
11 5 -9 20.45 2.71
11 -5 -7 42.93 6.5
11 -5 -7 55.46 7.75
11 5 -7 49.57 9.91
11 -5 -7 54.72 7.62
11 -5 -7 48.1 6.92
11 5 -7 44.64 9.36
-11 5 -7 65.25 11.51
11 -5 -7 57.43 11.75
11 -5 -5 196.67 15
11 -5 -5 183.86 14.29
11 5 -5 185.02 18.74
11 -5 -5 168.51 13.17
11 5 -5 293.4 15.17
11 5 -5 236.67 23.15
11 -5 -5 243.48 24.29
11 -5 -5 181.85 20.68
-11 5 -5 214.06 20.57
11 -5 -5 232.19 23.56
11 5 -5 217.62 20.31
-11 -5 -5 199.82 22.81
-11 5 -5 208.69 17.19
11 -5 -3 2665.78 47.91
11 -5 -3 2063.49 43.26
11 5 -3 1971.85 51.2
11 -5 -3 2062.41 42.42
11 5 -3 2072.86 57.14
11 -5 -3 2149.79 62.22
-11 5 -3 2054.86 69.31
-11 -5 -3 2362.8 64.53
11 -5 -3 1941.37 55.72
11 -5 -3 2587.88 59.37
11 -5 -3 2212.34 56.75
-11 5 -3 2003.52 54.15
11 5 -3 2207.26 52.22
-11 5 -3 2158.35 56.33
-11 -5 -3 2170.64 61.45
-11 5 -3 1970.05 46.89
-11 5 -1 798.48 29.75
11 -5 -1 957.63 24.42
11 5 -1 955.06 27.36
11 -5 -1 782.18 32.06
-11 5 -1 810.77 32.96
-11 5 -1 788.44 41.54
-11 -5 -1 867.28 32.84
-11 -5 -1 827.94 35.27
-11 5 -1 760.47 29.5
11 -5 -1 791.99 32.44
11 -5 -1 946.35 29.18
-11 -5 1 918.96 24.97
11 5 1 1001.95 24.12
11 -5 1 998.56 28.6
-11 -5 1 977.3 28.58
11 -5 1 909.58 29.7
-11 5 1 996.35 28.24
11 5 1 955.44 27.09
-11 5 1 790.57 44.53
11 -5 1 701.99 30.96
-11 5 1 943.79 30.54
-11 5 1 811.85 30.09
-11 5 1 990.64 25.51
11 5 1 738.21 28.6
-11 -5 1 955.35 30.49
11 -5 1 758.8 32.97
11 -5 3 2337.99 67.12
11 5 3 2362.98 57.63
-11 5 3 2297.76 58.28
11 5 3 2038.71 61.3
11 -5 3 2262.68 61.39
-11 -5 3 2280.51 62.49
-11 -5 3 2327.33 79.58
-11 5 3 2189.73 80.08
-11 5 3 2294.38 54.01
-11 -5 5 238.84 17.12
11 5 5 227.83 22.03
11 5 5 205.05 17.19
11 -5 5 219.61 14.07
11 5 5 223.55 18.8
11 -5 5 208.08 18.21
-11 5 5 230.87 19.76
-11 -5 5 241.95 16.79
11 5 5 244.82 20.23
11 5 5 305 23.86
11 -5 5 196.8 20.16
11 5 5 245.21 19
11 -5 5 222.8 19.58
-11 -5 5 194.68 14.42
-11 5 5 239.63 24.11
11 5 5 241.29 26.16
-11 -5 5 224.05 26.33
11 5 5 245.08 24.02
11 -5 5 239.26 26.32
11 -5 7 41.5 9.3
11 5 7 44.31 8.73
11 -5 7 53.48 9.85
11 -5 7 46.89 6.72
11 5 7 51.06 9.54
11 5 7 42.85 8.42
-11 -5 7 44.15 6.66
-11 -5 7 58.7 8.07
11 5 7 51.29 9.64
11 5 7 40.84 8.12
-11 5 7 72.59 10.93
11 -5 7 41.16 8.59
11 5 7 45.92 6.68
11 -5 7 46.71 7.78
11 -5 9 22.62 4.47
-11 -5 9 19.64 3.14
-11 -5 9 20.67 3.42
11 5 9 20.24 4.05
-11 5 9 27.14 3.08
11 -5 9 19.36 3.59
11 5 9 22.22 3.43
-11 -5 9 23.45 3.72
-11 5 9 28.23 3.17
11 7 -9 45.24 3.98
11 -7 -7 278.6 17.76
-11 7 -7 280.38 23.06
11 7 -7 277.66 22.62
11 -7 -7 235.31 15.61
11 -7 -7 249.93 15.67
11 -7 -7 242.63 15.35
11 7 -7 265.26 14.49
11 7 -7 350.82 25.37
11 -7 -7 324.93 26.51
-11 7 -7 337.31 26.13
11 7 -5 201.42 22.27
11 -7 -5 207.51 23.13
11 7 -5 243.19 13.6
-11 7 -5 172.41 11.53
11 -7 -5 137.67 13.05
11 7 -5 148.11 16.25
11 -7 -5 150.73 13.75
11 7 -5 138.54 16.54
11 7 -5 170.8 12.51
11 -7 -5 165.15 13.56
11 -7 -5 211.78 16.18
11 -7 -5 149.4 18.92
-11 -7 -5 168.42 22.55
11 7 -5 175.49 18.6
11 -7 -5 193.27 21.68
-11 7 -5 160.46 18.59
-11 7 -5 166.88 18.79
-11 -7 -5 155.25 21.12
-11 -7 -5 167.99 19.89
-11 7 -5 143.76 15.56
11 -7 -3 585.41 24
11 -7 -3 529.01 22.91
-11 7 -3 552.26 30.2
-11 -7 -3 606.97 22.75
-11 7 -3 649.38 20.62
11 7 -3 559.77 26.39
11 -7 -3 525.68 22.49
11 7 -3 598.89 31.61
11 -7 -3 580 34.39
-11 7 -3 582.6 40.16
11 7 -3 609.41 40.57
11 -7 -3 549.43 30.29
-11 -7 -3 599.37 33.21
11 -7 -3 664.8 31.42
-11 7 -3 579.82 31.28
-11 7 -3 592.69 31.04
-11 -7 -3 526.28 35.35
11 -7 -3 562.88 30.98
11 7 -1 5.44 1.84
11 -7 -1 4.48 1.36
-11 7 -1 4.14 2.49
-11 -7 -1 3.49 1.91
11 -7 -1 5.33 2.17
11 7 -1 2.66 1.84
-11 7 -1 4.18 2.95
11 -7 -1 3.15 2.67
-11 7 -1 8.31 4.82
11 7 -1 8.13 5.38
11 -7 -1 4.64 2.32
-11 7 -1 4.52 2.6
11 7 -1 3.37 2.51
-11 -7 -1 4.32 4.12
11 -7 -1 0.7 2.59
-11 -7 -1 6.36 4.12
-11 -7 1 4.44 1.8
-11 -7 1 6.37 2.74
-11 7 1 4.63 2.33
-11 7 1 6.4 3.05
11 -7 1 3.86 2.35
-11 7 1 5.89 5.83
11 -7 1 6.94 2.84
-11 -7 1 6.1 2.61
-11 7 1 6.07 4.15
-11 7 1 3.02 2.23
11 7 1 10.17 3.17
11 7 3 578.54 33.44
11 7 3 663.89 32.66
-11 7 3 665.97 33.64
11 -7 3 620.51 34.25
-11 -7 3 685.61 36.55
-11 -7 3 669.79 46.61
11 -7 5 159.34 16.15
11 7 5 166.55 16.37
-11 7 5 159.67 16.99
11 -7 5 174.72 14.13
-11 -7 5 169.96 15.09
11 7 5 164.42 16.35
11 -7 5 147.61 17.88
11 7 5 225.46 19.14
11 7 5 163.34 15.8
-11 7 5 222.85 20.8
-11 7 5 189.84 17.09
11 7 5 186.67 20.28
-11 -7 5 191.29 15.64
-11 -7 5 202.66 13.44
11 -7 5 169.68 12.93
11 7 5 184.01 16.63
-11 -7 5 159.43 13.58
11 -7 5 195.02 17.8
11 -7 5 201.56 18.4
11 -7 5 208.9 25.89
-11 -7 5 254.69 28.77
-11 7 5 241.06 25.23
11 7 5 246.56 26.44
11 7 5 215.34 14.87
-11 7 5 229.64 15.79
11 7 5 219.62 23.83
11 -7 7 237.23 15.31
11 7 7 229.16 18.37
-11 -7 7 260.99 15.57
11 7 7 238.27 18.83
-11 -7 7 241.21 16.64
-11 7 7 310.19 20.46
11 -7 7 217.76 19.03
11 7 7 232.63 14.52
-11 7 7 298.66 22.45
11 -7 7 229.44 16.62
11 7 7 253.15 20.42
11 -7 7 251.26 19.5
11 7 7 216.29 18.38
11 -7 7 227.42 22.34
-11 -7 7 280.34 17.89
11 7 9 40.8 5.07
-11 -7 9 42.88 4.08
11 -7 9 44.9 5.85
-11 -7 9 46.74 4.52
11 7 9 44.35 4.21
-11 7 9 52.99 4.17
-11 -7 9 56.44 5.68
11 -7 9 43.09 4.76
11 9 -7 165.54 11.08
11 9 -7 196.11 13.03
-11 9 -7 210.22 19.63
11 -9 -7 195.4 14.56
11 9 -7 215.52 18.81
11 -9 -7 177.39 12.97
11 -9 -7 182.69 12.83
11 9 -7 165.48 11.63
11 -9 -7 153.54 11.9
11 9 -7 179.47 10.71
11 9 -5 333.57 29.49
11 -9 -5 390.65 32.78
11 9 -5 211.51 14.42
11 -9 -5 192.14 16.01
-11 9 -5 202.35 21.48
-11 9 -5 223.94 13.9
11 9 -5 223.28 20.34
11 -9 -5 179.7 15.17
11 9 -5 221.28 14.37
11 -9 -5 213.6 16.24
11 9 -5 213.28 14.27
11 -9 -5 219.4 17.4
11 -9 -5 223.69 23.76
11 9 -5 275.65 22.03
-11 -9 -5 200.88 23.89
-11 -9 -5 210.34 25.28
-11 9 -5 222.83 22.61
-11 -9 -5 215.54 23.83
-11 9 -5 280.09 25.43
-11 -9 -5 221.4 27
11 -9 -3 514.56 35.15
-11 9 -3 534.75 42.54
11 9 -3 544.48 42.76
11 9 -3 459.18 18.92
-11 9 -3 424.73 28.33
-11 -9 -3 499.69 21.6
11 -9 -3 421.06 21.76
11 9 -3 443.2 25.41
-11 9 -3 440.16 18.85
11 -9 -3 418.31 21.18
11 -9 -3 445.74 22.61
11 9 -3 545.13 21.5
11 9 -3 529.71 20.66
11 -9 -3 523.87 25.87
11 -9 -3 473.76 29.51
-11 9 -3 484.21 29.78
-11 9 -3 405.39 29.04
-11 -9 -3 441.42 34.9
11 9 -3 536.84 28.45
-11 -9 -3 448.11 35.64
-11 -9 -3 405.78 32.9
11 9 -3 522.25 25.75
-11 9 -1 116.49 10.22
11 -9 -1 117.92 10.54
-11 -9 -1 109.81 15.58
-11 9 -1 109.46 13.63
11 9 -1 113.98 12.88
-11 -9 -1 107.16 15.23
-11 -9 -1 110.74 16.44
-11 9 -1 125.33 14.34
-11 9 -1 131.24 15.62
11 -9 -1 113.67 15.57
-11 9 -1 111.52 18.25
11 9 -1 118.03 18.12
11 9 -1 93.8 11.4
-11 -9 -1 104.05 10.05
11 -9 -1 134.5 10.09
11 -9 -1 116.48 9.66
-11 9 -1 99.47 12.88
11 9 -1 126.91 8.46
-11 9 1 114.82 10.38
-11 9 1 120.32 9.98
-11 -9 1 112.17 10.82
-11 -9 1 126.55 14.63
-11 9 1 121.95 13.17
-11 -9 1 122.66 15.55
11 -9 1 95.37 13.8
11 -9 1 124.39 14.2
-11 -9 1 121.69 14.28
11 9 1 124.12 13.84
-11 9 1 114.16 17.34
-11 9 1 132.89 14.02
11 9 1 125.52 13.11
-11 9 3 472.15 26.99
-11 9 3 492.51 30.32
11 -9 3 498.59 20.55
11 9 3 583.49 35.12
11 9 3 581.74 33.35
-11 9 3 578.17 34.3
11 -9 3 523.22 34.52
-11 -9 3 568.24 36.43
11 -9 3 448.44 29.24
-11 -9 3 475.43 24.4
11 -9 3 522.14 24.26
11 -9 3 438.2 30.34
11 -9 5 215.03 18.79
-11 9 5 189.07 19.14
11 -9 5 245.96 16.85
11 9 5 238.01 19.39
-11 -9 5 271.54 21.21
-11 -9 5 200.39 17.01
11 -9 5 184.16 20.38
11 9 5 196.63 17.89
-11 -9 5 317.24 16.15
-11 9 5 213.72 18.93
11 -9 5 181.25 13.81
11 9 5 226.91 19.22
11 9 5 261.48 19.54
-11 -9 5 218.87 16.21
11 -9 5 266.8 18.8
11 -9 5 227.07 20.59
-11 9 5 430.2 34.83
11 9 5 258.89 16.83
-11 9 5 259.91 16.97
11 -9 5 327.61 33.39
-11 -9 5 314.18 33.63
-11 9 7 197.58 15.84
11 9 7 151.44 14
11 -9 7 149.51 11.81
-11 -9 7 204.94 12.58
11 -9 7 142.85 16.64
11 9 7 164.88 14.96
-11 -9 7 193.66 14.67
11 9 7 189.29 15.04
-11 -9 7 145.71 12.23
-11 -9 7 159.14 13.01
11 9 7 171.24 15.74
11 -9 7 157.18 15.22
-11 -9 7 161.02 14.94
11 9 7 184.58 11.91
-11 9 7 186.49 17.16
11 -9 7 169 13.18
11 11 -7 246 13.51
11 -11 -7 261.15 15.51
11 11 -7 269.73 14
11 -11 -7 241.55 13.82
11 11 -7 208.54 11.87
11 -11 -7 210.29 13
11 11 -7 208.44 10.96
-11 11 -7 267.29 15.59
-11 -11 -5 215.32 24.83
-11 -11 -5 221.68 26.06
-11 11 -5 237.9 24.08
11 -11 -5 258.59 24.96
11 -11 -5 256.98 18.27
11 11 -5 222.55 15.05
11 -11 -5 210.36 17.01
11 11 -5 225.02 21.58
-11 11 -5 224.38 14.35
11 -11 -5 220.57 17.12
-11 11 -5 228.47 22.94
11 -11 -5 189.87 14.22
11 11 -5 211.75 14.12
11 -11 -5 214.5 17.47
11 -11 -5 206.78 16.63
11 11 -5 208.01 14.56
11 11 -5 234.46 14.72
11 -11 -3 275.27 22.94
-11 -11 -3 201.05 25
-11 11 -3 233.78 23.56
-11 -11 -3 213.44 25.74
-11 -11 -3 244.9 27.61
11 -11 -3 231.89 24.38
11 -11 -3 309.41 29.07
-11 11 -3 284.33 33.73
11 11 -3 290.45 33.57
11 -11 -3 246.24 19.69
-11 11 -3 332.68 21.56
11 -11 -3 310.8 22.95
11 11 -3 341.64 16.3
11 11 -3 232.45 14.52
-11 11 -3 191.29 20.9
11 -11 -3 216.9 16.54
-11 -11 -3 225.39 17.65
11 11 -3 196.59 19.71
-11 11 -3 206.07 14.15
11 11 -3 273.81 14.97
11 -11 -3 207.93 15.56
11 11 -3 363.68 17.55
11 11 -3 240.89 14.86
11 -11 -3 220.38 17.77
11 -11 -3 190.9 15.98
11 11 -3 227.58 14.82
11 11 -3 256.96 15.59
-11 -11 -1 60.72 13.19
-11 11 -1 72.31 11.37
-11 -11 -1 52.35 11.98
-11 -11 -1 83.28 13.51
-11 11 -1 72.52 12.56
-11 11 -1 58.04 13.99
11 11 -1 72.2 15.24
11 -11 -1 70.38 10.19
-11 11 -1 81.74 11.3
11 -11 -1 67.75 10.75
-11 11 -1 87.98 12.26
-11 -11 -1 57.72 8.88
11 -11 -1 64.26 7.77
11 -11 -1 77.36 8.09
11 11 -1 57.14 9.99
11 11 -1 99.22 9.54
11 -11 -1 72.81 9.36
11 -11 -1 51.05 8.05
11 11 -1 66.85 7.34
-11 -11 -1 107.69 10.22
11 -11 -1 61.2 8.13
11 11 -1 64.58 7.76
11 11 -1 78.82 8.06
-11 11 -1 54.88 7.68
-11 -11 1 66.29 12.06
-11 -11 1 69.07 12.7
11 -11 1 60.67 12.38
11 -11 1 85.3 12.94
-11 -11 1 90.52 13.33
11 11 1 83.4 12.06
-11 11 1 87.17 16.42
-11 11 1 83.19 12.63
11 11 1 86.46 12.83
11 -11 1 61.98 10.7
-11 11 1 54.86 9.53
-11 11 1 76.39 11.94
-11 -11 1 62.24 8.81
-11 11 1 88.63 20.99
11 11 1 74.42 8.34
-11 -11 1 74.88 11.51
11 -11 1 77.81 11.37
11 -11 1 77.55 9.84
-11 11 1 66.17 7.88
11 11 1 75.36 8.3
11 11 1 78.45 8.21
11 -11 3 223.89 22.99
11 -11 3 276.77 25.68
11 11 3 333.02 27.75
-11 11 3 326.79 28.28
11 -11 3 316.29 29.15
-11 -11 3 346.49 31.38
11 11 3 314.1 18.11
-11 11 3 336.79 19.28
-11 11 3 242.94 21.79
11 -11 3 207.56 19.97
-11 -11 3 286.24 20.96
-11 11 3 211.58 19.23
-11 11 3 226.07 21.58
11 -11 3 190.66 20.09
-11 -11 3 242.8 21.32
-11 -11 3 225.53 17.71
11 11 3 244.39 22.34
-11 11 3 221.2 35.72
11 -11 3 291.02 20.14
-11 -11 3 371.24 22.65
-11 -11 3 294.37 16.26
11 11 3 225.69 16.11
11 -11 3 239.46 21.09
11 11 3 239.43 15.81
11 11 3 233.88 15.4
11 -11 3 219.86 16.56
11 11 5 191.3 17.37
11 11 5 213.29 18.23
-11 11 5 204.7 18.67
11 -11 5 187.89 14.18
-11 11 5 197.63 19.55
11 -11 5 232.92 18.83
11 -11 5 259.7 16.46
11 11 5 235.57 18.85
-11 -11 5 241.86 20.8
-11 -11 5 209.14 17.76
11 -11 5 209.98 22.22
11 -11 5 288.79 20.18
11 -11 5 213.96 20.22
-11 -11 5 210.71 15.44
-11 -11 5 235.74 16.41
11 11 5 228.11 15.49
-11 11 5 230.81 16.46
11 11 7 216.65 15.12
-11 -11 7 226.94 15.22
11 -11 7 183.9 17.54
-11 -11 7 210.54 13.37
11 -11 7 310.73 15.83
-11 11 7 217.51 15.46
11 11 7 195.18 14.4
-11 -11 7 199.53 15.75
11 11 7 276.78 12.19
-11 11 7 236.06 18.25
11 11 7 199.88 17.23
11 -11 7 221.01 13.22
11 11 7 212.54 15.62
11 -13 -7 39.13 4.89
-11 13 -7 42.06 4.91
11 13 -7 30.81 3.91
11 -13 -7 46.06 4.8
11 13 -7 36.18 4.77
-11 13 -7 39.45 5.09
-11 13 -5 8.54 4.53
-11 13 -5 3.69 2.59
-11 13 -5 0.84 1.55
11 -13 -5 4.95 2.99
11 13 -5 2.66 1.17
-11 13 -5 3.58 2.39
11 -13 -5 1.12 2.34
-11 13 -5 8.25 4.29
11 13 -5 4.95 2.19
11 -13 -5 3.8 2.68
11 13 -5 3.73 2.81
-11 -13 -5 1.37 1.84
11 -13 -5 4.61 2.2
11 13 -5 2.12 1.59
11 -13 -5 5.3 3.4
11 13 -5 3.95 2.47
11 -13 -5 4.73 2.4
-11 -13 -5 4.39 2.05
11 13 -5 1.59 1.52
11 13 -5 5.88 2.39
-11 -13 -3 255.53 28.97
-11 -13 -3 273.31 29.95
-11 -13 -3 258.4 29.51
-11 13 -3 270.75 25.59
-11 13 -3 362.16 29.31
11 -13 -3 278.18 28.05
11 -13 -3 246.74 20.55
-11 13 -3 260.92 20.23
11 -13 -3 268.79 22.68
-11 13 -3 277.3 23.14
-11 -13 -3 243.57 18.81
11 -13 -3 253.41 18.32
11 13 -3 293.05 16.06
11 -13 -3 255.4 17.38
11 13 -3 228.94 22.31
-11 13 -3 237.37 23.68
11 13 -3 251.56 15.92
-11 -13 -3 228.09 18.8
11 -13 -3 229.11 19.01
11 13 -3 255.57 17.38
11 13 -3 246.52 15.87
-11 13 -3 244.98 17.99
11 13 -3 239.77 15.99
11 -13 -3 213.32 17.51
-11 13 -1 1188.41 49.62
-11 -13 -1 1002.57 55.38
-11 -13 -1 1212.64 58.94
-11 -13 -1 991.03 57.13
11 -13 -1 897.59 52.17
-11 13 -1 1274.04 73.84
11 13 -1 1270.4 71.45
11 -13 -1 980.27 41.57
-11 13 -1 975.32 41.25
11 -13 -1 1031.43 42.27
-11 -13 -1 1010.25 41.3
11 -13 -1 939.55 43.55
11 13 -1 1050.75 30.75
-11 13 -1 1005.97 44.47
11 -13 -1 1192.82 35.07
-11 -13 -1 917.44 37.97
11 13 -1 781.86 40.8
11 13 -1 992.87 45.58
-11 -13 -1 1312.78 46
-11 13 -1 1134.53 72.24
11 13 -1 1041.36 32.6
-11 13 -1 1430.31 39.45
-11 -13 -1 945 40.33
11 -13 -1 1026.71 38.54
11 13 -1 1071.4 34.57
11 -13 -1 1351.39 47.51
11 13 -1 922.57 31.21
-11 13 -1 901.65 33.99
11 13 -1 1000.3 32.64
-11 13 -1 996.28 33.18
11 -13 -1 943.22 35.03
11 -13 1 927.48 52.2
11 -13 1 1184.51 43.33
11 -13 1 867.82 41.94
-11 -13 1 943.95 41.38
-11 13 1 904.21 44.07
-11 13 1 907.36 44.07
11 -13 1 1682.71 65.01
-11 -13 1 1836.77 68.5
-11 13 1 1642.25 76.47
-11 13 1 1584.19 61.72
11 13 1 1514.96 58.52
11 13 1 1187.37 34.99
-11 13 1 1245.32 36.81
11 13 1 975.02 47.92
-11 -13 1 1071.78 45.09
-11 -13 1 1420.89 41.53
-11 13 1 846.36 69.23
11 13 1 905.06 32.1
-11 -13 1 1007.11 41.75
-11 13 1 1110.49 37.68
11 13 1 1152.17 35.65
11 -13 1 977.21 38.07
11 -13 1 1039.02 44.37
11 13 1 929.6 32.17
-11 13 1 1024.08 32.4
11 13 1 902.5 31.24
-11 -13 1 1007.16 37.01
11 -13 3 273.92 26.49
11 13 3 268.7 17.39
-11 13 3 276.83 18.24
-11 13 3 264.73 22.82
-11 -13 3 268.46 21.43
-11 13 3 249.93 20.71
-11 13 3 240.79 23.33
-11 -13 3 260.56 23.21
11 13 3 237.38 23.05
-11 -13 3 261.17 19.45
-11 13 3 239.51 38.89
11 -13 3 281.91 23.82
-11 -13 3 280.41 15.76
-11 -13 3 300.19 21.43
11 13 3 235.96 17.14
11 -13 3 246.19 22.21
11 -13 3 286.45 20.84
11 13 3 229.78 16.16
11 -13 3 231.21 17.74
11 13 5 7.74 3.7
-11 13 5 5.09 3.63
11 13 5 5.23 2.88
-11 13 5 5.03 3.75
-11 -13 5 5.14 2.65
11 -13 5 10.37 5
11 13 5 9.02 3.42
-11 -13 5 6.46 3.83
11 -13 5 12.07 5.59
11 -13 5 5.84 2.71
-11 -13 5 4.74 2.31
-11 -13 5 7.42 2.68
11 13 5 2.64 1.78
-11 13 5 2.53 1.56
11 -13 7 34.03 6.85
-11 -13 7 35.63 5.38
-11 -13 7 45.11 6.67
11 -13 7 46.78 5.35
-11 13 7 41.86 5.81
11 13 7 31.76 4.94
-11 -13 7 34.1 5.55
11 13 7 34.84 5.38
11 13 7 29.02 5.75
11 15 -7 23.63 2.87
11 -15 -7 26.75 2.88
-11 15 -5 71.92 9.76
11 -15 -5 78.91 8.5
-11 15 -5 86.13 8.75
-11 -15 -5 68.95 8.39
11 -15 -5 95.11 9.51
-11 -15 -5 86.17 9.57
11 -15 -5 74.64 9.37
11 15 -5 77.64 8.49
-11 -15 -5 76.62 7.66
11 15 -5 69.67 7.33
11 15 -5 95.1 7.42
11 -15 -5 80.51 8.05
-11 15 -5 78.16 8.61
-11 -15 -3 129.25 20.06
11 -15 -3 94.53 16.34
11 -15 -3 76.98 11.59
-11 15 -3 90.38 11.89
-11 15 -3 85.5 12.69
11 -15 -3 96.91 10.88
11 -15 -3 115.75 11.16
11 15 -3 91.06 13.95
-11 -15 -3 86.58 11.28
-11 -15 -3 76.2 10.63
11 -15 -3 75.11 10.65
11 15 -3 86.8 10.13
11 -15 -3 105.83 9.65
-11 -15 -3 74.43 9.99
11 15 -3 85.55 8.92
-11 15 -3 86.22 10.55
11 15 -3 86.3 9.45
11 -15 -3 104.21 10.14
11 -15 -1 84.56 16.49
-11 15 -1 82.99 12.77
11 -15 -1 84.3 12.37
11 15 -1 139.65 14.22
-11 -15 -1 98.46 12.99
-11 15 -1 71.66 12.08
-11 -15 -1 98.42 11.76
-11 -15 -1 120.49 13.9
-11 15 -1 105.18 22.4
11 15 -1 89.41 9.59
11 15 -1 90.85 13.8
-11 15 -1 124.21 11.89
11 -15 -1 98.84 11.94
-11 -15 -1 95.65 12.93
11 15 -1 104.36 11.09
11 -15 -1 111.85 13.69
-11 -15 -1 87.46 11.64
11 15 -1 102.45 10.61
-11 15 -1 98.08 10.24
-11 15 -1 78.22 10.23
11 15 -1 90.23 10
11 -15 1 79.03 14.99
11 -15 1 114.92 18.85
11 -15 1 99.81 12.78
11 -15 1 74.25 12.72
-11 -15 1 92.6 13.2
-11 15 1 81.31 13.73
-11 15 1 78.51 12.7
11 15 1 101.32 10.35
-11 15 1 102.23 10.68
11 15 1 86.56 14.51
-11 -15 1 85.28 12.99
-11 15 1 80.93 22.19
-11 -15 1 93.82 13.17
11 15 1 77.73 10.09
-11 15 1 94.35 11.15
11 15 1 97.66 10.71
11 -15 1 74.91 10.8
11 -15 1 91.94 13.6
-11 -15 1 89.6 11.23
11 15 1 86.4 9.99
11 15 1 89.16 10.13
11 -15 1 89.17 11.12
11 -15 3 130.02 17.49
-11 15 3 83.5 11.92
11 15 3 88.27 11.34
-11 15 3 87.93 11.84
-11 -15 3 84.14 12.04
11 -15 3 96.16 11.97
-11 15 3 85.67 13.6
-11 -15 3 88.28 13.14
11 -15 3 112.91 14.15
-11 -15 3 98.05 11.55
-11 15 3 111.11 25.94
11 15 3 78.08 9.86
-11 -15 3 94.47 11.87
11 -15 3 86.37 13.04
11 -15 3 82.51 11.41
11 15 3 76.4 9.32
11 -15 3 79.63 10.06
11 15 5 72.54 9.28
-11 15 5 72.29 10.01
-11 -15 5 94.05 10
-11 15 5 76.67 10.72
11 15 5 74.1 10.6
11 -15 5 62.02 9.52
11 -15 5 95.22 10.63
-11 -15 5 92.48 11.83
11 -15 5 79.35 11.39
-11 -15 5 82.01 9.7
11 15 5 88.28 8.17
-11 15 5 84.92 8.15
11 -15 7 33.11 4.63
11 15 7 21.03 3.61
11 17 -5 9.32 3.06
-11 -17 -5 6.93 2.53
-11 17 -5 4.75 2.04
11 17 -5 8.93 2.54
11 -17 -5 6.5 2.23
-11 -17 -5 7.34 2.13
-11 17 -5 3.82 1.91
11 17 -5 7.88 2.01
11 -17 -5 8.9 1.9
11 -17 -5 11.99 2.69
11 17 -3 39.85 7.26
-11 17 -3 32.13 6.43
11 -17 -3 31.88 6.41
-11 17 -3 29.17 7.09
-11 -17 -3 38.35 6.73
-11 -17 -3 40.05 6.75
11 17 -3 34.37 5.77
-11 -17 -3 39.49 6.88
11 -17 -3 27.07 6.03
11 17 -3 35.57 5.53
11 17 -3 36.14 5.17
-11 -17 -3 32.56 6.09
-11 17 -3 44.16 6.1
-11 17 -3 35.48 6.16
11 -17 -1 48.22 11.74
11 -17 -1 38.93 8.29
-11 -17 -1 42.89 8.19
-11 17 -1 38.66 8.66
-11 17 -1 35.37 8.54
-11 -17 -1 45.97 7.26
-11 -17 -1 63.55 8.79
-11 17 -1 53.67 13.58
11 -17 -1 37.41 7.75
-11 -17 -1 33.66 7.17
-11 17 -1 48.3 6.84
11 17 -1 41.11 6.86
11 -17 -1 35.36 6.69
11 -17 -1 32.32 6.35
11 17 -1 44.45 6.58
-11 -17 -1 37.75 7.22
11 -17 -1 46.14 6.56
11 17 -1 38.64 6.26
11 -17 1 53.9 12.67
11 -17 1 52.61 11.92
11 17 1 39.63 6.17
-11 17 1 44.86 6.68
-11 17 1 39.55 8.49
-11 17 1 35.63 8.41
-11 17 1 38.59 8.6
11 -17 1 41.64 7.92
-11 -17 1 32.14 7.44
-11 -17 1 41.41 7.51
-11 -17 1 50.83 9.31
-11 17 1 51.84 17.44
11 17 1 37.29 6.26
11 -17 1 41.92 8.73
11 17 1 39.87 6.95
11 -17 1 28.5 6.52
-11 -17 1 43.35 8.69
11 17 1 41.47 6.56
11 -17 1 36.67 7.06
-11 -17 1 45.45 7.4
11 17 1 39.65 6.44
11 17 3 31.99 6.12
-11 17 3 24.67 5.91
-11 -17 3 41.78 7.81
-11 17 3 30.31 7.49
-11 -17 3 35 7.59
-11 17 3 31.85 11.76
11 17 3 62.23 18.12
-11 -17 3 49.02 7.14
11 -17 3 26.88 6.58
11 -17 3 29.97 6.49
11 17 3 31.1 5.73
11 -17 3 30.38 5.95
-11 17 5 4 2.14
11 17 5 10.55 3.06
11 -17 5 6.03 2.41
-11 -17 5 6.76 2.69
-11 -17 5 9.3 2.76
-11 -17 5 13.77 2.65
11 -17 5 8.43 2.77
11 -17 5 5.2 2.48
11 17 5 6.97 1.72
-11 17 5 9.33 2.29
11 19 -3 33.27 3.97
-11 19 -3 30.83 3.8
-11 19 -3 28.01 5.28
-11 19 -3 25.14 5.17
11 19 -3 31.99 4.69
11 -19 -3 21.59 4.26
-11 -19 -3 22.27 4.68
11 19 -3 28.56 4.03
11 -19 -3 27.08 4.52
11 19 -3 26.93 4.27
11 19 -3 28.08 3.96
11 19 -1 53.46 5.88
-11 19 -1 51.41 5.82
-11 19 -1 47.72 8.13
-11 19 -1 36.44 7.19
-11 19 -1 40.01 7.5
-11 -19 -1 40.38 6.56
11 -19 -1 36.37 6.68
-11 -19 -1 49.84 7.74
11 19 -1 76.05 16.28
11 19 -1 36.82 5.5
11 19 -1 43.02 5.93
-11 -19 -1 43.92 7.19
11 -19 -1 49.92 6.96
-11 -19 -1 43.57 6.41
11 19 -1 41.74 5.57
11 19 -1 45.25 5.4
11 -19 -1 48.31 6.89
11 19 1 48.9 5.69
-11 19 1 47.36 5.85
-11 19 1 56.83 7.55
-11 19 1 46.62 7.44
11 -19 1 45.69 6.48
-11 -19 1 45.39 7.67
-11 19 1 38.65 7.76
-11 -19 1 51.78 7.78
-11 19 1 54.11 15.37
11 -19 1 41.52 7.71
-11 -19 1 45.66 7.51
11 19 1 43.19 5.73
11 19 1 43.92 6.31
11 -19 1 43.73 6.69
11 19 3 38.36 4.01
-11 19 3 35.02 4.02
-11 -19 3 29.56 5.37
-11 -19 3 32.3 6.06
11 19 3 17.4 8.03
11 -19 3 26.2 5.62
11 -19 3 18.58 4.32
-11 -19 3 37.85 5.35
11 -19 3 34.07 5.01
11 19 3 28.09 4.81
-11 19 3 26.06 5.05
-11 -21 -1 5.95 1.73
11 -21 -1 5.5 2.41
-11 21 -1 5.66 2.05
11 21 1 5.41 1.4
-11 21 1 7.58 2.22
11 21 1 6.55 3.93
-11 -21 1 5.17 1.97
-11 -21 1 6.74 1.98
-11 21 1 11.31 2.87
12 0 -8 119.02 14.52
12 0 -8 135.39 10.87
12 0 -6 1.48 2.17
12 0 -6 2.69 2.06
12 0 -6 1.89 2.83
-12 0 -6 5.33 3.59
-12 0 -6 -0.7 2.11
12 0 -6 -0.12 1.74
12 0 -4 325.8 15.6
12 0 -4 274.48 14.45
12 0 -4 346.81 24.93
-12 0 -4 380.55 20.56
-12 0 -4 359.5 22.76
-12 0 -4 316.19 20.26
12 0 -4 299.14 22.04
12 0 -2 -0.24 0.81
-12 0 -2 -0.67 2.79
-12 0 -2 0.22 1.74
12 0 -2 0.2 1.07
-12 0 -2 2.48 1.84
-12 0 -2 0.45 1.5
12 0 -2 -0.33 1.85
-12 0 -2 0.24 0.99
12 0 0 470.96 17.49
-12 0 0 410.09 27.76
-12 0 0 448.18 21.84
-12 0 0 409.52 21.12
-12 0 0 479.29 21.76
-12 0 2 -4.76 4.86
12 0 2 0.04 1.61
-12 0 2 0.05 1.98
-12 0 2 0.75 1.17
12 0 4 312.62 25.92
12 0 4 311.25 27.25
-12 0 4 298.66 25.08
-12 0 4 356.06 30.55
12 0 6 -2.02 2.27
12 0 6 1.88 2.01
12 0 6 0.52 2.82
12 0 6 4.83 4.75
12 0 6 -3.86 3.25
12 0 6 9.37 4.9
-12 0 6 -0.24 1.01
-12 0 6 0.37 0.83
12 0 6 3.11 3.96
12 0 6 -0.51 2.5
12 0 6 -1.21 2.36
-12 0 6 0.91 1.58
12 0 8 128.36 13.61
-12 0 8 100.96 9.33
12 0 8 106.19 13.46
12 0 8 121.09 12.36
12 0 8 117.26 13.67
12 0 8 109.12 12.62
-12 0 8 159.11 10.83
12 0 8 117.99 10.66
12 0 8 130.4 11
12 -2 -8 28.33 4.89
12 -2 -8 32.59 5.12
12 2 -8 28.28 4.21
12 2 -8 27.87 7.13
12 -2 -8 31.32 7.66
12 -2 -6 80.35 8.36
12 -2 -6 87.27 9.04
12 2 -6 75.82 8.25
12 2 -6 70.71 8.29
12 -2 -6 63.57 8.19
12 -2 -6 55.32 7.76
-12 -2 -6 55.51 11.68
12 2 -6 58.74 10.63
12 2 -6 76.65 12.54
-12 -2 -6 65.55 13.19
-12 2 -6 74.08 11.78
12 -2 -6 68.63 12.64
12 2 -6 85.52 14.78
12 -2 -6 84.96 15.08
12 2 -6 112.47 15.82
12 2 -6 86.08 8.49
12 -2 -4 200.14 13.06
12 2 -4 199.71 12.08
12 2 -4 165.78 15.45
12 2 -4 175.4 11.65
12 -2 -4 163.57 11.34
12 2 -4 184.39 18.2
-12 2 -4 185.89 17.46
12 -2 -4 204.28 19.72
-12 2 -4 211.09 15.73
12 2 -4 213.76 17.72
-12 2 -4 208.17 19.77
-12 -2 -4 184.91 18.11
-12 -2 -4 203.47 14.92
-12 2 -4 190.96 16.39
12 -2 -4 167.15 16.2
12 2 -4 179.92 17.27
-12 -2 -4 241.88 17.45
12 -2 -4 176.97 17.95
-12 2 -4 213.95 13.98
12 2 -2 1049.98 30.35
-12 2 -2 1328.63 34.6
12 -2 -2 1179.06 27.42
12 2 -2 1255.25 25.84
12 2 -2 1062 23.48
12 -2 -2 1124.12 24.89
12 -2 -2 1098.76 23.08
-12 2 -2 985.89 35.73
12 2 -2 1228.31 28.03
12 -2 -2 954.73 34.61
-12 -2 -2 968.17 39.46
12 2 -2 1012.67 33.24
-12 2 -2 960.74 40.86
-12 2 -2 894.29 30.09
-12 -2 -2 1202.95 36.64
12 -2 -2 985.39 30.17
-12 2 -2 1055.07 32.36
-12 -2 -2 1124.14 33.85
-12 -2 -2 940.65 35.72
-12 -2 0 1066.95 24.62
-12 2 0 976.1 32.17
12 -2 0 1006.45 33.17
-12 2 0 969.09 32.04
-12 2 0 892.21 30.81
-12 2 0 949.2 30.76
-12 -2 0 873.09 33.93
12 2 0 1063.57 22.68
12 -2 0 923.89 28.59
12 -2 0 961.36 28.17
-12 -2 0 865.74 40.7
-12 2 0 808.1 40.86
12 2 2 1185.67 28.78
-12 2 2 922.27 35.91
12 -2 2 1134.15 32.5
-12 2 2 1170.89 28.75
-12 -2 2 1104.65 31.79
12 -2 2 967.47 37.07
12 2 2 858.21 34.71
-12 -2 2 961.74 47.22
-12 2 2 930.87 47.52
12 2 4 220.81 18.78
-12 2 4 193.42 17.79
12 2 4 177.08 20.54
12 -2 4 207.19 22.4
12 -2 4 184.37 19.69
-12 -2 4 198.05 20.55
-12 -2 4 191.44 22.88
-12 2 4 203.13 23.75
12 -2 6 57.15 9.84
12 -2 6 71.74 8.89
12 2 6 66.37 8.2
12 2 6 92.83 9.74
12 -2 6 65.19 8.8
12 2 6 71.22 11.24
12 -2 6 64.62 10.9
12 -2 6 70.39 12.54
12 2 6 66.47 11.27
12 -2 6 70.32 12.38
12 2 6 63.26 10.23
12 2 6 84.45 13.6
12 -2 6 93.65 11.3
12 -2 6 70.92 10.59
-12 -2 6 67.2 9.32
12 2 6 71.15 13.38
12 2 6 72 10.6
-12 2 6 64.66 8.69
-12 2 6 59.79 8.32
-12 -2 6 67.37 9.07
12 -2 6 73.99 7.98
12 2 6 53.63 9.46
12 -2 6 71.83 10.89
-12 -2 6 59.92 7.92
-12 2 6 86.24 8.89
12 -2 6 105.03 19.95
-12 -2 6 141.51 22.99
-12 -2 8 21.95 4.37
-12 2 8 18.23 3.95
12 -2 8 25.99 4.15
12 2 8 27.43 6.09
12 -2 8 27.61 6.66
12 2 8 23.38 5.62
-12 -2 8 27.08 4.7
12 2 8 23.74 5.76
12 -2 8 16.2 5.12
12 2 8 24.4 6.46
12 2 8 25.44 4.89
12 2 8 31.75 5.06
12 -2 8 23.04 4.77
12 -4 -8 13.31 3.68
12 4 -8 -0.79 2.17
12 4 -8 13.49 4.79
12 -4 -8 10.04 2.89
12 4 -8 7.97 2.4
12 -4 -8 11.06 3.45
12 -4 -6 508.85 23.03
12 4 -6 495.85 20.47
12 -4 -6 521.67 24.72
12 4 -6 459.2 30.9
12 -4 -6 429.58 21.84
12 -4 -6 418.99 21.2
12 -4 -6 677.2 42.82
12 4 -6 654.9 41.38
-12 -4 -6 588.59 41.02
-12 4 -6 616.85 36.05
12 -4 -6 473.75 33.06
12 4 -6 574.19 35.26
-12 -4 -6 575.9 39.29
-12 4 -6 594.13 29.25
12 -4 -6 484.37 35.37
12 -4 -4 251.7 15.81
12 -4 -4 263.92 15.88
12 4 -4 254.3 14.28
12 -4 -4 228.1 13.9
12 4 -4 250.38 19.76
12 4 -4 269.45 22.59
-12 4 -4 255.47 22.04
12 4 -4 308.79 21.21
12 -4 -4 276.65 23.92
-12 4 -4 278.35 25.35
-12 4 -4 270.53 20.88
12 -4 -4 198.52 18.28
-12 -4 -4 279.12 21.95
12 4 -4 266.01 19.97
-12 4 -4 284.52 17.76
12 -4 -4 236.12 21.41
12 4 -2 86.64 9.05
12 -4 -2 79.91 7.56
-12 -4 -2 127.89 8.69
-12 4 -2 84.7 9.71
12 -4 -2 97.52 7.37
12 4 -2 110.52 9.03
12 -4 -2 85.44 7.69
12 4 -2 86.32 9.52
-12 -4 -2 93.8 10.57
-12 4 -2 74.81 10.6
12 -4 -2 86.01 11.2
-12 -4 -2 82.87 12.33
-12 4 -2 80.93 12.54
-12 4 -2 69.27 9.22
-12 -4 -2 84.6 11.44
-12 -4 -2 106.58 10.35
-12 4 -2 84.47 9.98
12 -4 -2 70.17 8.02
12 4 -2 77.5 8.13
12 -4 -2 91.82 10.93
12 -4 -2 73.74 9.39
-12 -4 0 2007.72 36.23
12 4 0 2262.49 40.93
-12 4 0 1729.59 47.13
12 -4 0 2199.36 42.04
12 -4 0 1726.96 45.42
-12 -4 0 1769.5 61.65
-12 4 0 1729.6 63.79
-12 -4 0 2266.82 35.95
-12 -4 0 1784.91 51.78
12 -4 0 1800.79 48.05
-12 -4 0 1836.02 51.5
-12 4 0 1913.13 48.02
-12 4 0 1980.83 47.89
-12 4 0 1972.85 45.52
12 4 0 1744.02 42.64
-12 4 0 1736.97 46.51
12 -4 0 1739.58 49.86
-12 -4 2 91.11 7.73
12 4 2 89.42 7.56
12 -4 2 78.63 11.02
12 -4 2 67.58 10.03
12 4 2 94.24 9.14
-12 4 2 92.7 9.16
12 4 2 64.44 9.62
-12 4 2 71.15 9.77
12 -4 2 93.18 9.78
-12 -4 2 93.24 9.99
-12 -4 2 84.97 14.37
-12 4 2 80.21 14.58
12 4 4 292.63 22.5
12 -4 4 266.79 24.01
-12 4 4 302 22.97
-12 -4 4 317.22 26.74
12 -4 4 288.71 26.75
12 4 4 268.56 25.15
-12 -4 4 274.19 28.12
-12 4 4 288.46 29.75
12 -4 6 447.94 28.05
12 4 6 466.3 21.64
12 -4 6 484.98 22.64
-12 4 6 620.09 32.61
12 -4 6 495.97 24.94
12 4 6 485.4 29.44
12 4 6 471.77 29.88
12 -4 6 434.22 28.68
12 -4 6 464.46 32.87
12 4 6 487.62 28.4
12 4 6 554.88 33.55
12 -4 6 485.38 21.72
12 4 6 472.64 32.26
-12 4 6 595.82 25.26
-12 -4 6 522.98 26.39
12 4 6 479.75 27.56
-12 4 6 424.11 21.68
12 -4 6 549.1 32.75
12 -4 6 561.37 29.22
-12 -4 6 441.1 22.75
12 4 6 469.02 28.09
-12 -4 8 10.86 3.09
-12 4 8 9.17 2.55
12 4 8 6.5 2.38
12 -4 8 8.88 2.55
12 -4 8 13.89 5.13
12 4 8 10.48 3.97
12 4 8 8.97 3.89
12 -4 8 10.19 3.91
12 4 8 8.16 3.87
-12 -4 8 8.68 2.92
-12 -4 8 11.31 3.63
12 4 8 10.47 3.09
12 -4 8 7.37 2.57
12 -6 -8 44.12 5.91
12 -6 -8 37.47 5.58
12 6 -8 35.04 4.69
12 -6 -8 46.49 5.27
12 -6 -8 40.28 4.83
12 6 -8 36.54 4.54
12 6 -6 175.46 18.25
12 -6 -6 171.2 14.81
12 -6 -6 150.04 13.06
12 6 -6 176.84 19.25
12 6 -6 220.73 13.03
12 6 -6 167.04 12.67
12 -6 -6 156.41 13.08
12 6 -6 227.46 21.94
-12 -6 -6 192.96 21.68
12 -6 -6 165.41 19.66
-12 6 -6 179.94 19.67
-12 6 -6 224.67 22.62
-12 -6 -6 243.12 26.46
-12 6 -6 202.6 18.15
-12 -6 -6 230.31 26.78
12 -6 -6 183.68 22.06
12 -6 -4 544.66 23.67
12 6 -4 548.39 33.32
12 -6 -4 532.46 34.97
-12 6 -4 551.2 38.85
12 -6 -4 456.58 30.45
-12 -6 -4 501.19 31.22
-12 6 -4 497.12 30.21
12 -6 -4 564.58 33.34
-12 6 -4 502.35 30.33
12 6 -4 531.35 29.08
-12 -6 -4 429.99 33.66
-12 6 -4 464.57 25.36
12 6 -4 450.56 27.42
12 -6 -4 463.52 22.83
-12 6 -4 654.55 20.55
12 -6 -4 418.46 21.45
12 6 -4 464.4 26.22
12 -6 -4 412.98 19.64
12 -6 -2 174.81 12.04
12 -6 -2 155.89 11.26
-12 6 -2 156.84 14.68
-12 6 -2 241.32 11.38
12 6 -2 176.26 12.49
12 -6 -2 163.22 11.14
12 -6 -2 172.72 10.22
12 6 -2 180.87 14.61
-12 6 -2 141.72 15.9
12 -6 -2 164.47 16.74
-12 6 -2 165.64 20.53
-12 6 -2 148.48 14.23
-12 -6 -2 176.36 17.62
-12 6 -2 145.76 14.57
12 -6 -2 166.94 16.13
-12 -6 -2 149.69 17.57
12 -6 -2 154.51 14.27
-12 -6 0 350.22 16.61
12 6 0 469.39 16.66
12 6 0 325.77 17.64
-12 -6 0 312.77 23.02
-12 6 0 369.07 22.11
12 6 0 299.84 19.17
-12 6 0 340.16 20.79
-12 -6 0 406.05 24.18
12 -6 0 319.98 22.48
12 -6 0 320.74 21.76
-12 6 0 371.88 22.95
-12 -6 0 461.58 19.95
-12 6 0 341.71 30.73
12 -6 2 140.55 15.47
12 -6 2 147.94 16.18
-12 6 2 160.05 14.67
12 -6 2 179.85 16.39
12 6 2 149.98 15.27
12 -6 2 179.84 15.01
12 6 2 176.33 13.99
-12 6 2 203.64 15.59
-12 -6 2 180.46 15.4
-12 -6 2 165.41 21.87
-12 6 2 163.2 22.48
12 6 4 568.11 33.19
-12 6 4 561.28 34.23
12 6 4 525.56 36.08
-12 -6 4 608.04 44.8
12 -6 4 588.94 37.48
-12 -6 4 615.37 39.28
12 6 6 180.62 17.52
12 -6 6 163.53 16.94
12 6 6 172.91 12.91
-12 6 6 181.92 18.24
12 -6 6 176.81 14.94
12 -6 6 162.4 17.07
-12 -6 6 194.04 15.65
12 6 6 174.03 16.95
12 -6 6 139.45 18.01
12 6 6 170.28 17.61
12 6 6 188.25 20.7
-12 -6 6 203.14 16.74
-12 -6 6 173.44 13.06
12 6 6 174.68 16.57
12 -6 6 158.88 12.83
-12 6 6 150.66 12.36
12 6 6 191.15 17.87
-12 -6 6 161.59 14.01
12 6 6 230.5 15.6
-12 6 6 214.54 15.5
12 6 8 38.63 7.39
12 6 8 32.2 6.17
12 -6 8 33.85 4.94
-12 -6 8 42.09 5.62
-12 6 8 32.59 4.48
12 -6 8 34.63 7.87
12 6 8 36.69 6.9
12 -6 8 42.96 7.07
-12 -6 8 34.6 5.58
-12 -6 8 36.25 5.51
12 6 8 30.44 4.76
12 6 8 36.56 6.47
-12 -6 8 40.74 6.9
12 -6 8 29.91 5.32
12 8 -8 126.95 8.09
12 8 -8 162.09 8.07
12 -8 -8 139.28 8.53
12 -8 -8 135.39 9.17
12 8 -8 125.65 8.67
12 8 -8 159.7 10.11
12 -8 -8 148.75 10.05
12 -8 -6 50.31 7.78
12 8 -6 59.74 7.6
12 -8 -6 65.6 9.26
-12 8 -6 64.65 11.69
12 8 -6 58.41 10.66
12 -8 -6 61.61 9.15
12 -8 -6 53.19 7.58
12 8 -6 58.19 7.34
12 -8 -6 68.57 9.04
12 8 -6 75.89 11.68
12 -8 -6 55.43 12.06
-12 -8 -6 62.64 12.57
-12 -8 -6 60.57 13
-12 8 -6 61.4 11.77
12 -8 -6 64.71 11.97
12 8 -4 43.98 7.95
12 -8 -4 42.41 9.86
12 -8 -4 63.92 11.26
-12 -8 -4 36.81 10.85
-12 8 -4 46.87 9.93
-12 8 -4 43.48 9.68
-12 -8 -4 34.98 9.36
-12 -8 -4 47.66 11.87
12 8 -4 60.17 11.31
12 -8 -4 43.48 10.15
-12 8 -4 62.85 14.42
12 -8 -4 73.44 9.9
12 8 -4 44.49 6.45
12 -8 -4 55.1 8.43
12 -8 -4 36.14 6.59
12 8 -4 51.29 6.69
12 -8 -4 34.64 6.88
-12 8 -4 53.59 6.42
12 8 -4 47.53 8.95
12 -8 -4 39.6 6.96
-12 8 -4 39.06 8.86
12 -8 -2 280.79 16.73
12 8 -2 364.04 22.16
-12 8 -2 306.36 25.15
12 -8 -2 324.19 26.09
-12 8 -2 272.5 28.76
12 8 -2 304.55 29.79
-12 8 -2 266.34 21.3
12 8 -2 296.29 20.88
-12 -8 -2 284.75 25.89
12 -8 -2 267.09 22.94
12 -8 -2 305.99 20.93
12 8 -2 322.05 13.96
-12 8 -2 268.39 20.9
12 -8 -2 276.19 16.13
-12 -8 -2 280.69 16.39
12 8 -2 302.2 18.46
-12 8 -2 304.97 14.55
12 -8 -2 290.85 16.09
12 -8 -2 314.97 14.69
-12 8 0 38.29 5.72
-12 8 0 43.23 5.88
-12 8 0 35.79 7.72
12 -8 0 25.66 6.66
-12 8 0 31.97 8.81
-12 -8 0 32.45 7.19
12 8 0 34.18 7.39
-12 8 0 36.73 7.21
-12 8 0 35.1 7.28
-12 -8 0 29.07 7.05
12 -8 0 26.85 7.47
-12 -8 0 26.31 4.99
12 8 0 30.89 6.28
-12 -8 2 326.95 18.72
-12 -8 2 415.64 19.51
12 -8 2 347.12 23.97
-12 -8 2 344 23.91
12 8 2 301.69 23.29
-12 8 2 346.36 28.88
-12 8 2 352.65 23.13
12 8 2 344.76 22.48
12 -8 2 250.17 22.31
12 -8 2 263.7 23.34
-12 -8 4 48.17 13.05
12 8 4 59.48 11.43
-12 8 4 60.13 11.72
12 -8 4 40.27 10.29
-12 -8 4 64.73 13.5
12 8 4 57.58 12.01
-12 8 4 54.82 9.98
12 8 4 45.22 8.21
12 8 4 83.24 11.12
-12 8 4 54.75 8.81
12 8 4 51.1 10.41
12 -8 4 37.14 6.03
-12 -8 4 62.04 8.24
12 -8 4 64.89 9.73
12 -8 4 54.62 7.43
-12 8 4 36.72 7.91
-12 -8 4 39.34 7.34
12 -8 4 44.06 10.49
-12 -8 4 52.46 8.96
-12 8 4 72.92 19.97
12 -8 4 45.84 9.03
12 -8 4 77.56 9.51
12 8 4 71.26 8.43
-12 -8 4 50.44 7.5
12 -8 4 83.78 11.42
12 -8 4 50.36 7.72
-12 8 6 70.16 10.46
12 8 6 57.27 9.34
12 8 6 56.12 9.58
12 -8 6 49.54 7.37
-12 -8 6 65.97 7.74
12 8 6 51.99 6.79
-12 8 6 57.5 10.56
12 -8 6 55.62 8.43
12 -8 6 51.14 9.54
12 -8 6 60.8 12.11
12 8 6 81.41 11.57
12 8 6 56.18 9.67
-12 -8 6 61.75 9.17
12 -8 6 55.52 9.7
-12 -8 6 52.62 7.98
12 8 6 62.67 9.83
12 8 6 66.35 8.4
-12 8 6 68.36 8.6
12 8 8 119.76 11.18
12 -8 8 128.87 13.52
-12 -8 8 132.03 9.84
12 8 8 118.79 10.79
-12 -8 8 140.09 9.15
-12 -8 8 125.64 11.45
12 8 8 135.15 8.77
12 8 8 128.2 11.64
12 -8 8 123.54 10
12 8 8 133.95 12.13
12 10 -8 96.52 5.74
12 -10 -8 103.77 7.21
12 -10 -8 89.72 6.3
12 10 -8 91.03 6.37
12 -10 -6 24.79 5.14
12 10 -6 34.84 5.11
12 10 -6 29.45 5.44
12 10 -6 32.92 5.72
12 -10 -6 29.78 6.16
-12 10 -6 37.79 5.31
-12 10 -6 37.62 8.94
12 -10 -6 32.65 6.46
12 10 -6 42.88 8.75
-12 -10 -6 30.79 6.18
12 -10 -6 28.12 5.33
12 10 -6 34.84 5.54
12 -10 -6 33.45 6.6
12 -10 -6 37.49 9.71
-12 10 -6 39.17 9.25
-12 -10 -6 40.37 10.29
-12 -10 -6 31.89 9.61
12 -10 -6 34.21 7.74
12 -10 -4 63.97 11.83
-12 10 -4 74.48 13.03
-12 -10 -4 61.16 13.56
-12 10 -4 53.06 11.27
-12 -10 -4 61.89 13.78
12 -10 -4 86.77 13.64
-12 -10 -4 68.57 15
12 10 -4 100.38 15.36
12 -10 -4 95.48 16.65
-12 10 -4 61.18 15.13
12 -10 -4 72.03 10.48
12 10 -4 57.51 7.3
-12 -10 -4 57.43 8.67
-12 10 -4 55.46 11.21
12 10 -4 51.82 9.74
-12 10 -4 63.98 7.55
12 -10 -4 51.44 8.25
12 -10 -4 56.96 8.85
12 -10 -4 52.37 7.38
12 10 -4 57.7 7.48
12 -10 -4 59.23 9.25
12 10 -4 70.59 8.37
12 10 -4 62.61 8.01
12 -10 -4 53.68 8.52
-12 -10 -2 531.85 37.61
-12 -10 -2 451.28 35.28
-12 10 -2 455.43 30.29
12 10 -2 539.54 29.75
-12 -10 -2 521.01 38.14
-12 -10 -2 461.87 36.47
12 -10 -2 450.83 32.87
-12 10 -2 597.12 37.81
12 -10 -2 547.29 37.14
-12 10 -2 506.65 43.12
12 10 -2 555.94 43.73
12 -10 -2 592.19 29.63
12 -10 -2 699.44 34.08
12 10 -2 569.86 21.75
12 -10 -2 551.38 27.05
12 10 -2 597.91 22.95
12 10 -2 568.9 22.02
-12 10 -2 512.19 23.55
12 -10 -2 471.85 23.57
12 -10 -2 467.06 22.49
-12 -10 -2 473.58 22.76
12 10 -2 427.72 27.01
12 -10 -2 504.34 22.48
12 -10 -2 603.84 21.15
12 10 -2 512.16 19.37
-12 10 -2 415.68 28.39
-12 -10 0 28.79 5.48
-12 10 0 13.92 3.99
-12 10 0 15.43 3.85
12 10 0 14.36 4.22
-12 -10 0 17.61 4.67
-12 -10 0 20.13 6.93
-12 10 0 24.49 6.56
-12 -10 0 21.61 7.2
-12 10 0 15.86 5.07
12 -10 0 11.87 5.44
-12 10 0 20.99 6.44
12 -10 0 20.51 6.61
-12 -10 0 26.95 6.75
-12 10 0 22.21 9.67
12 -10 2 424.8 31.56
12 -10 2 482.22 33.91
12 -10 2 616.2 35.6
-12 -10 2 668.68 37.66
12 10 2 606.72 35.04
-12 10 2 663.64 35.89
12 10 2 680.91 35.23
-12 10 2 581.81 28.93
12 -10 2 473.32 28.78
-12 10 2 567.53 32.33
-12 10 2 553.82 32.11
-12 -10 2 536.84 24.87
-12 10 2 524.8 52.52
-12 -10 2 553.43 26.17
-12 -10 2 561.78 30.75
12 10 2 556.89 23.01
12 -10 2 687.92 29.26
12 -10 2 552.43 30.74
12 10 2 668.09 24.18
12 10 2 604.15 23.51
12 -10 2 503.86 24.34
-12 10 4 109.43 16.69
12 -10 4 106.04 18.14
12 10 4 60.66 9.46
12 -10 4 55.71 7.63
-12 10 4 85.8 13.11
12 10 4 93.3 11.51
-12 10 4 58.15 9.51
12 -10 4 78.47 10.31
-12 10 4 59.11 10.57
-12 10 4 59.3 11.72
12 -10 4 78.62 9.02
-12 -10 4 70.94 11.36
-12 -10 4 63.13 9.62
-12 10 4 95.31 23.83
12 -10 4 62.81 11.76
12 -10 4 62.47 9.21
-12 -10 4 83.16 9.64
12 10 4 65.55 8.7
12 -10 4 66.25 11.55
-12 -10 4 55.91 7.73
12 -10 4 55.38 8.24
12 10 6 34.18 5.03
12 -10 6 32.15 6.85
-12 10 6 35.7 8.31
12 -10 6 33.77 6.03
-12 -10 6 29.88 6.53
12 -10 6 29.6 8.1
-12 -10 6 43.25 8.25
12 10 6 31.98 6.91
12 10 6 25.21 5.66
-12 10 6 31.08 7.05
-12 -10 6 44.98 5.78
12 -10 6 27.37 5.28
12 -10 6 42.47 7.14
-12 -10 6 27.14 5.39
12 10 6 37.17 6.94
-12 -10 6 31.97 5.95
-12 10 6 37.38 6.34
12 10 6 30.82 5.6
-12 -10 8 129.71 6.72
12 10 8 87.96 8.02
12 -10 8 90.99 10.3
-12 -10 8 95.1 7.49
12 10 8 89.31 8.84
12 -10 8 123.56 9.23
-12 -10 8 95.4 9.02
12 -10 8 93.21 7.36
12 10 8 130.08 6.64
12 12 -8 30.5 3.4
12 12 -6 17.69 3.82
-12 12 -6 22.3 4.57
-12 12 -6 12.98 4.83
12 12 -6 24.65 4.31
12 -12 -6 26.84 5.75
12 12 -6 26.7 7.1
-12 -12 -6 14.79 3.87
12 -12 -6 23.17 4.74
12 12 -6 18.26 3.46
12 -12 -6 16.9 3.63
12 12 -6 16.08 3.81
12 12 -6 17.98 3.58
12 -12 -6 15.46 4
-12 12 -6 24.08 5.57
-12 -12 -4 176.85 23.62
-12 -12 -4 192.21 25.39
-12 12 -4 198.78 22.14
-12 -12 -4 179.8 23.87
12 -12 -4 247.24 24.55
12 -12 -4 269.71 24.44
12 -12 -4 182.9 16.88
-12 12 -4 231.86 17.81
-12 12 -4 220.76 19.7
-12 12 -4 186.16 20.93
12 12 -4 178.97 19.45
12 -12 -4 169.28 15.35
-12 -12 -4 193.48 15.82
12 12 -4 200.94 13.47
12 -12 -4 182.22 15.42
12 -12 -4 179.72 13.49
12 12 -4 187.52 13.62
12 12 -4 171.16 13.05
12 -12 -4 166.3 15.94
12 12 -4 188.08 13.66
12 12 -4 182.59 13.94
12 -12 -4 168.94 15.3
-12 -12 -2 317.59 31.4
-12 -12 -2 327.27 32.4
-12 12 -2 421.85 30.52
-12 -12 -2 509.03 37.98
12 -12 -2 277.15 27.82
-12 12 -2 462.34 35.37
-12 12 -2 348.1 38.17
12 12 -2 435.28 42.02
12 -12 -2 314.96 23.19
-12 12 -2 360.08 23.62
12 -12 -2 344.46 25.71
12 12 -2 372.39 17.68
-12 12 -2 384.22 26.84
-12 -12 -2 301.38 21.12
12 -12 -2 342.68 19.17
12 -12 -2 312.98 19.35
12 12 -2 279.5 23.69
-12 12 -2 292.61 25.77
12 12 -2 328.55 25.36
12 12 -2 378.56 19.12
12 -12 -2 308.4 21.43
12 12 -2 308.09 17.17
12 12 -2 386.5 20.17
12 12 -2 333.05 18.41
12 -12 -2 372.37 18.63
12 12 -2 308.1 17.63
-12 12 -2 309.08 19.71
12 -12 -2 294.48 19.87
-12 12 0 276.84 22.49
-12 -12 0 231.46 24.71
-12 -12 0 245.66 26.65
12 -12 0 211.99 24.37
-12 12 0 318.18 34.78
12 -12 0 353.55 27.69
-12 -12 0 425.73 30.07
-12 12 0 238.4 20.13
12 -12 0 245.59 19.73
12 -12 0 227.85 20.15
12 12 0 239.56 14.62
-12 12 0 238.68 21.08
-12 -12 0 224.08 18.05
12 12 0 204.31 20.83
-12 12 0 250.12 34.81
12 12 0 238.62 15.44
-12 -12 0 272.37 21.7
12 -12 0 296 19.53
12 -12 0 179.86 15.95
12 12 0 336.78 18.26
12 -12 0 293.16 22.29
-12 12 0 202.13 15.66
-12 12 0 218.42 15.14
12 12 0 235.68 15.19
12 12 0 225.73 15.17
12 -12 2 297.04 28.05
12 -12 2 327.61 29.82
12 -12 2 529.16 36.92
-12 -12 2 655.41 41.02
-12 12 2 529.45 35.38
-12 12 2 495.27 22.84
-12 12 2 305.62 25.31
-12 12 2 291.94 24.88
-12 12 2 307.97 25.38
12 -12 2 273.59 23.2
-12 12 2 337.69 23.35
-12 -12 2 330.03 23.82
-12 -12 2 325.54 25.12
-12 -12 2 343.3 21.58
-12 12 2 257.51 38.33
12 12 2 297.72 18.06
12 12 2 323.22 27.27
12 12 2 331.17 19.81
-12 -12 2 350.71 23.39
12 -12 2 331.21 25.49
12 -12 2 340.89 22.39
-12 -12 2 456.98 22.98
12 12 2 314.34 18.37
12 12 2 309.3 17.76
12 -12 2 289.63 19.55
12 12 4 168.78 16.43
-12 12 4 173.42 17.33
-12 12 4 191.69 18.84
-12 -12 4 239.27 18.98
-12 12 4 161.89 17.69
-12 12 4 180.4 20.3
-12 12 4 269.14 41.23
-12 -12 4 180.29 16.55
12 12 4 197.06 19.82
-12 -12 4 198.9 20.05
12 12 4 251.51 18.52
12 -12 4 189.7 20.26
12 -12 4 230.66 18.61
-12 -12 4 196.54 14.13
12 12 4 172.27 14.67
12 -12 4 179.91 19.3
-12 -12 4 248.9 16.04
12 -12 4 173.69 15.11
-12 12 6 18.71 5.48
12 -12 6 23.92 4.66
12 12 6 22.53 5.41
-12 -12 6 20.39 5.76
12 -12 6 13.83 4.58
-12 -12 6 15.41 4.15
12 12 6 16.51 4.34
12 12 6 18.83 4.8
-12 12 6 19.52 4.76
12 -12 6 25.28 5.33
-12 -12 6 19.64 4.31
-12 -12 6 20.73 4.41
12 -12 6 16.44 4.77
12 12 6 19.14 4.05
-12 12 6 22.33 4.2
12 -12 8 36.23 5.26
-12 -12 8 37.72 4.53
12 12 8 35.05 4.39
12 12 8 34.15 3.86
-12 14 -6 70.32 8.1
-12 -14 -6 70.17 7.53
-12 -14 -6 85.22 8.21
12 14 -6 73.77 7.52
12 -14 -6 66.49 7.57
12 -14 -6 71.2 7.15
-12 14 -6 81.81 7.86
12 -14 -6 85.36 7.53
12 14 -6 74.96 6.89
-12 -14 -4 171.99 23.26
12 -14 -4 119.27 13.21
-12 14 -4 130.97 13.03
-12 14 -4 107.15 13.76
12 -14 -4 130.84 13.08
-12 -14 -4 144.48 13.17
12 -14 -4 136.7 12.78
-12 -14 -4 114.41 12.6
12 14 -4 103.85 14.64
-12 14 -4 121.67 16.8
-12 -14 -4 119.51 12.08
12 -14 -4 115.75 12.96
12 14 -4 115.85 11.51
12 14 -4 120.45 10.43
12 -14 -4 125.86 11.25
-12 -14 -4 104.88 11.35
12 14 -4 106.35 10.07
-12 14 -4 112.31 11.67
-12 -14 -2 212.5 26.53
-12 -14 -2 264.11 29.38
12 -14 -2 229.02 26.49
12 -14 -2 206.76 19.37
-12 14 -2 205.22 18.68
-12 -14 -2 237.4 19.17
-12 14 -2 203.14 20.33
12 -14 -2 269.23 17.91
-12 -14 -2 183.64 17.07
12 14 -2 200.97 21.36
-12 -14 -2 207.36 17.37
12 14 -2 204.48 19.91
12 14 -2 250.19 15.71
12 -14 -2 193.58 17.35
12 14 -2 215.63 15.75
-12 -14 -2 210.8 18.81
12 14 -2 215.67 15.2
12 14 -2 215.1 15.3
-12 14 -2 187.61 15.78
12 -14 0 16.38 8.53
-12 14 0 37.34 12.26
12 -14 0 15.58 4.87
12 -14 0 14.8 5.89
-12 -14 0 14.16 4.82
-12 14 0 8.78 4.76
-12 14 0 13.13 5.9
-12 -14 0 15.54 5.27
-12 -14 0 11.32 3.87
12 14 0 14.44 3.75
-12 -14 0 19.28 6.42
12 14 0 14.21 6.84
-12 14 0 19.72 11.65
-12 14 0 18.76 5.19
12 -14 0 10.96 4.43
12 14 0 14.1 3.97
12 -14 0 9.93 4.23
12 -14 0 16.45 4.67
-12 -14 0 14.49 5.61
-12 14 0 13.96 3.7
-12 14 0 7.8 2.81
-12 -14 0 15.53 5.04
12 14 0 12.21 3.95
12 14 0 13.3 4.12
12 -14 2 225.81 25.02
12 -14 2 268.22 27.74
12 14 2 240.83 15.94
-12 14 2 271.1 17.39
-12 14 2 215.91 21.4
-12 14 2 183.05 20.69
-12 14 2 241.84 19.54
-12 -14 2 195.96 18.91
-12 14 2 202.97 21.18
-12 -14 2 234.26 17.71
12 14 2 192.98 21.24
-12 14 2 238.32 38.08
-12 -14 2 219.77 21.28
-12 -14 2 223.5 19.41
12 14 2 205.83 16.23
12 14 2 272.65 17.17
12 -14 2 207.23 18.25
12 -14 2 197.67 20.42
-12 -14 2 277.2 18.46
12 14 2 196.83 14.8
12 14 2 210.1 15.57
12 -14 2 194.23 16.66
12 14 4 105.84 12.52
-12 14 4 105.47 13.24
-12 14 4 124.56 14.92
-12 -14 4 138.66 14.08
-12 14 4 119.9 15.79
-12 -14 4 132.29 13.74
-12 -14 4 114.35 14.66
-12 14 4 164.51 30.02
12 -14 4 121.53 15.14
12 -14 4 108 14.78
12 -14 4 122.2 13.54
12 -14 4 120.45 12.08
-12 14 6 79.21 9.13
12 14 6 72.3 8.11
-12 -14 6 84.76 9.25
12 14 6 64.46 9.24
12 14 6 99.32 8.94
-12 -14 6 91.74 10.15
12 -14 6 76.02 10.47
-12 -14 6 82.4 9.1
12 -14 6 83.09 8.62
12 14 6 99.18 7.49
-12 14 6 94.75 7.66
12 16 -6 37.83 4.91
-12 16 -6 30.02 4.64
12 -16 -6 32.12 4.2
12 16 -6 25.03 3.44
12 -16 -6 29.01 3.35
12 16 -6 30.25 3.36
-12 16 -4 40.83 6.49
12 -16 -4 42.05 7.17
-12 16 -4 40.95 7.53
-12 -16 -4 45.45 7.22
-12 -16 -4 41.12 6.72
12 -16 -4 37.34 6.96
-12 -16 -4 49.75 6.49
12 16 -4 39.36 6.19
-12 16 -4 38.89 6.21
-12 -16 -4 39.87 6.08
12 -16 -4 64.32 6.84
12 16 -4 41.48 5.95
-12 16 -4 45.38 6.46
12 16 -4 53.14 5.87
12 -16 -2 235.69 26.27
-12 16 -2 184.47 17.29
12 16 -2 260.86 18.66
-12 -16 -2 211.82 17.04
12 -16 -2 171.72 17.17
-12 16 -2 181.29 18.51
-12 -16 -2 199.75 16.34
-12 -16 -2 218.74 17.04
12 16 -2 180.58 17.33
12 -16 -2 185.67 16.43
-12 -16 -2 195.9 17.27
12 16 -2 198.19 15.03
12 16 -2 191.84 13.8
-12 -16 -2 168.59 15.36
12 16 -2 176.55 13.52
-12 16 -2 203.23 15.84
-12 16 -2 227.01 15.13
12 -16 -2 203.02 15.07
12 -16 0 221.48 25.59
12 -16 0 242.33 27.32
12 -16 0 204.77 18.66
-12 -16 0 196.87 18.52
-12 16 0 194.77 20.48
-12 16 0 167.02 19.05
12 16 0 220.28 14.61
-12 16 0 223.39 15.12
-12 -16 0 234.63 19.72
12 16 0 194.21 20.96
-12 16 0 277.35 37.67
12 -16 0 251.06 17.33
-12 16 0 214.13 15.57
12 -16 0 141.2 14.82
12 16 0 200.14 15.04
-12 -16 0 203.69 18.79
12 16 0 187.54 15.38
12 -16 0 205.63 19.36
-12 -16 0 194.7 16.65
12 -16 0 185.62 15.89
12 16 0 187.61 14.36
12 16 0 197.26 14.63
12 -16 2 238.27 25.11
12 16 2 215.59 14.47
-12 16 2 222.98 15.32
-12 16 2 208.88 19.31
-12 -16 2 208.45 19.11
-12 16 2 185.93 19.61
-12 -16 2 229.11 16.02
-12 -16 2 199.82 19.42
-12 16 2 215.19 35.64
-12 -16 2 207.79 18.23
12 16 2 185.78 14.9
12 16 2 217.66 14.74
12 -16 2 154.54 15.69
12 -16 2 175.83 18.59
-12 -16 2 243 16.46
12 16 2 188.43 14.25
12 16 2 186.6 14.04
12 -16 2 193.2 16.24
12 16 4 39.19 7.03
-12 16 4 39.06 7.34
-12 -16 4 55.31 8.23
12 16 4 37.87 7.38
12 -16 4 41.13 7.28
-12 -16 4 46.48 8.62
-12 -16 4 46.22 7.09
12 -16 4 35.72 7.79
12 -16 4 29.57 5.91
-12 -16 4 43.67 6.23
12 16 4 45.65 5.72
-12 16 4 51.46 6.32
12 -16 6 31.57 5.38
-12 -16 6 34.91 4.88
-12 -16 6 25.23 4.01
-12 -16 6 37.54 4.3
12 -16 6 22.67 3.66
12 16 6 30.12 4.78
-12 16 6 34.54 4.81
12 16 6 27.23 3.92
-12 -18 -4 5.64 2.3
12 18 -4 7.96 2.56
-12 18 -4 5.96 2.67
-12 18 -4 4.28 2.35
12 18 -4 2.71 1.22
12 18 -4 6.23 1.91
12 -18 -4 7.17 2.58
-12 18 -4 5.11 2.22
-12 -18 -4 6.6 2.07
12 18 -4 5.25 1.58
12 -18 -4 8.29 2.68
-12 -18 -2 11.6 4.48
12 -18 -2 4.79 3.02
-12 -18 -2 8.53 2.9
-12 18 -2 10.18 4.4
-12 18 -2 9.47 4.34
-12 -18 -2 11.02 3.48
-12 -18 -2 12.41 3.51
12 18 -2 10.85 5.32
12 18 -2 9.26 3.2
12 -18 -2 8.64 3.17
-12 -18 -2 8.02 2.93
12 18 -2 7.55 2.73
12 -18 -2 8.56 2.8
12 18 -2 7.55 2.33
12 -18 -2 8.48 2.57
12 18 -2 9.25 2.87
-12 -18 -2 7.53 3.1
12 18 0 39.11 5.41
-12 18 0 44.04 6
-12 18 0 24.63 6.54
-12 18 0 26.02 6.8
-12 -18 0 38.57 7.24
-12 18 0 23.82 6.31
12 -18 0 31.2 6.6
-12 -18 0 38.17 7.77
-12 18 0 44.18 14.17
-12 -18 0 42.05 7.18
12 -18 0 27.53 6.47
12 18 0 32.16 5.31
-12 -18 0 31.65 6.72
12 18 0 28.69 5.47
12 -18 0 26.61 5.59
-12 -18 0 36.82 6.6
12 18 0 27.77 4.53
12 18 0 30.75 5.22
12 18 2 3.73 2.38
-12 18 2 7.31 2.74
-12 -18 2 5.64 2.88
12 -18 2 8.23 3.29
-12 18 2 8.39 3.57
-12 -18 2 10.44 4.02
-12 18 2 12.98 7.1
12 18 2 18.93 10.57
12 -18 2 9.35 4.47
12 18 2 7.79 2.64
-12 -18 2 11.91 4.32
12 -18 2 3.89 2.34
12 -18 2 9.46 3.37
12 18 4 4.75 2.06
-12 18 4 4.77 2.17
-12 -18 4 8.06 2.43
-12 -18 4 8.81 3.38
-12 -18 4 5.69 1.78
12 18 4 10.14 4.87
12 -18 4 2.36 1.68
12 -18 4 6.37 2.72
-12 18 4 6.63 1.72
-12 20 -2 78.72 8.09
-12 20 -2 65.68 7.54
12 -20 -2 60.39 6.83
-12 20 -2 73.56 7.55
-12 -20 -2 68.78 7.26
12 20 -2 71.79 5.87
-12 -20 -2 73.26 6.64
12 20 -2 78.64 6.11
12 20 -2 73.42 5.9
-12 20 0 29.73 3.45
12 -20 0 20.25 3.93
-12 -20 0 21.1 4.03
12 -20 0 22.74 5.03
-12 -20 0 26.84 4.18
-12 20 0 24.74 5.21
12 20 0 14.39 5.38
-12 20 0 18.9 4.16
-12 20 0 25.37 4.39
12 20 0 23.25 3.39
12 -20 0 21.18 4.03
12 20 0 21.02 3.8
12 -20 0 21.17 3.84
-12 -20 2 80.89 8
12 20 2 71.67 6.89
-12 20 2 72.54 7.42
12 -20 2 67.98 7.98
-12 -20 2 91.21 8.08
12 20 2 84.61 15.56
-12 -20 2 89.6 8.04
12 -20 2 83.53 7.32
13 1 -9 12.2 2.27
13 -1 -9 16.55 2.31
13 1 -7 23.71 4.19
13 1 -7 20.5 6.68
13 -1 -7 23.62 7.41
13 1 -7 18.8 6.31
13 -1 -7 25.42 8.2
13 -1 -7 22.99 4.77
13 1 -7 23.55 4.68
13 -1 -7 15.86 4.08
13 1 -7 24.29 5.14
13 -1 -5 47.64 6.39
13 -1 -5 72.85 7.79
13 1 -5 36.7 5.94
13 -1 -5 31.86 5.64
13 1 -5 41.6 6.04
13 -1 -5 35.02 5.86
-13 1 -5 55.65 9.84
13 1 -5 44.84 8.92
13 1 -5 42.71 9.98
13 -1 -5 45.41 10.33
-13 -1 -5 43.66 9.66
13 1 -5 32.53 7.78
-13 1 -5 38.06 8
-13 1 -5 38.75 7.44
13 1 -5 43.71 9.89
13 -1 -5 41.75 9.44
-13 -1 -5 43.23 7.76
13 1 -3 291.19 18.03
13 1 -3 312.47 14.35
13 -1 -3 289.81 13.93
13 1 -3 292.86 13.51
13 -1 -3 273.2 13.08
13 -1 -3 306.7 21.87
-13 1 -3 294.16 20.79
13 1 -3 319.22 18.24
-13 -1 -3 321.28 21.71
13 1 -3 306.2 21.36
-13 -1 -3 316.23 17.95
13 1 -3 310.44 20.13
-13 -1 -3 299.74 22.39
-13 1 -3 304.85 18.81
13 -1 -3 292.22 19.15
-13 1 -3 370.03 19.67
-13 -1 -3 346.74 20.89
13 1 -1 583.32 22.32
13 -1 -1 575.57 23.95
-13 -1 -1 509.77 31.03
-13 1 -1 489.65 31.51
-13 -1 -1 639.74 25.61
-13 1 -1 610.25 26.65
-13 -1 -1 585.34 25.89
-13 1 -1 526.72 25.56
-13 -1 -1 520.69 23.74
-13 -1 -1 518.1 25.78
-13 1 -1 546.69 24.97
-13 -1 1 553.97 18.72
-13 1 1 591.3 18.53
-13 -1 1 501.54 27.63
-13 1 1 533.05 27.85
13 -1 1 561.01 25.15
13 1 1 513.21 24.67
-13 -1 1 517.37 34.2
-13 1 1 496.66 34.11
-13 -1 1 594.61 26.1
13 1 1 542.96 21.51
13 -1 1 637.29 21.1
-13 1 3 339.78 18.78
13 -1 3 301.99 24.4
13 1 3 293.46 23.8
13 -1 3 350 22.28
-13 -1 3 323.29 21.41
-13 -1 3 281.88 28.1
-13 1 3 304.96 28.93
13 -1 5 57.54 8.61
13 1 5 51.72 8.49
-13 1 5 44.56 7.02
-13 -1 5 35.26 6.57
-13 -1 5 46.94 7.18
13 -1 5 51.04 6.88
13 1 5 50.9 9.26
13 1 5 50.55 6.75
13 1 5 58.06 7.65
13 -1 5 43.53 6.77
13 1 5 50.09 9.76
13 -1 5 48.41 10.11
13 1 5 39.53 8.47
13 -1 5 47.49 10.45
13 -1 5 34.28 7.75
-13 1 5 53.3 6.79
13 -1 5 46.52 7.85
13 1 5 46.33 9.12
-13 -1 5 43.32 6.41
13 -1 5 54.36 13.37
13 1 5 43.37 11.54
13 -1 5 63.04 13.61
13 -1 7 24.44 5.36
13 1 7 22.56 5.1
13 1 7 26.44 5.27
13 -1 7 25.76 5.51
13 -1 7 20.78 7.5
13 -1 7 25.96 6.34
13 1 7 24.47 6.24
13 1 7 11.35 4.57
13 -1 7 19.07 6.92
13 1 7 20.37 6.8
13 -1 7 23.58 6.4
13 1 7 13.55 4.94
-13 -1 7 24.1 5.43
13 1 7 27.34 7.47
-13 1 7 22.61 5.08
13 -1 7 23.11 7.08
-13 1 7 23.12 5.13
13 -1 7 27.07 6.83
13 1 7 20.47 5.69
13 -1 7 26.44 4.56
-13 1 7 25.94 4.86
-13 -1 7 21.39 4.67
-13 -1 9 10.59 2.36
-13 -1 9 13.51 2.84
-13 1 9 13.24 2.59
13 -1 9 15.61 2.89
13 3 -9 3.45 1.09
13 -3 -9 4.6 1.63
13 3 -7 290.52 15.4
13 3 -7 297.66 24.5
13 -3 -7 323.89 18.33
13 -3 -7 296.85 17.66
13 -3 -7 351.85 17.83
13 -3 -7 334.38 16.6
13 -3 -5 207.07 14.12
13 3 -5 166.95 17.72
13 -3 -5 203.6 14.78
13 3 -5 181.91 13.14
13 -3 -5 167.66 12.91
13 -3 -5 165.9 12.71
13 3 -5 195.77 19.06
13 -3 -5 179.88 19.12
-13 3 -5 212.96 19.18
-13 3 -5 207.09 19.44
-13 -3 -5 230.24 21.59
13 3 -5 211.34 22.07
-13 3 -5 231.41 21.53
13 3 -5 267.81 22.07
13 -3 -5 249.58 24.64
13 3 -5 257.08 15.12
-13 3 -3 580.06 26.39
13 -3 -3 529.99 20.67
13 3 -3 475.99 18.16
13 -3 -3 502.93 18.8
13 3 -3 481.43 24.42
13 3 -3 537.93 28.35
-13 3 -3 507.3 28.82
13 3 -3 605.64 24.86
13 -3 -3 510.04 29.74
-13 -3 -3 551.93 30.29
13 3 -3 515.46 24.27
-13 3 -3 511.66 26.09
-13 -3 -3 660.11 28.81
13 -3 -3 466.29 24.63
-13 3 -3 548.95 26.55
-13 -3 -3 696.78 27.51
-13 -3 -3 494.35 28.78
-13 3 -3 567.3 22.23
13 -3 -3 491.69 27.88
-13 -3 -1 827.93 22.84
-13 3 -1 722.49 27.21
-13 -3 -1 714.55 31.74
-13 3 -1 644.37 29.73
13 3 -1 786.97 24.65
13 -3 -1 675.66 28.64
-13 -3 -1 655.68 36.69
-13 3 -1 653.31 38.04
13 -3 -1 807.19 30.71
-13 -3 -1 709.15 28.85
-13 3 -1 716.32 30.17
13 -3 -1 724.54 31.02
-13 3 1 876.02 22.49
-13 -3 1 863.14 23.61
13 3 1 787.62 21.32
13 -3 1 733.54 29.39
13 3 1 660.2 28.6
-13 -3 1 657.14 39.4
-13 3 1 631.62 40.59
-13 -3 1 678.34 30.37
-13 3 1 656.36 28.64
13 -3 1 691.29 31.08
-13 -3 1 615.25 32.25
-13 3 1 629.12 27.48
13 3 1 618.84 25.18
13 3 3 602.18 26.41
13 -3 3 577.34 29.5
13 -3 3 528.06 32.45
13 3 3 481.13 30.69
-13 -3 3 587.64 29.49
-13 3 3 610.72 26.69
-13 -3 3 554.07 39.82
-13 3 3 514.32 39.56
-13 3 3 478.14 27.82
13 -3 5 200.32 19.45
13 -3 5 265.15 18.55
13 3 5 213.64 17.24
-13 3 5 194.88 14.66
13 3 5 238.39 22.77
13 -3 5 258.62 14.84
-13 -3 5 198.33 15.71
-13 -3 5 218.62 15.77
13 -3 5 187.43 17.19
13 -3 5 207.09 13.98
13 3 5 231.55 14.27
-13 3 5 317.71 22.27
13 -3 5 211.45 15.29
13 3 5 244.47 19.54
13 3 5 261.8 18.4
13 3 5 237.53 21.75
13 3 5 235.08 20
13 -3 5 199.5 20.84
13 -3 5 312.44 20.89
13 -3 5 195.57 18.42
-13 -3 5 196.15 14.23
-13 3 5 267.77 24.61
13 3 5 223.02 25.89
13 -3 5 225.11 25.62
-13 -3 5 256.69 27.46
13 3 7 266.01 22.55
13 3 7 296.63 24.41
13 3 7 267.79 21.06
13 -3 7 284.39 25.15
13 -3 7 262.7 22.24
13 3 7 293.74 24.59
-13 3 7 360.76 19.11
-13 3 7 320.62 18.38
13 -3 7 347.86 24.81
13 3 7 285.72 21.24
13 -3 7 309.35 16.52
-13 -3 7 323.37 20.32
-13 -3 7 260.61 16.22
-13 -3 7 313.02 18.44
13 -3 7 309.86 21.92
13 3 7 271.52 21.26
13 3 7 280.45 16.81
13 -3 7 287.75 18.65
13 3 7 301.98 23.39
13 -3 9 6.47 2.43
-13 -3 9 2.71 1.36
-13 -3 9 4.77 1.76
-13 3 9 4.87 1.6
13 -3 9 4.85 1.79
13 -5 -9 8.81 1.8
13 5 -9 11.95 2.1
13 5 -9 14.78 2.58
13 5 -7 8.52 2.43
13 -5 -7 8.35 2.14
13 5 -7 10.85 3.25
-13 5 -7 13.2 5.11
13 5 -7 8.94 3.86
13 -5 -7 12.65 3.63
13 -5 -7 10.09 3.04
13 -5 -7 9.21 3.34
13 5 -7 9.69 3.47
-13 5 -7 16.33 5.62
13 -5 -7 13.62 5.66
13 -5 -5 84.97 9.48
13 5 -5 91.69 8.83
13 5 -5 79.13 12.78
13 -5 -5 78.75 9.77
13 -5 -5 70.79 8.59
13 5 -5 98.41 13.66
-13 5 -5 98.39 14.28
13 -5 -5 80.03 12.77
-13 5 -5 89.73 13.14
-13 -5 -5 88.81 15.77
-13 5 -5 97.61 11.63
13 -5 -5 81.92 14.45
13 5 -5 106.89 16.05
-13 5 -5 99.89 15.4
13 -5 -5 115.65 17.49
13 5 -5 122.77 10.35
13 5 -3 630.04 28.97
-13 5 -3 638.94 30.39
13 -5 -3 591.38 23.74
13 -5 -3 603.65 23.47
13 5 -3 672.31 27.34
13 -5 -3 574.49 20.95
13 5 -3 682.13 32.81
-13 5 -3 637.88 34.93
-13 5 -3 658.68 40.99
-13 -5 -3 721.93 37.31
13 -5 -3 650.93 35.59
-13 5 -3 591.61 30.26
-13 -5 -3 636.9 35.1
-13 5 -3 639.76 31.72
13 -5 -3 621.91 28.88
13 5 -3 702.8 29
13 -5 -3 745.77 33.93
13 -5 -3 601.06 31.79
-13 -5 -1 4.83 1.98
-13 5 -1 1.66 1.9
13 5 -1 0.79 1.03
-13 5 -1 2.29 2.6
-13 -5 -1 0.21 1.35
-13 5 -1 1.25 1.73
13 5 -1 2.23 0.58
13 -5 -1 3.76 2.76
-13 -5 -1 0.39 2.95
-13 5 -1 2.28 2.22
-13 -5 -1 -0.57 2.81
-13 5 -1 -0.15 0.97
13 -5 -1 0.56 1.83
-13 5 1 3.74 1.77
-13 -5 1 0.63 1.49
-13 -5 1 1.27 0.81
13 5 1 0.89 1.42
-13 5 1 6.27 5.79
13 -5 1 1.23 2.16
13 -5 1 0.53 0.68
-13 -5 1 1.58 0.71
-13 5 1 3.57 1.6
13 5 1 2.65 1.45
-13 -5 1 4.07 4.81
-13 -5 1 3.65 2.05
-13 5 1 2.11 1.29
-13 5 1 -1.62 0.95
13 -5 1 1.79 1.52
13 5 1 1.26 1.57
13 -5 1 0.63 1.75
13 5 3 797.6 32.88
-13 5 3 797.86 33.75
13 -5 3 708.13 38.2
13 5 3 598.21 34.98
-13 -5 3 714.57 46.97
13 -5 3 739.73 35.06
-13 -5 3 776.46 36.41
-13 5 3 682.06 47.6
-13 5 3 774.09 34.08
-13 -5 5 89.97 10.51
13 5 5 86.12 14.02
-13 -5 5 100.17 11.13
13 -5 5 86.6 9.02
-13 5 5 103.19 10.57
13 -5 5 82.34 11.89
13 5 5 95.06 9.02
13 5 5 96.96 12.13
-13 5 5 95.79 12.75
13 -5 5 85.41 9.9
13 5 5 98.74 13.96
13 -5 5 78.3 13.31
-13 -5 5 102.86 11.23
13 5 5 96.13 12.84
-13 -5 5 80.23 9.57
13 5 5 82.22 11.71
13 -5 5 90.79 12.79
13 -5 5 88.47 12.37
-13 5 5 134.83 17.68
13 5 5 113.17 18.6
13 5 7 8.77 2.79
13 -5 7 6.9 3.15
13 -5 7 11.07 5.92
13 5 7 10.51 4.19
-13 -5 7 10.05 3.17
13 5 7 4.59 3.23
13 5 7 13.11 4.91
-13 5 7 12.5 3.43
-13 -5 7 11.56 3.92
13 5 7 5.7 3.11
13 -5 7 11.38 3.48
13 5 7 13.74 5.38
13 -5 7 7.74 3.77
13 5 7 12.93 4.58
-13 -5 7 12.12 3.71
13 -5 9 19.16 4.11
-13 -5 9 12.88 2.46
13 -5 9 13.89 2.96
-13 5 9 15.14 2.11
-13 -5 9 12.58 2.36
13 7 -9 5.23 1.27
13 -7 -9 4.12 1.06
13 7 -7 111.8 9.34
13 -7 -7 104.1 10.05
-13 7 -7 125 14.8
13 7 -7 114.65 14.01
13 -7 -7 99.36 9.95
13 -7 -7 112.95 10.34
13 7 -7 104.63 9.19
-13 7 -7 155.21 17.19
13 7 -5 529.52 36.51
-13 7 -5 466.9 34.7
13 -7 -5 528.74 38.12
13 7 -5 438.34 19.13
13 -7 -5 341.81 21.18
-13 7 -5 355.1 26.95
13 -7 -5 346.03 21.06
13 7 -5 383.95 26.19
13 -7 -5 299.97 18.32
13 7 -5 375.33 18.99
13 -7 -5 467.59 24.64
-13 -7 -5 333.72 32.75
-13 7 -5 404.36 30.23
-13 7 -5 380.86 28.84
13 -7 -5 369.72 27.9
-13 -7 -5 391.93 34.45
-13 -7 -5 377.77 31.08
13 -7 -5 366.01 30.23
13 -7 -3 41.39 6.8
13 7 -3 46.6 8.9
-13 7 -3 32.91 8.67
13 -7 -3 47.78 10.24
-13 7 -3 32.5 9.95
-13 -7 -3 47.3 10.54
13 -7 -3 34.05 8.27
-13 7 -3 38.4 8.55
-13 -7 -3 36.55 8.64
-13 7 -3 31.86 7.72
13 -7 -3 40.96 8.45
-13 -7 -3 42.81 10.48
13 -7 -3 32.84 5.9
-13 -7 -3 37.28 6.02
-13 7 -3 47.57 5.63
-13 7 -3 34.1 7.82
13 -7 -3 34.05 6.01
13 7 -3 41.83 7.04
13 -7 -3 35.41 5.43
-13 7 -1 387.7 17.6
-13 7 -1 356.37 25.24
13 -7 -1 307.31 23.88
-13 7 -1 327.78 29.87
-13 -7 -1 290.79 23.71
13 7 -1 301.81 20.44
-13 7 -1 332.29 22.93
-13 -7 -1 292.01 24.5
13 -7 -1 282.41 23
13 -7 -1 322.6 16.01
13 7 -1 286.57 18.58
-13 -7 -1 453.63 18.87
13 -7 -1 357.22 16.25
-13 -7 -1 299.47 16.66
13 7 -1 458.64 17
-13 7 -1 284.92 20.68
-13 7 1 323.67 15.95
-13 -7 1 417.97 21.74
-13 7 1 331.56 29.07
-13 7 1 398.29 20.99
13 7 1 407.98 20.59
13 -7 1 378.98 21.58
-13 7 1 305.56 32.42
-13 7 1 302.63 20.78
13 -7 1 282.75 22.32
-13 7 1 346.07 20.66
-13 -7 1 378.98 22.06
13 -7 1 273.95 22.94
-13 -7 1 280.96 16.13
-13 -7 3 52.09 10.36
13 7 3 56.99 9.62
-13 7 3 48.32 8.91
13 7 3 33.6 8.51
13 -7 3 42.88 9.04
-13 -7 3 52.14 13.93
13 -7 3 54.71 7.55
13 -7 3 37.71 8.88
13 -7 5 348.83 24.16
13 7 5 483.65 20.47
-13 7 5 359.83 25.68
13 -7 5 379.02 21.3
13 7 5 423.34 26.07
13 7 5 495.45 28.45
13 -7 5 351.99 27.89
-13 -7 5 365.32 22.18
13 7 5 343.9 23.21
13 -7 5 346.2 18.96
13 7 5 385.26 29.65
-13 7 5 570.92 29.31
-13 -7 5 461.11 24.58
-13 7 5 476.02 31.42
-13 -7 5 447.97 19.81
13 -7 5 414.12 26.7
13 7 5 416.81 25.68
-13 -7 5 356.86 20.65
13 -7 5 359.33 25.85
13 7 5 561.4 41.24
13 7 7 87.6 11.1
13 -7 7 95.69 9.62
-13 -7 7 112.28 9.88
-13 -7 7 103.59 10.77
13 7 7 104.01 12.13
13 7 7 104.58 9.34
13 7 7 102.04 12.56
13 -7 7 104.39 10.82
-13 -7 7 121.37 11.38
13 7 7 89.7 11.64
13 -7 7 103.78 12.38
13 -7 7 83.31 13.22
13 -7 9 4.31 1.99
-13 -7 9 4.27 1.35
-13 -7 9 6.1 1.37
13 9 -7 288.99 14.4
13 9 -7 305.89 14.33
13 9 -7 277.54 14.94
13 -9 -7 288.79 15.93
-13 9 -7 358.37 16.17
13 9 -7 347.84 16.88
-13 9 -7 363.77 24.83
13 9 -7 411.52 24.83
13 -9 -7 304.18 16.53
13 -9 -7 371.73 17.52
13 9 -5 482.97 21.88
13 9 -5 464.02 21.71
-13 -9 -5 481.04 23.53
13 -9 -5 438.13 24.75
-13 9 -5 500.86 20.25
13 9 -5 489.16 30.09
13 -9 -5 426.54 23.94
-13 9 -5 487 32.67
13 -9 -5 436.02 22.05
13 9 -5 447.14 21.08
13 -9 -5 481.67 26.13
-13 9 -5 572.28 36.55
-13 -9 -5 443.43 35.88
-13 9 -5 493.39 33.96
13 -9 -5 558.42 34.16
-13 -9 -5 543.57 38.53
-13 -9 -5 577.5 44.06
13 -9 -5 490.22 34.94
13 -9 -3 38.74 8.37
-13 9 -3 41.73 9.37
13 9 -3 48 9.05
-13 -9 -3 31.79 9.73
13 -9 -3 48.15 10.11
-13 -9 -3 35.39 9.99
13 -9 -3 64.58 10.16
13 9 -3 43.43 5.7
-13 9 -3 46.87 10.1
13 -9 -3 44.18 7.22
-13 -9 -3 44.74 6.84
-13 9 -3 48.71 6.25
13 -9 -3 44.53 7.07
13 9 -3 40.75 7.76
13 -9 -3 39.77 5.9
13 9 -3 49.33 6.54
13 9 -3 54.39 6.9
13 -9 -3 41.22 7.12
13 9 -3 62.16 7.46
13 9 -3 46.71 6.46
13 -9 -3 50.92 8.26
13 9 -3 72.07 11.77
-13 9 -3 46.73 10.91
13 -9 -3 56.75 12.24
-13 9 -3 52.17 14
-13 -9 -1 19.81 4.49
-13 9 -1 18.62 6.59
13 -9 -1 14.54 5.44
-13 9 -1 21.09 8.94
13 9 -1 17.19 6
-13 9 -1 22.9 6.36
-13 -9 -1 13.97 5.31
13 -9 -1 12.07 4.99
-13 9 -1 17.9 4.41
13 -9 -1 9.56 3.3
-13 9 -1 13.48 4.84
-13 -9 -1 12.81 3.6
13 -9 -1 16.12 3.6
13 9 -1 11.85 4.49
13 9 -1 24.89 3.9
13 -9 1 20.2 4.49
-13 9 1 14.63 3.66
13 -9 1 16.26 3.2
-13 -9 1 18.28 4.6
-13 -9 1 18.45 4.43
13 9 1 16.25 5.36
13 -9 1 15.82 5.6
-13 -9 1 18.76 5.52
-13 9 1 14.75 6.92
-13 9 1 19.34 5.17
13 9 1 17.1 5.12
13 -9 1 16.74 6.33
-13 -9 1 21.62 6.43
-13 -9 1 19.22 6.6
-13 9 1 14.07 5.16
13 -9 1 11.9 5.83
13 -9 3 42.4 10.66
-13 -9 3 56.12 10.69
-13 9 3 70.79 12.12
13 9 3 39.68 9.98
13 -9 3 62.59 11.79
-13 -9 3 50.11 14.36
13 9 3 41.83 7.76
-13 9 3 42.7 9.31
13 9 3 46.89 8.37
13 -9 3 54.96 8.71
-13 9 3 37.61 8.06
-13 9 3 50.11 9.95
13 -9 3 61.24 7.42
-13 -9 3 47.52 8.97
13 9 3 55.26 9.96
13 -9 3 44.84 9.28
-13 -9 3 34.47 6.66
-13 9 3 75.05 19.76
13 9 3 48.5 6.57
13 -9 3 38.59 8.52
13 -9 3 63.91 9.06
13 9 3 53.63 7.13
-13 -9 3 72.89 8.42
13 9 3 64.7 7.52
13 9 3 52.73 6.7
13 -9 3 46.12 7.23
13 9 5 534.52 28.97
-13 9 5 446.96 29.45
13 -9 5 473.51 23.64
13 -9 5 436.76 26.8
-13 -9 5 448.17 25.57
13 9 5 515.13 28.66
13 -9 5 393.83 30.47
-13 -9 5 590.37 31.36
-13 9 5 532.04 29.36
-13 9 5 541.99 32.73
13 9 5 436.12 26.5
13 -9 5 412.48 21.22
13 -9 5 684.68 29.69
13 -9 5 564.91 30.01
-13 -9 5 505 24.76
13 9 5 559.01 28.72
13 -9 5 400.31 28.08
-13 9 5 653.9 26.39
13 9 7 266.84 18.22
-13 -9 7 343.56 15.31
13 9 7 259.96 18.62
13 -9 7 256.8 22.31
-13 -9 7 309.71 18
-13 -9 7 267.12 16.04
13 9 7 318.69 18.96
-13 -9 7 287.67 16.95
-13 9 7 397.97 20.68
-13 -9 7 272.76 19.02
13 9 7 341.15 15.01
13 9 7 302.81 19.88
13 -9 7 283.47 16.73
13 11 -7 2.97 0.96
13 -11 -7 5.57 2.27
13 -11 -7 5.94 2.17
13 11 -7 3.99 1.39
13 11 -7 5.7 2.05
13 11 -7 4.01 1.26
-13 11 -7 9.81 2.8
13 11 -7 6.55 1.67
13 -11 -7 7.05 2.58
13 -11 -5 120.62 11.85
13 11 -5 144.38 12.09
13 11 -5 147.71 11.87
13 11 -5 146.49 11.91
-13 11 -5 138.34 17.54
13 -11 -5 138.55 13.74
-13 -11 -5 164.84 13.32
13 11 -5 142.83 17.1
-13 11 -5 146.95 11.13
13 -11 -5 133.26 13.23
13 -11 -5 142.81 12.31
13 11 -5 140.33 11.59
13 -11 -5 125.88 13.3
-13 -11 -5 132.21 19.79
-13 -11 -5 149.7 21.43
-13 11 -5 150.81 18.84
-13 -11 -5 157.57 20.97
13 -11 -5 183.48 20.6
-13 -11 -3 1018.61 56.57
-13 11 -3 991.83 48.6
-13 -11 -3 1002.69 56.72
13 -11 -3 1170.46 55.38
-13 -11 -3 1246.13 62.96
-13 11 -3 1398.76 63.52
13 -11 -3 1423.94 64.72
-13 11 -3 1372.25 75.71
13 -11 -3 1092.93 42.93
-13 11 -3 1549.83 46.54
13 11 -3 1289.99 33.01
-13 11 -3 1364.62 48.63
-13 11 -3 877.67 45.62
13 -11 -3 992.24 36.43
-13 -11 -3 1001.67 38.34
13 11 -3 951.22 44.1
13 -11 -3 1061.05 36.17
13 -11 -3 1122.53 32.22
13 11 -3 1058.95 31.05
13 11 -3 1282.26 34.79
13 11 -3 1054.55 32.48
13 -11 -3 981.52 39.11
13 11 -3 1071.11 32.91
13 -11 -3 975.67 36.92
-13 11 -3 1048.95 36.3
13 11 -3 1144.5 34.21
-13 -11 -1 95.43 16.3
-13 11 -1 116.94 15.19
-13 -11 -1 116.57 18.58
13 -11 -1 100.1 16.32
-13 11 -1 135.65 18.08
-13 11 -1 127.8 22.39
-13 11 -1 153.69 15.46
13 -11 -1 112.18 13.6
13 11 -1 130.82 10.51
-13 11 -1 142.95 15.84
-13 -11 -1 92.97 11.4
13 11 -1 86.02 12.37
-13 -11 -1 135.27 14.58
-13 11 -1 186.3 27.94
13 11 -1 128.38 11.24
13 11 -1 114.12 9.95
13 -11 -1 121.27 12.63
13 -11 -1 71.25 10.15
13 -11 -1 203.64 17.31
13 11 -1 176.42 12.89
-13 -11 -1 147.18 12.77
13 11 -1 112.75 9.91
13 11 -1 109.29 10.23
-13 11 -1 110.71 11.16
13 -11 1 92.99 15.24
-13 -11 1 141.33 17.55
-13 -11 1 120.32 17.59
13 -11 1 97.82 16.35
13 -11 1 167.36 18.65
13 11 1 129.23 16.13
-13 11 1 120.43 20.64
-13 11 1 174.04 18.45
13 -11 1 165.47 15.33
13 -11 1 97.42 13.81
-13 11 1 106.52 14.79
-13 11 1 116.31 14.71
-13 -11 1 100.72 11.7
-13 -11 1 116.2 14.32
-13 11 1 96.49 21.56
-13 -11 1 151.34 13.47
13 11 1 123.73 10.97
13 -11 1 107.57 12.04
13 -11 1 127.93 14.77
13 11 1 126.03 10.73
-13 11 1 90.33 9.59
13 11 1 119.25 10.78
13 -11 1 132.96 10.45
13 -11 1 110.44 11.77
13 -11 3 1041.12 51.81
-13 -11 3 1599.85 87.61
-13 11 3 1006.23 46.01
-13 11 3 972.66 41.92
-13 -11 3 1227.61 44.19
13 -11 3 1301.79 47.4
-13 11 3 1011.32 47.06
-13 -11 3 1038.44 45.16
-13 -11 3 1040.71 39.17
13 11 3 1141.09 49.44
-13 11 3 1345.44 90.31
13 -11 3 1226.68 49.77
-13 -11 3 1281.97 34
13 11 3 1070.92 35.21
13 -11 3 997.35 44.59
13 -11 3 1264.77 42.82
13 11 3 1082.89 33.48
13 11 3 1009.1 32.91
13 -11 3 997.95 36.71
13 11 5 121.63 13.94
-13 11 5 192.1 18.57
-13 11 5 138.31 14.7
13 11 5 147.62 14.63
13 -11 5 156.48 12.8
-13 11 5 124.58 15.95
-13 -11 5 130.51 13.79
13 11 5 151.94 15.15
-13 -11 5 164.33 17.1
13 -11 5 131.24 17.05
13 -11 5 173.17 15.27
-13 -11 5 130.59 11.84
13 -11 5 105.55 14.53
-13 -11 5 147.38 12.87
13 11 5 164.13 12.55
-13 11 5 170.69 13.08
13 -11 7 6.35 3.09
13 11 7 6.8 2.96
-13 -11 7 4.3 1.67
-13 -11 7 5.49 2.41
-13 11 7 9.75 3.17
13 11 7 7.02 3.37
13 11 7 6.65 2.66
-13 -11 7 5.06 2.04
13 -11 7 2.54 1.77
13 11 7 3.26 1.8
13 13 -7 11.2 2.55
13 -13 -7 12.66 2.5
13 -13 -7 13.87 2.73
13 13 -7 13.27 2.44
-13 -13 -5 10.29 2.94
13 -13 -5 12.87 3.72
13 13 -5 11.27 2.68
13 13 -5 9.05 2.79
-13 13 -5 14.18 4.89
13 13 -5 12.66 3.15
-13 13 -5 11.52 4.69
13 13 -5 17.16 3.68
13 -13 -5 17.48 4.94
13 13 -5 8.86 4
-13 -13 -5 12.66 3.97
-13 13 -5 12.98 3.67
13 -13 -5 18.2 4.15
13 13 -5 14.76 3.97
13 13 -5 12.84 3.21
13 -13 -5 12.23 4.32
-13 -13 -5 6.19 3.34
-13 13 -5 12.94 4.5
-13 -13 -3 257.31 28.64
-13 -13 -3 267.97 29.82
-13 -13 -3 264.47 29.9
-13 13 -3 364.33 29.74
13 -13 -3 287.2 28.28
13 -13 -3 249.73 20.87
-13 13 -3 259.65 19.63
-13 -13 -3 295.99 19.77
13 13 -3 292.83 15.45
-13 13 -3 270.88 22.38
13 -13 -3 265.51 18.85
-13 -13 -3 233.51 18.52
13 -13 -3 290.41 18.57
13 13 -3 247.4 23.2
-13 13 -3 245.52 24.25
13 13 -3 301.27 16.39
13 13 -3 244.34 15.61
13 -13 -3 233.42 19.45
13 13 -3 270.07 17.57
13 13 -3 262.86 16.44
13 -13 -3 252.85 16.15
-13 13 -3 217.1 17.01
13 13 -3 239.21 16.07
-13 -13 -1 294.89 29.86
-13 -13 -1 343.31 31.73
-13 13 -1 321.46 26.61
-13 -13 -1 320.6 32.82
13 -13 -1 279.3 29.23
-13 13 -1 388.38 41.69
13 -13 -1 279.66 22.09
-13 13 -1 266.09 21.71
-13 -13 -1 283.18 21.69
13 13 -1 268.71 15.94
-13 13 -1 273.33 23.31
-13 -13 -1 241.58 19.53
-13 -13 -1 315.7 22.82
-13 13 -1 401.1 42.65
13 13 -1 271.75 17.33
13 13 -1 267.57 24.49
13 -13 -1 263.22 19.74
13 13 -1 330.67 18.87
13 -13 -1 362.56 24.6
13 13 -1 269.68 17.13
13 13 -1 257.23 16.53
-13 13 -1 271.75 17.76
-13 13 -1 246.77 18.18
13 -13 1 258.62 27.18
13 -13 1 294.59 29.79
-13 13 1 404.36 20.25
13 -13 1 304.47 22.12
-13 -13 1 269.28 22.05
-13 13 1 246.76 23.22
-13 13 1 260.4 23.76
-13 -13 1 288.36 21.02
-13 -13 1 266.81 22.75
-13 -13 1 356.78 21.11
13 13 1 254.9 24.6
-13 13 1 286.31 40.41
13 13 1 260 16.93
-13 -13 1 302.78 22.9
-13 13 1 333.38 20.15
13 -13 1 231.39 19.28
13 -13 1 282.47 23.81
-13 -13 1 289.38 19.77
13 13 1 275.43 17.45
-13 13 1 260.05 16.83
13 13 1 268.76 16.74
13 -13 1 255.92 18.94
13 -13 3 299.31 28.3
-13 13 3 228.58 19.78
-13 13 3 242.91 22.45
-13 13 3 235.72 20.33
13 -13 3 253.53 21.11
-13 -13 3 278.22 21.7
-13 13 3 219.78 22.22
-13 -13 3 262.37 19.55
13 13 3 232.4 22.59
-13 -13 3 251.09 22.68
-13 13 3 325.1 45.06
13 -13 3 303.21 24.09
-13 -13 3 304.54 15.83
13 13 3 234.4 17.03
-13 -13 3 299.96 21.04
13 -13 3 214.35 21.31
13 -13 3 264.98 20.28
13 13 3 237.17 16.19
13 -13 3 221.95 17.77
-13 13 5 8.84 4.08
-13 -13 5 13.56 4.52
13 -13 5 15.17 5.9
-13 -13 5 13.17 4.89
13 13 5 9.23 3.04
13 13 5 11.58 4.51
-13 13 5 7.72 2.58
-13 -13 5 15.66 3.72
13 -13 5 11.39 5.43
13 -13 5 16.57 4.62
-13 -13 5 12.07 3.08
13 13 5 18.1 4.03
-13 13 5 18.22 4.19
13 -13 7 17.17 4.67
-13 -13 7 10.86 2.65
-13 -13 7 14.29 3.45
13 -13 7 11.72 3.59
13 13 7 11.89 3.56
-13 13 7 18.15 3.15
13 13 7 14.76 3.22
-13 -15 -5 70.66 8.33
-13 -15 -5 80.46 8.91
-13 15 -5 68.44 7.78
13 15 -5 83.09 6.92
13 -15 -5 74.85 7.91
13 15 -5 75.28 7.34
13 -15 -5 85.53 7.99
-13 -15 -5 78.39 7.52
13 -15 -5 75 9.11
13 15 -5 80.57 8.24
-13 15 -5 71.95 9.08
-13 15 -3 344.15 27.41
13 -15 -3 328.16 29.53
13 -15 -3 214.13 18.73
-13 15 -3 204.59 17.13
-13 -15 -3 261.41 17.41
-13 15 -3 226.53 20.3
13 15 -3 254.41 23.29
-13 -15 -3 229.22 17.88
-13 -15 -3 210.9 17.36
13 -15 -3 204.66 17.43
13 15 -3 237.9 16.12
-13 15 -3 234.02 17.2
13 15 -3 231.41 14.91
13 15 -3 209.75 14.71
-13 -15 -3 203.56 16.43
13 -15 -3 298.56 15.93
-13 15 -3 239.99 16.19
13 -15 -1 505.53 39.86
13 -15 -1 420.86 27.66
-13 -15 -1 431.78 27.16
-13 15 -1 422.88 29.85
-13 -15 -1 442.01 26.77
-13 -15 -1 509.93 26.33
-13 -15 -1 517.07 28.5
13 15 -1 450.15 21.73
13 15 -1 436.55 30.71
13 -15 -1 459.99 25.9
-13 -15 -1 426.93 27.7
13 15 -1 449.85 22.61
13 -15 -1 520.53 29.88
-13 -15 -1 411.66 24.99
13 15 -1 414.19 21.45
-13 15 -1 437.55 22.08
-13 15 -1 420.52 23.65
13 15 -1 431.8 21.91
13 -15 -1 418.98 23.45
13 -15 1 480.74 37.75
13 -15 1 523.7 40.62
13 -15 1 468.21 27.35
-13 -15 1 462.13 29.28
-13 15 1 419.76 29.94
-13 15 1 396.95 30.01
-13 15 1 411.73 29.88
13 15 1 554.84 23.36
-13 15 1 557.62 24.1
13 15 1 404.1 31.17
-13 15 1 543.57 56.3
-13 -15 1 477.88 30.4
-13 -15 1 439.98 27.81
13 15 1 423.67 23.31
13 15 1 466.43 22.46
13 -15 1 327.63 23.45
13 -15 1 459.82 30.61
-13 -15 1 464.38 25.25
13 15 1 422.22 21.91
13 15 1 419.72 21.45
13 -15 1 408.7 24.24
13 -15 3 395.87 31.15
13 15 3 216.01 17.58
-13 15 3 203.97 18.39
-13 15 3 234.76 20.17
13 -15 3 248.18 19.76
-13 -15 3 245.38 19.96
-13 15 3 217.14 21.24
-13 -15 3 240.99 17.67
-13 -15 3 230.51 21.07
-13 15 3 341.78 44.55
13 15 3 228.28 16.31
-13 -15 3 270.73 19.44
13 -15 3 204.61 17.78
13 -15 3 198.63 20.09
13 15 3 225.18 15.51
13 -15 3 208.66 16.59
13 15 5 70.56 8.68
-13 15 5 68.24 8.96
-13 -15 5 87.12 9.28
13 15 5 61.99 9.34
-13 -15 5 85.86 11.03
13 -15 5 74.96 10.38
-13 -15 5 67.81 8.43
13 -15 5 75.38 9.07
13 -15 5 62.81 9.52
-13 15 5 95.46 7.76
13 17 -5 61.07 6.32
-13 -17 -5 37.42 5.02
-13 17 -5 39.22 6.02
-13 17 -5 47.36 5.64
13 -17 -5 44.72 5.58
13 17 -5 43.13 4.76
13 -17 -5 47.37 4.13
13 17 -5 43.45 4.46
13 -17 -3 70.64 9.73
13 17 -3 96.67 9.96
-13 17 -3 63.73 9.68
-13 -17 -3 84.02 9.43
-13 -17 -3 86.58 9.61
-13 -17 -3 63.47 8.05
13 -17 -3 75.44 9.5
13 17 -3 78.59 8.38
-13 -17 -3 66.13 8.11
13 17 -3 77.52 7.42
-13 17 -3 101.92 8.93
13 17 -3 74.59 7.75
-13 17 -3 82.93 9.02
13 -17 -3 69.09 7.68
13 -17 -1 54.09 11.68
13 17 -1 54.11 6.54
-13 17 -1 55.19 6.71
13 -17 -1 43.31 8.11
-13 -17 -1 45.5 7.99
-13 17 -1 47.44 9.81
-13 17 -1 36.98 8.32
-13 -17 -1 60.21 8.01
-13 -17 -1 74.63 9.04
-13 -17 -1 38.45 7.64
13 -17 -1 52.32 8
13 17 -1 45.06 6.61
13 -17 -1 50.82 9.05
-13 -17 -1 41.31 7.26
13 17 -1 42.33 6.51
13 -17 -1 60.49 7.41
13 17 -1 46.44 6.57
13 -17 -1 43.93 7.07
13 -17 1 73.9 14.56
-13 17 1 38.7 8.47
13 -17 1 45.78 7.81
-13 -17 1 46.48 8.59
-13 17 1 43.41 9.1
-13 17 1 34.63 7.84
13 17 1 52.97 6.46
-13 17 1 44.45 6.31
-13 -17 1 44.14 8.31
-13 17 1 58.71 17.2
13 -17 1 42.37 9.11
13 17 1 40.99 6.69
-13 -17 1 43.23 8.01
13 17 1 51.81 7.02
13 -17 1 27.29 6.14
-13 -17 1 51.9 7.77
13 17 1 38.32 6.16
13 17 1 44.87 6.66
13 -17 1 46.46 7.89
-13 -17 3 78.42 10.22
-13 17 3 80.13 11.45
-13 -17 3 78.17 8.52
-13 -17 3 89.96 11.88
13 17 3 70.37 9.06
-13 17 3 61.26 9.33
13 17 3 76.81 8.48
13 -17 3 58.79 8.68
13 -17 3 66.76 10.87
13 -17 3 76.85 9.14
-13 -17 5 54.99 7.08
-13 -17 5 46.78 5.44
13 -17 5 32.33 4.9
13 -17 5 35.51 5.41
13 17 5 45.1 5.53
-13 17 5 49.35 6.2
13 17 5 43.9 5.3
13 -19 -3 80.65 7.99
-13 19 -3 80.43 7.47
-13 -19 -3 68.74 7.67
-13 19 -3 64.26 8.04
-13 19 -3 66.18 7.55
13 19 -3 75.97 6.24
13 19 -3 79.11 6.45
13 -19 -3 70.6 7.03
13 19 -3 68.15 5.82
-13 19 -1 29.81 6.15
13 -19 -1 18.07 4.57
-13 -19 -1 22.51 4.63
-13 -19 -1 25.9 5.31
-13 19 -1 23.81 5.65
-13 19 -1 21.92 5.82
-13 19 -1 38.25 4.34
13 19 -1 25.34 4.04
-13 -19 -1 21.44 4.85
13 19 -1 22.15 4.17
13 -19 -1 24.03 4.49
-13 -19 -1 19.14 4.24
13 19 -1 25.13 4.03
13 19 -1 28.28 4.44
-13 19 1 22.19 4.9
-13 19 1 25.84 5.04
13 -19 1 24.88 5.09
-13 -19 1 25.71 5.41
-13 19 1 24.04 5.72
13 19 1 39.02 12.41
-13 -19 1 32.62 5.82
13 -19 1 20.11 5.49
-13 -19 1 28.93 5.64
13 19 1 24.43 4.49
13 -19 1 22.29 4.62
13 19 3 85.15 15.42
-13 -19 3 88.73 9.18
13 -19 3 63.75 7.95
-13 -19 3 109.51 8.03
13 19 3 78.82 7.42
-13 19 3 73.54 7.78
-13 -19 3 91.71 8.51
14 0 -8 0.67 0.7
14 0 -8 0.93 1.1
14 0 -6 356.23 30.99
14 0 -6 301.62 26.53
-14 0 -6 356.28 29.03
14 0 -6 273.83 16.59
14 0 -6 256.04 16.66
14 0 -6 258.35 22.75
14 0 -4 1.04 0.92
14 0 -4 1.56 1.99
14 0 -4 1.47 1.04
-14 0 -4 -0.81 1.99
14 0 -4 -1.98 3.03
-14 0 -4 3.16 2.56
-14 0 -4 -0.87 1.46
14 0 -4 4.5 4.13
14 0 -2 81.18 8.19
14 0 -2 69.48 6.38
14 0 -2 71.3 6.1
-14 0 -2 60.17 10.66
14 0 -2 67.09 9.26
14 0 -2 77.45 7.01
-14 0 -2 83.38 10.26
-14 0 -2 58.89 9.68
-14 0 -2 84.5 8.44
-14 0 -2 62.55 8.99
-14 0 0 -2.09 3.2
14 0 0 1.76 1.63
-14 0 0 0.39 1.81
-14 0 0 1.17 2.05
14 0 2 76.34 6.56
-14 0 2 82.93 9.22
-14 0 2 70.33 11.22
-14 0 2 54.56 12.55
14 0 2 57.86 9.83
-14 0 4 -6.02 4.45
14 0 4 -0.61 1.76
-14 0 6 252.84 17.89
14 0 6 256.85 19.91
14 0 6 260.24 24.05
-14 0 6 233.23 16.98
-14 0 6 257.17 16.21
14 0 6 272.08 21.22
14 0 6 272.3 16.81
14 0 6 267.82 17.46
14 0 6 224.43 20.73
14 0 6 301.18 21.38
14 0 6 281.96 25.48
-14 0 8 1.13 1
14 0 8 2.46 3.96
14 0 8 1.04 1.59
14 0 8 -3.02 1.69
-14 0 8 1.2 1.25
14 0 8 -0.24 1.76
14 0 8 0.89 1.29
14 0 8 1.38 1.98
14 0 8 -0.04 1.1
14 -2 -8 23.78 3.61
14 -2 -8 23.79 4.49
14 -2 -8 25.54 4.63
14 2 -8 26.44 3.99
14 2 -8 30.88 7.23
14 -2 -8 23.59 5.95
14 -2 -6 393.83 19.74
14 -2 -6 379.86 18.91
14 2 -6 344.87 17.63
14 -2 -6 493.81 37.03
14 2 -6 471.47 35.68
-14 2 -6 480.74 30.56
14 2 -6 392.03 29.03
14 -2 -6 352.99 28.67
-14 -2 -6 411.5 32.96
14 2 -6 330.29 26.12
14 2 -6 328.09 18.84
14 -2 -6 305.61 18.16
14 -2 -6 310.15 18.36
14 -2 -4 421.94 18.94
14 2 -4 317.49 22.04
14 2 -4 346.33 16.86
14 2 -4 324.26 16.57
14 -2 -4 319.07 16.64
14 -2 -4 301.2 15.63
14 2 -4 361.53 26.49
-14 2 -4 376.31 26
14 -2 -4 365.88 27.72
14 2 -4 456.75 25.33
-14 2 -4 398.99 29.14
-14 -2 -4 342.99 26
-14 -2 -4 425.98 22.37
-14 2 -4 369.74 23.75
14 -2 -4 313.64 23
-14 2 -4 396.4 23.65
-14 -2 -4 448.79 24.94
-14 2 -2 1132.84 33.31
14 2 -2 974.58 30.28
14 -2 -2 947.91 23.97
14 -2 -2 962.44 22.31
-14 2 -2 864.74 36.5
14 -2 -2 936.98 36.28
14 2 -2 939.58 33.3
-14 -2 -2 892.09 41.93
-14 2 -2 900.69 42.65
-14 -2 -2 946.1 35.15
14 -2 -2 1344.26 38.04
14 -2 -2 974.61 31.16
-14 2 -2 910.69 31.52
-14 -2 -2 953.52 34.08
-14 -2 -2 1163.85 35.84
-14 -2 -2 852.67 36.66
-14 2 -2 874.56 35.84
14 2 -2 1009.57 27.79
-14 -2 0 229.31 12.49
-14 -2 0 203.1 17.95
14 2 0 289.38 12.73
14 -2 0 222.26 15
14 -2 0 254.09 15.99
-14 -2 0 211.58 22
-14 2 0 207.21 22.31
-14 2 0 217.99 16.6
-14 -2 0 238.59 18.81
-14 2 0 227.82 17.1
-14 2 0 219.69 16.61
14 -2 0 257.82 18.31
-14 2 0 221.04 16.27
-14 -2 2 1008.74 28.36
14 2 2 929.87 24.63
-14 -2 2 799.53 39.26
-14 2 2 877.82 38.54
14 -2 2 930.22 38.87
14 2 2 825.93 36.71
-14 -2 2 823.35 47.93
-14 2 2 826.11 48.93
14 -2 4 371.76 31.31
14 2 4 339.92 29.74
-14 -2 4 354.55 33.83
-14 2 4 406.01 36.14
14 -2 6 328.66 22.37
-14 -2 6 321.66 20.7
14 2 6 347.77 23.37
-14 2 6 307.04 19.35
14 -2 6 377.27 18.19
-14 2 6 286.19 18.44
14 2 6 309.04 26.32
-14 -2 6 344.3 21.14
14 -2 6 317.37 25.81
-14 2 6 380 18.95
14 -2 6 329.4 23.18
14 2 6 323.78 23.24
-14 -2 6 301.08 18.44
14 2 6 324.07 23.99
14 -2 6 317.91 18.39
14 2 6 309.41 18.01
14 2 6 409.02 20.6
14 -2 6 336.39 20.29
14 2 6 322.71 25.16
14 -2 6 469.15 25.5
14 -2 6 316.28 26.97
14 -2 6 281.6 23.47
14 2 6 344.44 23.73
14 2 6 341.72 27.81
-14 -2 8 17.95 3.76
-14 2 8 18.03 3.79
14 2 8 19.39 5.16
14 2 8 22.84 5.33
14 -2 8 15.08 5.34
14 2 8 28.35 6.12
14 -2 8 20.64 5.54
14 2 8 19.99 5.98
-14 -2 8 24.98 4.38
14 2 8 19.43 5.26
14 2 8 22.61 4.75
14 2 8 26.68 4.28
14 -2 8 18.24 4.21
14 -4 -8 20.26 3.33
14 4 -8 21.57 3.69
14 -4 -8 26.77 4.79
14 -4 -8 28.66 4.85
14 4 -6 96.23 9.39
14 4 -6 121.14 10.29
14 -4 -6 106.24 10.66
-14 -4 -6 105.51 17.43
14 -4 -6 95.56 14.6
-14 4 -6 113.72 14.64
-14 4 -6 145.02 17.52
14 4 -6 138.11 17.13
-14 -4 -6 126.41 19.01
-14 4 -6 116.52 14.39
14 4 -6 112.53 15.17
14 -4 -6 96.74 10.52
14 -4 -6 96.58 10.32
14 -4 -4 153.45 11.98
14 -4 -4 168.6 11.76
-14 4 -4 158.99 15.71
14 4 -4 138.15 15.1
14 -4 -4 138.33 12.01
14 -4 -4 134.61 11.03
14 4 -4 159.29 17.8
-14 4 -4 162.04 18.28
14 -4 -4 167.81 19.5
-14 4 -4 141.45 19.29
-14 4 -4 162.51 16.81
-14 -4 -4 144.5 17.68
14 4 -4 138.58 14.6
-14 -4 -4 157.59 17.82
14 -4 -4 142.33 15.73
-14 4 -4 141.7 15.26
-14 4 -4 151.01 13.09
14 -4 -4 135.22 16.85
-14 4 -2 753.33 30.7
-14 -4 -2 898.64 25.35
14 -4 -2 807.64 25.13
14 4 -2 1049.01 29.1
14 -4 -2 767.13 22.29
14 4 -2 790.2 28.92
14 -4 -2 875.01 21.19
-14 -4 -2 823.11 35.05
14 4 -2 843.55 31.48
-14 4 -2 710.99 35.35
14 -4 -2 750.98 35.2
-14 -4 -2 763.35 40.72
-14 4 -2 797.64 42.78
14 4 -2 888.52 27.03
-14 -4 -2 895.31 33.67
14 -4 -2 879.08 34.04
-14 4 -2 723.12 30.82
14 -4 -2 831.48 28.66
-14 -4 -2 742.16 37.08
14 -4 -2 810.49 35.36
-14 -4 0 0.2 0.68
14 4 0 -0.49 0.79
14 4 0 9.1 2.64
-14 4 0 -3.21 2.01
-14 -4 0 0.93 2.17
14 -4 0 0.63 0.72
14 -4 0 1.61 1.63
-14 -4 0 3.22 3.22
-14 -4 0 1.16 2.28
14 -4 0 1.24 2.15
-14 4 0 -2.36 1.99
-14 4 0 -0.58 1.77
14 4 0 0.31 1.23
-14 4 0 3.49 3.07
14 -4 0 -0.19 2.33
-14 4 0 1.05 1.39
-14 4 2 810.39 22.88
-14 -4 2 820.65 24.9
14 4 2 737.44 23.2
-14 4 2 769.42 35.78
14 -4 2 879.35 38.09
14 4 2 728.25 35.17
-14 -4 2 758.69 47.26
-14 4 2 737.84 48.2
14 -4 4 159.87 20.96
14 4 4 143.62 19.55
-14 -4 4 203.83 26.27
-14 4 4 174.31 24.9
-14 -4 6 99.27 11.64
-14 4 6 101.31 10.6
-14 4 6 78.94 9.5
14 -4 6 93 9.72
14 4 6 98.46 14.89
14 4 6 94.16 12.1
14 -4 6 110.09 12.94
14 4 6 91.48 12.44
-14 -4 6 96.69 10.63
14 4 6 103.02 13.35
14 4 6 92.39 9.54
14 -4 6 92.66 10.83
14 -4 6 95.93 13.67
-14 -4 6 130.91 12.19
14 4 6 108.18 13.48
14 4 6 109.04 15.16
14 4 6 81.69 12.51
14 -4 6 93.67 13.27
14 -4 6 114.79 16.68
14 4 8 24.61 5.53
-14 -4 8 26.33 4.48
14 -4 8 21 6.21
14 4 8 20.21 5
14 4 8 18.53 5.1
14 -4 8 19.29 5.36
14 4 8 19.99 4.97
-14 -4 8 25.81 4.71
-14 -4 8 24.15 4.97
14 4 8 24.11 4.47
14 -4 8 22.08 4.58
14 6 -8 13.52 3.17
14 -6 -8 12.4 3.05
14 6 -8 8.97 2.25
14 6 -8 9.78 2.26
14 -6 -8 12.48 2.58
14 -6 -8 12.13 2.69
14 6 -6 690.37 24.3
-14 6 -6 649.34 35.37
14 -6 -6 653.43 29
14 6 -6 682.34 35.95
14 -6 -6 552.29 25.07
14 6 -6 677.97 37.67
14 -6 -6 604.58 25.5
14 -6 -6 568.1 25.15
14 6 -6 626.97 24.58
-14 -6 -6 615.44 39.51
14 -6 -6 733.92 40.96
-14 6 -6 720.04 38.6
14 6 -4 122.1 15.89
-14 6 -4 125.24 17.25
14 -6 -4 147.02 19.26
-14 6 -4 144.36 20.98
14 -6 -4 114.27 10.68
14 6 -4 151.21 11
14 6 -4 160.36 11.75
14 -6 -4 166.9 14.26
14 6 -4 134.68 14.62
-14 6 -4 111.51 14.86
-14 6 -4 114.87 14.8
14 -6 -4 109.13 13.52
-14 -6 -4 121.65 15.95
-14 -6 -4 96.42 16.82
14 -6 -4 103.78 15.07
14 -6 -4 103.52 11.1
-14 6 -4 115.43 14.38
14 -6 -4 112.63 11.44
14 6 -4 127.25 13.64
14 -6 -4 103.2 9.95
14 6 -4 103.01 13.4
-14 6 -2 373.92 17.06
14 6 -2 315.7 19.75
-14 6 -2 268.12 22.75
14 -6 -2 265.99 22.66
-14 6 -2 279.81 27.94
-14 -6 -2 285.8 26.81
-14 -6 -2 251.56 22.48
-14 -6 -2 337.09 22.32
-14 6 -2 251.31 19.78
14 -6 -2 270.08 21.88
-14 6 -2 262.27 19.76
-14 -6 -2 336.54 15.49
14 -6 -2 263.36 15.48
-14 -6 -2 422.01 18.09
14 6 -2 329.94 17.31
14 -6 -2 257.46 15.03
14 6 -2 423.92 16.31
14 -6 -2 275.55 13.72
-14 6 0 2.21 1.39
-14 6 0 0.57 1.12
14 -6 0 0.02 1.22
-14 -6 0 3.38 1.78
-14 -6 0 1.24 1.48
14 6 0 0.34 2.33
14 6 0 -0.48 0.77
-14 6 0 -0.6 2.97
-14 6 0 1.47 1.82
14 -6 0 1.53 1.8
-14 -6 0 -0.7 3.54
-14 6 0 0.95 1.72
-14 6 0 -0.22 2.13
-14 -6 0 -1.1 2.82
14 -6 0 2.86 3.06
-14 6 0 -0.41 1.79
14 6 0 0.36 1.26
-14 6 0 -1.06 1.62
14 -6 0 -0.12 1.33
-14 6 2 289.1 21.96
14 -6 2 313.93 22.86
14 6 2 257.35 21.49
-14 -6 2 269.84 29.49
-14 6 2 288.71 31.51
14 -6 2 238.23 21.49
14 6 4 148.04 14.22
-14 -6 4 150 13.35
14 -6 4 114.05 10.24
-14 6 4 138.98 16.94
-14 -6 4 160.68 13.31
14 6 4 132.38 16.36
14 -6 4 146.55 14.87
-14 6 4 127.36 14.6
14 -6 4 131.29 11.7
14 6 4 130.82 13.32
14 6 4 137.66 16.67
14 -6 4 128.19 16.05
-14 -6 4 120.42 11.27
14 -6 4 128.94 14.76
14 -6 4 126.81 15.01
14 6 4 125.68 18.53
-14 -6 4 138.98 23.14
14 6 6 638.39 33.8
14 6 6 586.04 31.39
-14 -6 6 667.21 29.21
14 -6 6 553.53 31.86
14 -6 6 576.94 36.81
14 6 6 599.13 37.1
14 6 6 604.08 30.93
-14 -6 6 700.3 31.02
14 -6 6 585.6 24.58
-14 -6 6 644.95 25.03
14 -6 6 610.81 34.29
14 6 6 611.07 31.95
-14 -6 6 551.65 26.06
14 6 6 653.77 24.8
-14 6 6 680.65 35.23
14 6 6 647.82 33.19
14 -6 6 587.57 27.62
14 -6 8 5.29 3.13
14 6 8 10.71 3.48
14 6 8 13.2 3.81
-14 -6 8 10.81 2.94
-14 -6 8 7.97 2.23
14 -6 8 10.99 3.65
-14 -6 8 8.17 2.25
-14 6 8 9.29 2.27
14 6 8 9.27 3.06
14 6 8 10.78 2.83
-14 -6 8 9.93 3.23
14 -6 8 9.91 2.85
14 6 8 9.43 3.28
14 8 -8 142.62 8.37
14 8 -8 156.87 7.79
14 -8 -8 172.41 9.78
14 -8 -8 153.51 8.52
14 8 -8 143.91 8.84
14 8 -6 3.88 2.38
14 -8 -6 3.67 2.67
14 -8 -6 3.34 2.15
14 -8 -6 5.08 1.89
14 8 -6 7.1 3.02
-14 8 -6 10.57 4.91
14 -8 -6 4.08 2.14
14 8 -6 7.65 4.5
14 -8 -6 3.33 2.03
14 8 -6 5.57 2.59
14 -8 -6 1.81 1.19
-14 -8 -6 0.06 3.43
-14 -8 -6 3.35 2.92
-14 8 -6 6.48 4.12
14 -8 -6 8.45 3.28
-14 8 -4 297.2 25.34
-14 8 -4 277.37 24.52
14 8 -4 318.73 24.07
-14 -8 -4 273.58 29.22
-14 -8 -4 259.83 26.98
14 -8 -4 280.78 22.67
14 -8 -4 291.41 25.53
14 -8 -4 365.15 22.86
14 -8 -4 251.07 18.15
-14 8 -4 258.31 23.1
-14 -8 -4 279.5 16.69
-14 8 -4 327.72 15.77
14 8 -4 288.13 21.51
14 -8 -4 260.1 18.11
14 -8 -4 245.75 15.92
14 8 -4 303.5 17.08
14 -8 -4 258.02 16.86
14 8 -4 344.34 17.59
14 8 -4 266.28 15.64
14 -8 -4 306.16 20.8
14 8 -4 387.98 29.24
-14 8 -4 288.94 28.17
14 -8 -4 334.53 30.27
-14 8 -4 360.5 35.64
-14 -8 -2 18.83 3.98
14 -8 -2 15.59 3.68
-14 8 -2 10.35 5.11
14 -8 -2 11.07 4.89
-14 8 -2 11.82 7.22
-14 -8 -2 5.7 3.39
-14 8 -2 5.99 3.26
14 8 -2 11.03 4.42
-14 8 -2 11.97 5.07
14 -8 -2 9.96 4.8
-14 -8 -2 7.78 4.66
14 8 -2 15.57 3.19
-14 8 -2 12.62 3.63
14 -8 -2 12.88 3.88
-14 8 -2 10.51 4.42
-14 -8 -2 4.67 2.64
14 -8 -2 10.54 3.47
14 -8 -2 13.81 2.99
-14 8 0 1.23 1.06
14 -8 0 2.79 2.38
-14 8 0 0.35 1.65
-14 -8 0 1.97 1.55
-14 8 0 0.51 2.85
14 -8 0 2.88 2.16
-14 8 0 -1.66 3.02
-14 8 0 2.28 2.29
-14 8 0 -0.79 1.93
14 8 0 5.21 3.08
-14 8 0 2.43 2.91
14 -8 0 5.42 4.23
-14 -8 0 -0.2 1.81
-14 -8 0 -0.1 2.01
14 8 0 1.61 1.65
14 -8 2 10.58 3.11
-14 -8 2 9.99 3.47
-14 8 2 15.98 3.77
-14 -8 2 16.83 4.38
14 8 2 8.65 4.3
-14 8 2 21.05 8.08
-14 -8 2 14.74 8.35
14 -8 2 9.69 5.11
14 -8 2 11.92 4.91
14 8 4 296.6 25.43
14 8 4 291.27 20.73
-14 -8 4 392.26 21.58
-14 8 4 352.88 22.66
14 -8 4 234.65 15.35
-14 8 4 289.19 24.51
14 -8 4 331.67 22.44
-14 8 4 263.39 21.78
14 -8 4 282.77 17.68
14 8 4 275.1 20.52
-14 -8 4 233.92 18.03
-14 -8 4 324.33 23.33
14 -8 4 286.11 24.82
14 -8 4 476.8 24.28
14 -8 4 333.94 23.38
14 -8 4 265.92 22.84
-14 -8 4 283.94 17.78
14 8 4 389.1 33.07
-14 -8 4 441.66 42.98
14 8 6 4.72 2.1
-14 8 6 6.71 3.67
14 -8 6 0.52 1.04
14 -8 6 11.89 6.41
-14 -8 6 7.92 3.61
14 8 6 3.47 2.65
-14 -8 6 6.37 2.69
14 8 6 4.81 2.08
14 8 6 6.05 1.79
14 -8 6 4.66 2.39
14 8 6 4.72 2.79
14 -8 6 7.76 4.06
14 8 6 5 2.3
-14 -8 6 5.11 2.88
14 8 8 130.19 11
14 -8 8 136.24 13.35
-14 -8 8 142.49 9.79
-14 -8 8 150.39 10.36
14 8 8 136.39 11.02
-14 -8 8 175.38 9.32
-14 -8 8 146.64 11.77
14 8 8 164.92 8.75
14 8 8 144.62 11.55
14 -8 8 133.32 9.86
14 10 -8 87.6 5.27
14 10 -8 88.14 6.49
14 -10 -8 98.21 6.45
14 -10 -8 85.08 5.65
14 10 -8 75.45 5.55
14 10 -6 -1.58 1.48
14 -10 -6 1.04 1.01
14 10 -6 -0.12 0.98
14 -10 -6 0.55 1.39
14 -10 -6 1.73 0.92
14 10 -6 -0.6 1.49
-14 10 -6 0.78 1.4
-14 10 -6 -1.56 2.03
14 -10 -6 1.76 2.36
14 -10 -6 4.48 2.43
14 10 -6 1 0.88
14 -10 -6 1.98 1.66
-14 -10 -6 3.22 3.19
-14 10 -6 1.46 1.38
-14 -10 -4 119.62 20.18
-14 -10 -4 96.31 17.43
-14 10 -4 93.33 14.95
-14 -10 -4 119.94 19.16
14 -10 -4 118.73 16.38
14 -10 -4 164.91 22.16
-14 10 -4 151.32 24.29
14 -10 -4 109.04 12.92
-14 10 -4 166.08 16.23
14 10 -4 111.87 10.17
-14 10 -4 113.83 16.14
-14 -10 -4 114.14 12.42
14 -10 -4 97.04 11.62
-14 10 -4 114.44 9.87
14 -10 -4 90.18 10.86
14 -10 -4 102.14 10.38
14 10 -4 122.4 10.31
14 10 -4 110.06 10.24
14 -10 -4 109.51 12.82
14 -10 -4 96.47 10.48
14 10 -4 120.61 11.01
14 10 -4 117.34 11.11
-14 -10 -2 273.15 27.71
-14 -10 -2 208.97 24.49
14 10 -2 238.74 21.13
-14 -10 -2 243.58 26.57
-14 -10 -2 231.02 26.52
-14 10 -2 276.15 24.43
14 -10 -2 224.19 24.09
-14 10 -2 282.83 26.93
14 -10 -2 268.89 26.98
-14 10 -2 255.83 31.6
14 -10 -2 262.74 20.4
14 10 -2 279.86 15.36
-14 10 -2 380.22 24.48
14 10 -2 197.86 18.86
14 -10 -2 237.1 16.57
-14 -10 -2 213.29 15.98
14 -10 -2 239.59 15.89
-14 10 -2 174.51 19.05
14 10 -2 273.76 13.95
14 10 -2 278.57 16.07
14 10 -2 259.66 15
14 -10 -2 218.44 17.39
14 10 -2 375.61 19.02
14 10 -2 261.19 15.38
14 10 -2 236.56 14.99
14 -10 -2 252.66 15.47
14 -10 -2 385.33 19.84
-14 10 -2 229.97 16.16
-14 10 0 79.46 12.28
-14 -10 0 91.87 14.66
-14 10 0 86.34 12.46
-14 -10 0 90.22 15.59
14 -10 0 69.92 13.76
-14 10 0 117.32 15.71
-14 10 0 95.89 18.13
14 -10 0 111.61 12.85
14 10 0 100.9 9.03
-14 -10 0 82.42 10.62
14 10 0 73.45 11.13
-14 -10 0 95.59 12.73
14 10 0 94.1 9.29
14 -10 0 69.79 9.57
14 10 0 115.1 9.75
-14 -10 0 100.22 10.87
-14 10 0 77.97 8.96
-14 10 0 74.49 9.02
14 -10 0 99.17 10.5
14 10 0 100.57 9.51
14 -10 2 211.92 22.89
14 -10 2 232.84 24.65
14 10 2 290.81 25.51
-14 10 2 241.44 19.07
-14 10 2 228.68 20.92
14 10 2 312.6 20.28
-14 10 2 244.27 22.13
-14 10 2 232.91 21.33
-14 -10 2 254.45 17.39
-14 -10 2 232.23 20.48
-14 10 2 297.34 40.74
14 10 2 231.88 14.88
14 10 2 291.33 17.36
14 -10 2 227.18 20.37
14 -10 2 289.97 19.73
14 10 2 274.9 16.22
14 10 2 296.7 16.22
14 -10 2 229.61 16.97
14 10 4 104.52 12.81
-14 10 4 99.4 14.44
-14 10 4 119.2 13.95
-14 10 4 95.16 13.78
14 -10 4 119.75 11.46
-14 -10 4 113.74 14.41
-14 10 4 166.15 32.1
-14 -10 4 103.62 12.36
14 -10 4 111.31 15.48
-14 -10 4 126.78 11.84
14 10 4 130.65 11.89
-14 -10 4 102.04 10.45
14 10 4 147.98 14.35
14 -10 4 85.43 13.13
14 -10 4 140.4 13.91
14 -10 4 109.61 12.04
-14 10 6 0.93 1.57
-14 10 6 1.6 2.52
14 -10 6 0.85 1.78
-14 -10 6 -4.21 2.63
14 -10 6 4.11 3.35
14 10 6 0.87 2.48
14 10 6 -4.93 2.92
-14 10 6 3.36 2.85
14 10 6 -1.91 2
14 10 6 1.94 1.69
-14 -10 6 3.14 2.34
-14 -10 6 0.26 1.36
14 10 8 76.37 6.95
14 -10 8 91.33 9.54
-14 -10 8 82.52 6.4
-14 -10 8 87.36 7.96
14 10 8 85.13 7.88
14 12 -6 17.88 3.61
-14 12 -6 13.27 3.54
14 12 -6 25.27 4.06
-14 -12 -6 15.63 4.07
14 -12 -6 21.15 4.04
14 -12 -6 13.27 3.06
14 -12 -6 12.99 3.53
14 12 -6 12.9 3.03
14 12 -6 12.47 3.09
14 12 -6 18.02 4.3
14 12 -6 13.95 3.04
14 -12 -6 16.28 4.21
-14 12 -6 21.63 4.95
-14 -12 -4 2.65 3.65
-14 -12 -4 -1.35 5.01
-14 12 -4 1.09 1.53
-14 -12 -4 -3.83 4.35
-14 12 -4 -0.47 2.05
14 -12 -4 1.34 3.2
-14 12 -4 -1.22 2.08
14 12 -4 0.91 2.03
14 12 -4 2.29 1.92
-14 12 -4 3.12 2.75
14 -12 -4 1.97 2.27
-14 12 -4 1.57 1.43
14 -12 -4 -1.26 1.22
-14 -12 -4 0.97 2.26
14 12 -4 0.11 1.51
14 -12 -4 2.9 1.95
14 12 -4 1.49 2.17
14 12 -4 -0.2 1.34
14 -12 -4 2.33 2.76
14 12 -4 0.38 1.91
14 -12 -4 1.42 1.33
14 12 -4 0.35 1.02
-14 -12 -2 72.28 14.29
-14 -12 -2 44.59 11.95
-14 12 -2 55.46 11.37
-14 -12 -2 45.24 12.15
14 -12 -2 35.99 9.99
-14 12 -2 63.06 13.25
-14 12 -2 58.93 16.52
14 -12 -2 48.86 9.18
-14 12 -2 54.96 8.8
14 12 -2 41.34 6.05
-14 12 -2 51.24 9.76
14 12 -2 41.32 9.14
-14 -12 -2 37.23 7.74
14 12 -2 42.67 6.57
14 12 -2 42.3 6.22
14 -12 -2 44.97 8.75
14 12 -2 55.56 7.72
14 12 -2 43.08 6.84
14 -12 -2 46.04 6.69
-14 12 -2 41.94 7.52
14 12 -2 41.5 6.52
14 -12 -2 50.02 7.43
-14 -12 0 16.6 6
-14 12 0 11.04 4.12
-14 -12 0 18.91 8.46
14 -12 0 11.06 5.27
-14 12 0 11.61 4.28
14 -12 0 12.61 4.89
14 12 0 13.61 3.91
-14 12 0 10.09 4.43
-14 12 0 8.9 4.07
-14 -12 0 13.35 4.97
-14 -12 0 10.84 3.96
14 12 0 15.1 4.13
-14 12 0 27.02 11.29
14 -12 0 23.2 7.58
14 -12 0 6.64 3.79
14 -12 0 9.04 3.83
14 -12 0 12.99 4.93
-14 12 0 5.06 2.61
14 -12 0 4.56 2.77
14 12 0 6.52 2.66
-14 12 0 8.22 2.91
14 12 0 12.92 3.66
14 -12 2 42.13 10.69
14 -12 2 44.68 11.49
-14 12 2 40.13 9.45
-14 12 2 43.66 8.58
-14 -12 2 44.37 8.92
-14 -12 2 49.26 8.41
14 12 2 35.44 8.84
-14 -12 2 32.71 7.87
-14 12 2 62.73 19.41
14 12 2 45.68 7.11
-14 12 2 36.8 9.17
-14 12 2 37.4 9.16
14 -12 2 50.9 10.34
14 -12 2 41.1 8.11
-14 -12 2 50.4 8.91
14 12 2 44.21 7.35
14 -12 2 33.56 7.1
14 12 2 46.01 6.82
14 12 2 39.36 6.42
-14 -12 4 1.56 1.53
-14 12 4 1.61 3.09
14 -12 4 3.06 2.97
-14 -12 4 -0.58 1.82
-14 -12 4 0.29 1.69
14 12 4 10.47 5.95
14 12 4 5.51 3
14 12 4 0.45 1.27
-14 12 4 1.58 2.07
-14 12 4 3.55 3.51
14 -12 4 4.6 5.14
14 -12 4 0.35 1.35
-14 -12 4 -0.14 1.65
14 12 4 -0.97 2.08
-14 -12 4 0.56 1.28
14 -12 4 0.03 1.54
-14 -12 6 13.25 3.2
14 -12 6 18.79 4.44
-14 -12 6 15.03 3.62
14 -12 6 11.02 4.55
-14 -12 6 18 4.82
14 12 6 21.25 4.82
-14 -12 6 13.91 4.14
14 12 6 13.8 3.87
-14 12 6 14.33 4.23
14 12 6 12.98 3.61
-14 14 -6 6.28 1.87
-14 -14 -6 6.09 2.07
14 -14 -6 3.52 1.98
14 14 -6 3.55 1.56
14 -14 -6 5.97 2.12
14 14 -6 5.25 1.1
14 -14 -6 6.54 2.15
-14 14 -6 5.82 2.07
14 -14 -6 3.64 1.29
14 14 -6 6.67 2.19
-14 -14 -4 153.67 21.05
14 -14 -4 134.61 13.77
-14 14 -4 151.78 13.02
-14 14 -4 139.03 14.87
-14 -14 -4 151.49 13.5
-14 -14 -4 134.16 13.45
14 14 -4 137.17 16.44
-14 -14 -4 133.98 12.39
14 -14 -4 121.52 13.28
14 14 -4 150.94 12.52
14 14 -4 128.65 10.72
14 -14 -4 154.27 12.12
14 14 -4 126.89 11.13
-14 14 -4 133.08 12.37
-14 14 -2 34.85 9.21
-14 -14 -2 32.01 9.78
-14 -14 -2 40.2 11.3
-14 -14 -2 35.67 10.96
14 -14 -2 30.93 9.88
14 -14 -2 27.16 7.3
-14 14 -2 26.03 6.69
-14 -14 -2 37.28 7.83
14 14 -2 27.91 4.97
-14 14 -2 26.42 6.87
14 14 -2 28.45 7.89
-14 -14 -2 29.82 6.59
-14 -14 -2 32.64 6.96
14 14 -2 35.19 5.94
14 14 -2 24.96 6.6
14 14 -2 30.46 5.82
-14 -14 -2 29.25 7.34
14 -14 -2 29.52 6.79
14 -14 -2 33.56 6.57
14 14 -2 38.71 6.71
-14 14 -2 29.07 5.94
-14 14 -2 28.92 6.39
14 14 -2 32.77 6.03
14 -14 0 36.51 10.26
14 -14 0 33.11 9.69
14 -14 0 27.01 6.93
-14 -14 0 40.03 8.99
-14 14 0 25.87 7.92
-14 14 0 35.78 8.93
-14 -14 0 36.38 7.58
-14 -14 0 37.79 8.63
14 14 0 37.41 6.61
14 14 0 33.19 9.17
-14 14 0 49.82 16
14 -14 0 35.96 8.63
14 -14 0 17.68 5.49
-14 -14 0 37.56 8.65
14 -14 0 34.14 7.06
14 14 0 38.82 6.35
14 -14 0 30.42 6.47
-14 14 0 28.65 5.77
-14 -14 0 30.14 6.75
14 14 0 30.63 5.79
14 -14 0 42.02 6.69
14 14 0 30.19 5.82
14 -14 2 39.84 11.41
14 -14 2 39.83 11.59
-14 14 2 19.54 6.36
-14 -14 2 34.94 8.05
-14 14 2 30.35 7.98
-14 -14 2 33.32 6.67
-14 -14 2 30.51 8.09
14 14 2 29.74 7.86
-14 14 2 21.39 10.68
14 -14 2 23.97 6.54
-14 -14 2 30.93 7.4
14 -14 2 24.28 6.35
14 14 2 23.55 5.27
14 -14 2 24.96 6.03
-14 -14 2 36.7 6.63
14 14 2 26.33 5.41
14 14 2 32.77 5.88
14 14 4 135.93 13.68
-14 14 4 126.04 13.95
-14 14 4 157.37 16.01
-14 -14 4 151.18 14.19
-14 -14 4 151.37 14.28
-14 -14 4 151.7 16.65
14 -14 4 137.57 15.73
14 -14 4 114.92 14.87
14 -14 4 131.69 13.7
-14 14 4 187.99 12.54
14 -14 6 3.51 2.39
-14 -14 6 5.98 2.58
-14 -14 6 7.22 2.45
14 -14 6 6.47 2.55
-14 -14 6 6.23 2.7
14 14 6 2.55 1.42
-14 14 6 9.28 2.81
14 14 6 3.79 1.71
14 16 -6 12.55 2.14
14 16 -6 10.99 1.93
14 -16 -4 95.24 10.28
-14 16 -4 108.58 11.77
-14 -16 -4 110.33 10.6
-14 -16 -4 131.06 11.59
-14 -16 -4 119.95 9.62
14 -16 -4 104.48 11.09
14 16 -4 110.6 9.49
-14 -16 -4 107.64 9.73
14 -16 -4 157.49 9.88
14 -16 -4 119.02 8.65
14 16 -4 124.88 9.1
14 16 -4 113.47 9.3
-14 16 -4 131.42 10.47
14 -16 -4 115.39 9.87
-14 16 -4 116.46 10.28
14 -16 -2 10.73 4.04
14 -16 -2 12.86 4.76
14 -16 -2 11.54 4.78
-14 -16 -2 15.42 4.4
-14 16 -2 11.19 5.11
-14 16 -2 18 6.22
-14 -16 -2 13.89 4.3
14 16 -2 14.2 4.45
14 16 -2 14.91 3.53
-14 -16 -2 7.2 3.71
14 -16 -2 11.1 4.3
14 16 -2 12.82 3.67
14 -16 -2 16.71 4.42
-14 -16 -2 12.28 3.77
-14 16 -2 14.47 3.49
14 -16 -2 14.97 4.05
-14 16 -2 9.03 3.4
14 16 -2 13.22 3.61
14 16 -2 14.85 4.09
14 -16 0 371.03 32.65
14 -16 0 419.05 35.72
14 -16 0 326.02 23.13
-14 -16 0 331.61 23.88
-14 16 0 334.11 25.38
-14 16 0 302.66 25.22
-14 16 0 291.13 24.37
-14 16 0 415.77 19.36
-14 -16 0 363.63 24.39
14 16 0 302.72 25.51
-14 16 0 474.92 47.15
-14 -16 0 290.33 22.15
14 16 0 323.56 19.87
14 -16 0 395.3 21.67
14 16 0 353.8 18.94
14 -16 0 316.35 23.7
-14 -16 0 320.26 20.82
14 16 0 303.82 18.06
14 16 0 304.9 17.96
14 -16 0 317.13 20.77
14 -16 2 18.29 6.61
-14 -16 2 12.99 4.91
14 -16 2 13.5 4.32
-14 16 2 8.08 3.73
-14 -16 2 18.15 4.33
14 16 2 12.61 5.41
-14 -16 2 14.73 5.25
-14 16 2 14.69 8.18
-14 16 2 9.88 4.09
14 -16 2 8.61 5.1
14 -16 2 9.55 4.4
-14 -16 2 10.35 4.09
14 16 2 13.87 3.98
14 -16 2 10.35 4.46
-14 -16 2 11.73 3.22
14 16 2 13.83 3.8
14 16 2 9.57 3.03
-14 -16 4 121.21 13.32
-14 -16 4 129.54 11.4
14 16 4 111.15 11.18
-14 16 4 98.5 11.12
14 -16 4 98.54 10.59
14 -16 4 98.95 12.53
-14 -16 4 147.82 10.99
-14 -16 4 135.8 11.87
14 16 4 110.65 11.64
-14 -16 6 10.09 2.26
14 -16 6 6.17 2.83
14 16 6 10.21 2.33
-14 -18 -4 14.58 3.29
-14 18 -4 22.07 4.72
-14 18 -4 15.91 3.53
14 18 -4 20.13 3.18
14 18 -4 22.01 3.32
14 -18 -4 18.45 3.65
14 18 -4 19.09 2.97
-14 -18 -4 15.48 2.78
-14 -18 -2 28.94 6.11
-14 18 -2 30.35 6.11
14 -18 -2 29.88 6.19
-14 -18 -2 30.45 5.33
-14 18 -2 27.75 6.31
-14 18 -2 31.04 6.6
-14 -18 -2 44.74 6.21
-14 -18 -2 23.98 5.19
14 18 -2 29.03 4.91
14 -18 -2 33.23 5.98
14 18 -2 30.39 4.77
-14 -18 -2 27.4 5.3
14 -18 -2 32.98 4.68
14 18 -2 29.14 4.77
14 -18 -2 36.8 5.06
14 18 -2 26.67 4.22
-14 -18 0 0.28 1.65
-14 18 0 3.5 2.49
14 -18 0 0.01 2.09
-14 -18 0 3.17 2.78
-14 -18 0 7.91 3.75
-14 18 0 1.74 2.58
-14 18 0 -2.87 3.59
14 -18 0 -1.43 1.69
14 18 0 0.75 0.92
-14 -18 0 2.99 2.44
14 18 0 -1.15 1.17
14 -18 0 -1.12 1.73
14 18 0 -0.99 1.15
-14 -18 0 -0.35 1.56
14 18 0 0.8 1.67
14 -18 2 31.94 6.02
-14 -18 2 33.2 6.38
-14 18 2 28.19 6.09
-14 -18 2 38.82 7.12
14 18 2 32.96 5.98
-14 18 2 27.35 5.57
-14 18 2 36.54 6.37
14 -18 2 26.04 5.92
14 -18 2 15.25 4.29
14 18 2 28.47 4.91
-14 -18 2 32.18 6.17
14 -18 2 29.74 5.47
-14 -18 4 24.6 4.87
-14 -18 4 20.09 3.2
14 18 4 20.99 6.58
14 -18 4 8.83 2.62
14 -18 4 18.38 4.53
14 -18 4 21.96 4.18
14 18 4 20.64 3.79
-14 18 4 21.22 4.04
14 -20 -2 1.04 1.05
-14 -20 -2 0.72 0.61
-14 20 -2 0.02 1.05
14 20 -2 1.37 0.8
14 20 -2 -0.74 0.96
14 -20 0 29.36 5.5
-14 -20 0 24.68 4.22
-14 20 0 30.21 5.07
14 20 0 40.19 9.98
-14 20 0 22.2 4.12
-14 20 0 26.62 4.23
14 20 0 29.57 4.13
14 -20 0 33.32 4.69
14 20 2 4.09 3.79
14 -20 2 1.29 0.99
14 20 2 0.85 1.18
-14 20 2 0.42 0.99
-14 -20 2 2.16 1.55
15 -1 -9 46.9 3.8
15 1 -9 38.38 3.77
15 1 -7 144.91 10.48
15 -1 -7 128.88 10.51
15 -1 -7 149.1 17.17
15 1 -7 150.21 12.46
15 -1 -7 160.05 12.45
15 -1 -7 155.32 12.78
15 1 -7 154.91 17.43
15 1 -7 127.84 10.58
15 -1 -5 28.73 5.2
15 -1 -5 25.29 4.8
15 1 -5 25.91 4.42
15 1 -5 40.7 5.71
15 1 -5 20.31 6.64
15 -1 -5 27.94 8.54
-15 1 -5 23.46 7.56
15 1 -5 16.86 5.29
-15 1 -5 20.12 6.19
15 -1 -5 17.85 6.35
-15 -1 -5 19.14 6.64
15 1 -5 18.28 4.2
15 -1 -5 21.26 4.94
15 1 -5 17.15 4.02
15 -1 -5 18.81 4.71
15 -1 -3 425.66 17.19
-15 1 -3 257.75 20.88
15 1 -3 283.05 21.7
15 -1 -3 278.66 22.1
-15 1 -3 249.18 18.24
-15 -1 -3 272.85 22.4
-15 -1 -3 325.39 20.53
15 -1 -3 273.42 19.52
-15 1 -3 304.13 18.64
-15 1 -3 249.66 21.71
-15 -1 -3 289.13 20.5
-15 1 -3 284.39 21.12
-15 1 -3 391.01 20.13
15 1 -3 260.89 17.7
15 1 -3 273.23 14.29
15 1 -3 257.03 13.42
15 -1 -3 243.14 13.34
15 -1 -3 244.42 13.06
-15 -1 -1 44.92 10.21
-15 1 -1 50.56 11.18
15 1 -1 54.18 7.18
15 -1 -1 47.99 7.43
-15 1 -1 52.48 8.83
-15 1 -1 42.54 7.76
-15 -1 -1 42.41 7.64
-15 1 -1 44.66 7.98
-15 -1 -1 50.17 8.13
-15 -1 -1 44.26 8.33
-15 1 -1 44.08 7.81
-15 -1 1 41.85 11.11
-15 1 1 36.02 9.99
-15 1 1 51.18 9.61
15 -1 1 57.11 8.85
-15 -1 1 47.28 9.43
15 1 1 53.59 8.45
-15 -1 1 49.6 8.28
15 1 1 49.52 7.07
15 -1 1 61.81 7.13
-15 -1 1 48.21 6.04
-15 1 1 47.98 5.89
15 1 1 49.46 5.28
15 -1 3 319.78 14.32
15 -1 3 351.14 15.72
15 -1 3 276.71 24.58
15 1 3 262.08 23.57
-15 -1 3 274.37 29.87
-15 1 3 249.39 28.82
15 -1 5 27.1 9.2
15 1 5 40.01 11.33
15 -1 5 22.66 4.74
15 1 5 33.27 6.94
15 -1 5 32.83 7.99
15 1 5 25.56 4.76
15 1 5 31.35 5.55
15 -1 5 21.48 4.9
15 1 5 16.5 6.68
15 -1 5 17.33 4.96
15 1 5 8.55 4.37
15 -1 5 16.9 6.66
15 1 5 18.92 5.44
-15 -1 5 21.15 5.13
-15 -1 5 20.21 5.09
15 -1 5 25.56 5.98
-15 1 5 21.73 5.4
15 1 5 27.66 6.35
15 1 5 21.77 6.59
15 -1 5 16.59 5.49
15 -1 5 15.76 5.25
-15 -1 5 22.75 4.75
-15 1 5 14.52 4.07
15 -1 7 156.48 14.66
15 1 7 136.58 14.29
15 1 7 132.38 16.05
15 -1 7 119.28 15.38
15 1 7 143.83 17.66
15 -1 7 129.86 16.95
15 1 7 132.27 14.66
-15 -1 7 128.99 11.42
-15 1 7 154.45 11.85
15 -1 7 133.86 14.57
15 -1 7 149.62 14.91
15 1 7 137.32 14.41
-15 -1 7 155.31 13.63
15 1 7 133.67 16.6
-15 1 7 148.03 13.06
15 -1 7 121.86 15.7
-15 1 7 144.79 12.84
15 -1 7 132.59 11.74
15 1 7 133.65 11.59
15 1 7 152.17 12.73
15 -1 7 139.78 12.57
-15 -1 9 41.5 4.5
-15 1 9 44.64 4.55
-15 -1 9 44.7 4.54
15 -3 -9 25.63 2.99
15 3 -9 21.67 2.9
15 3 -9 23.83 2.7
15 3 -7 47.77 6.31
15 -3 -7 57.52 10.32
15 3 -7 62.9 11.01
15 -3 -7 55.39 7.56
15 -3 -7 61.37 8.12
15 -3 -7 60.94 6.95
15 -3 -7 60.41 7.39
15 -3 -7 66.99 12.56
15 -3 -5 97.98 9.9
15 -3 -5 98.08 9.78
15 3 -5 87.1 8.97
15 3 -5 97.99 9.58
15 3 -5 99.54 15.54
-15 3 -5 110.86 15.57
15 -3 -5 104.42 16.81
-15 3 -5 88.61 13.27
15 -3 -5 78.98 13.11
-15 3 -5 91.89 12.66
-15 -3 -5 101.72 15.13
15 3 -5 75.74 11.97
-15 3 -5 92.54 12.18
15 3 -5 89.28 12.71
15 3 -5 75.79 8.78
15 -3 -5 80.42 9.22
15 -3 -5 67.27 8.04
15 -3 -3 11.21 3.01
15 -3 -3 8.1 2.56
15 -3 -3 8.3 2.09
-15 3 -3 11.34 4
15 -3 -3 9.64 2.56
-15 -3 -3 13.41 4.82
-15 3 -3 8.37 3.8
15 3 -3 12.07 4.59
15 -3 -3 7.06 4.62
15 3 -3 12.84 4.25
15 3 -3 7.35 2.98
-15 3 -3 10.56 4.35
-15 -3 -3 11.62 4.26
-15 3 -3 6.85 3.36
15 -3 -3 12.14 4.69
-15 -3 -3 12.2 4.96
-15 -3 -3 11.3 3.97
-15 -3 -1 763.09 24.18
15 -3 -1 944.38 22.53
-15 -3 -1 751.6 35.83
-15 3 -1 661.41 32.1
15 3 -1 860.58 27.23
15 -3 -1 733.4 31.61
-15 -3 -1 676.18 40.74
-15 3 -1 688.65 42.15
-15 3 -1 715.58 32.1
15 -3 -1 790 32.93
-15 -3 -1 692.22 30.82
-15 3 -1 754.65 33.28
-15 3 -1 677.52 31.67
-15 -3 1 740.63 24.9
-15 3 1 777.95 23.18
-15 -3 1 780.95 24.28
15 3 1 693.8 21.49
15 -3 1 788.27 32.86
15 3 1 705.04 31.88
-15 -3 1 700.67 44.26
-15 3 1 643.66 44.37
-15 -3 1 693.72 32.98
15 -3 1 655.55 33.11
-15 -3 1 674.69 36.39
-15 3 1 628.97 29.42
15 3 1 678.23 28.45
-15 -3 3 3.53 2.62
-15 3 3 10.46 6.15
-15 3 3 6.83 4.03
15 -3 3 9.58 4.13
15 3 3 5.04 3.92
15 -3 5 117.93 12.45
-15 -3 5 65.44 9.26
-15 3 5 68.76 9.19
-15 -3 5 83.37 10
15 3 5 94.94 14.64
15 -3 5 95.22 9.09
15 3 5 94.42 11.52
15 -3 5 90.25 9.47
15 3 5 106.86 9.89
15 3 5 110.65 13.22
15 -3 5 85.19 9.86
15 3 5 97.95 11.42
15 -3 5 68.38 12.33
15 3 5 85.49 12.38
15 3 5 101.88 15.07
-15 -3 5 118.05 11.62
15 -3 5 79.1 12.9
15 -3 5 77.92 12.04
15 -3 5 112.56 12.85
-15 -3 5 76.92 9.23
-15 3 5 96.18 9.35
15 3 5 87.6 16.8
15 -3 7 44.7 10.17
15 3 7 56.18 10.27
15 3 7 44.96 8.47
15 3 7 45.44 9.26
-15 3 7 55.21 7.6
-15 -3 7 57.28 8.65
15 -3 7 46.07 9.46
15 3 7 49.37 8.82
15 -3 7 53.63 6.75
-15 3 7 52.87 7.48
15 3 7 45.49 9.61
15 -3 7 52.19 9.12
15 -3 7 43.58 8.93
-15 -3 7 51.34 7.58
15 3 7 44.38 8.53
15 3 7 53.81 7.23
15 -3 7 45.55 7.65
-15 -3 9 22.21 3.15
-15 -3 9 24.04 3.32
-15 3 9 25.84 3.33
15 -3 9 25.47 4.49
15 -5 -9 3.2 1.08
15 5 -9 3.27 1.2
15 5 -9 2.44 1.05
15 5 -7 125.52 14.45
15 -5 -7 114.1 10.59
15 -5 -7 114.28 10.67
15 5 -7 121.76 9.26
15 5 -7 104.13 9.43
15 -5 -7 116.29 9.68
15 -5 -7 118.41 10.5
15 -5 -5 147.22 12.71
15 -5 -5 168.43 12.26
15 5 -5 150.4 11.56
15 5 -5 166.85 12.47
15 5 -5 175.22 20.56
-15 5 -5 185.96 21.27
15 -5 -5 176.06 22.27
-15 5 -5 156.94 18.27
-15 -5 -5 151.43 18.14
15 5 -5 168.64 17.86
15 -5 -5 145.54 17.51
-15 5 -5 147.12 16.94
-15 -5 -5 146.07 20.92
15 5 -5 141.65 16.93
-15 5 -5 144.17 16.47
15 -5 -5 144.03 13.43
15 5 -5 158.21 16.45
15 -5 -5 125.8 11.98
15 -5 -5 129.25 11.28
15 -5 -3 415.48 19.08
15 5 -3 441.71 27.01
-15 5 -3 407.7 28.9
15 -5 -3 410.12 29.64
-15 5 -3 376.88 32.7
-15 5 -3 348.49 24.18
15 5 -3 458.38 23.29
-15 5 -3 377.82 24.87
15 -5 -3 409.08 23.75
-15 -5 -3 354.28 27.54
15 -5 -3 464.08 27.81
-15 5 -3 386.98 24.61
15 -5 -3 351.83 18.9
15 5 -3 429.62 21.91
-15 -5 -3 506.42 19.64
15 5 -3 386 23.51
15 -5 -3 335.51 16.85
15 -5 -3 389.19 16.41
15 -5 -1 790.39 24.67
-15 5 -1 831.47 38.3
15 -5 -1 817.41 36.68
-15 -5 -1 835.28 47.54
-15 5 -1 796.19 47.89
-15 -5 -1 774.18 38.82
-15 5 -1 815.39 36.17
15 -5 -1 800.86 35.68
-15 5 -1 765.18 35.32
-15 -5 -1 822.1 38.55
15 -5 -1 793.42 37.8
-15 -5 -1 834.83 25.97
-15 -5 -1 1020.27 29.48
15 5 -1 947.44 25.37
15 -5 -1 1052.89 24.34
-15 5 1 786.51 25.39
15 -5 1 985.75 36.23
15 5 1 806.4 35.62
-15 -5 1 804.33 49.74
-15 5 1 748.04 50.2
-15 5 1 698.44 32.93
15 -5 1 654.85 34.73
-15 5 1 727.73 32.19
15 5 1 697.56 31.69
-15 -5 1 957.6 35.47
-15 -5 1 815.77 27.53
-15 5 1 920.54 25.24
-15 -5 1 760.03 25.9
15 5 1 803 24.75
15 -5 3 469.93 32.56
15 5 3 356.2 28.54
-15 -5 3 409.71 38.69
-15 5 3 386.08 38.46
-15 -5 3 460.56 21.56
-15 5 3 453.88 28.69
15 5 5 171.39 12.29
-15 5 5 136.23 15.57
15 5 5 181.55 16.75
15 -5 5 144.83 13.24
15 5 5 128.74 13.87
15 5 5 170.89 17.45
-15 -5 5 135.72 13.03
15 5 5 166.43 19
15 -5 5 140.45 18.35
-15 5 5 124.71 12.09
-15 -5 5 150.6 14.18
-15 -5 5 165.18 14.56
15 -5 5 130.51 11.24
15 5 5 150.39 18.84
15 -5 5 135.55 15.67
-15 -5 5 115.73 11.67
15 5 5 171.75 23.81
-15 5 7 107.73 10.08
-15 -5 7 131.58 12.75
15 5 7 101.51 12.03
15 -5 7 98.16 9.19
15 -5 7 112.63 13.39
-15 -5 7 104.37 9.71
15 5 7 111.71 15.31
-15 -5 7 106.73 10.76
15 5 7 90.8 11.9
15 5 7 106.98 9.58
15 -5 7 125.97 14.01
15 -5 7 84.57 10.08
15 5 7 108.19 13.08
15 -5 7 99.37 12.98
15 5 7 105.56 12.69
15 5 7 99.98 12.94
15 -5 7 105.28 14.73
15 -5 9 3.62 2.27
-15 -5 9 3.45 1.3
-15 -5 9 3.61 1.27
15 -7 -7 18 4.06
15 7 -7 19.59 4.19
-15 7 -7 17.96 5.4
15 7 -7 27.96 6.53
15 -7 -7 14.74 3.81
15 7 -7 19.37 3.97
15 -7 -7 14.36 3.62
15 -7 -7 17.09 3.79
15 7 -7 16.31 3.69
15 -7 -5 1101.92 57.09
15 7 -5 746.14 27.61
15 -7 -5 747.96 27.89
15 -7 -5 698.96 28.64
15 7 -5 834.33 27.98
-15 7 -5 753.69 39.01
15 -7 -5 696.68 30.57
15 7 -5 808.37 37.4
15 -7 -5 672.84 27.63
15 -7 -5 726.91 27.03
15 7 -5 915.07 28.55
15 -7 -5 903.87 34.89
-15 7 -5 873.2 44.81
-15 -7 -5 799.78 51.37
-15 7 -5 799.63 41.91
15 -7 -5 902.79 43.11
-15 -7 -5 885.04 52.87
-15 -7 -5 781.83 45.76
-15 7 -3 24.62 7.58
15 7 -3 27.69 6.81
15 -7 -3 26.29 8.3
-15 7 -3 28.67 10.05
15 7 -3 32.88 4.97
-15 7 -3 25.38 4.98
-15 7 -3 24.08 6.24
-15 -7 -3 21.25 4.75
15 -7 -3 27.43 5.56
15 7 -3 21.46 5.14
15 -7 -3 22.98 4.55
15 7 -3 27.36 5.01
15 -7 -3 21.49 4.7
15 7 -3 28.32 5.13
15 -7 -3 34.69 6.68
15 -7 -3 31.72 6.69
-15 -7 -3 21.7 7.1
-15 7 -3 25.39 7.26
15 -7 -3 24.65 7.21
-15 -7 -3 22.07 7.69
-15 7 -1 200.7 13.2
-15 7 -1 181.69 19.26
15 -7 -1 177.96 19.04
-15 7 -1 161.98 22.27
-15 -7 -1 189.04 24.28
-15 7 -1 208.95 26.55
-15 -7 -1 168.67 19.42
15 -7 -1 167.13 17.73
15 7 -1 165.64 16.29
-15 7 -1 163.82 17.18
-15 -7 -1 183.93 20.06
15 -7 -1 151.85 17.61
15 7 -1 168.44 14.89
-15 -7 -1 220.19 14.17
-15 -7 -1 170.42 13.35
15 7 -1 212.51 12.43
-15 -7 1 205.41 14.57
15 -7 1 191.91 12.03
-15 7 1 146.97 11.49
-15 -7 1 157.81 12.82
15 7 1 188.67 18.22
-15 -7 1 194.42 26.02
-15 7 1 183.01 26.23
15 -7 1 155.43 17.8
-15 7 1 150.47 15.89
-15 7 1 189.38 16.57
15 -7 1 158.37 18.69
-15 -7 3 27.68 9.81
-15 7 3 27.81 10.81
15 7 3 27.24 7.99
15 7 3 31.57 6.36
-15 7 3 22.38 5.6
-15 7 3 33.52 8.12
-15 -7 3 27.75 6.82
15 7 3 38.64 8.87
-15 7 3 23.48 6.7
15 -7 3 28.43 7.16
15 -7 3 30.65 5.84
-15 -7 5 709.14 31.43
15 7 5 1046.55 41.41
15 -7 5 721.09 41.02
15 7 5 721.42 34.56
15 7 5 725.53 41.39
-15 -7 5 881.74 34.51
15 -7 5 663.3 26.5
-15 7 5 856.13 43.34
-15 -7 5 955.2 29.1
15 7 5 829.96 36.26
-15 -7 5 710.41 29.6
15 -7 5 721.96 35.98
15 -7 5 635.81 35.24
15 7 5 911.7 37.65
-15 7 5 750.16 38.17
15 -7 5 746.63 30.44
15 7 7 14.86 3.32
15 -7 7 19.97 5.54
15 -7 7 16.22 4.18
15 7 7 21.44 5.27
15 7 7 18.04 5.31
-15 7 7 19.99 3.84
-15 -7 7 25.35 4.62
15 -7 7 19.72 7.09
15 7 7 14.23 4.7
-15 -7 7 15.71 3.75
15 -7 7 21.46 5.56
15 7 7 10.88 3.84
-15 -7 7 13.41 3.68
15 9 -7 12.18 2.93
15 -9 -7 10.8 3.23
15 -9 -7 14.75 3.12
15 9 -7 13.66 3.1
15 9 -7 17.1 3.92
15 -9 -7 24.03 4.21
15 9 -7 12.82 3.1
15 -9 -7 12.99 3.22
15 9 -5 4.44 2.24
15 -9 -5 6.08 3.11
15 9 -5 3.99 2.42
15 -9 -5 5.85 2.66
15 9 -5 5.11 2.15
-15 -9 -5 3.43 1.58
-15 9 -5 3.95 3.93
15 -9 -5 4.45 3.06
15 9 -5 6.26 2.69
15 -9 -5 4.77 3.02
15 9 -5 4.9 2.2
15 -9 -5 3.15 2.08
-15 -9 -5 -1.99 2.47
-15 9 -5 9.87 4.83
-15 -9 -5 5.66 2.74
-15 9 -3 346.85 27.73
15 9 -3 416 28.05
-15 -9 -3 390.24 34.7
-15 -9 -3 328.74 31.77
-15 9 -3 400.51 31.09
15 -9 -3 377.57 29.81
15 -9 -3 385.89 24.88
-15 9 -3 330.2 26.49
15 9 -3 389.61 17.63
15 -9 -3 347.05 21.01
-15 -9 -3 348.05 19.97
15 -9 -3 320.76 19.57
15 -9 -3 350.39 18.09
15 9 -3 355.77 18.63
15 -9 -3 338.27 18.83
15 9 -3 410.51 19.39
-15 9 -3 393.61 20.86
15 9 -3 417.54 20.05
15 9 -3 371.66 18.46
15 -9 -3 358.8 22.89
-15 9 -3 442.91 34.53
15 -9 -3 453.56 35.83
-15 9 -3 397.74 39.18
-15 9 -1 110.68 10.96
-15 -9 -1 138.19 12.18
15 -9 -1 182.69 11.94
15 -9 -1 150.78 12.31
-15 9 -1 124.42 16.85
15 -9 -1 106.97 16.23
-15 9 -1 112.82 20.32
-15 9 -1 100.56 14.57
15 9 -1 108.91 14.12
-15 -9 -1 112.67 17
-15 9 -1 111.48 14.69
15 -9 -1 91.35 15.03
-15 -9 -1 105.38 11.25
15 9 -1 93.76 12.27
-15 -9 1 106.64 11.49
15 -9 1 114.86 9.84
-15 9 1 96.67 9.93
15 -9 1 131.55 12.2
-15 -9 1 118.65 11.94
15 9 1 127.9 16.03
-15 9 1 140.03 21.67
-15 9 1 98.93 13.66
15 -9 1 87.68 14.36
-15 -9 1 116.78 16.63
15 -9 1 102.29 16.27
15 -9 3 348.07 29.9
15 9 3 448.13 34.52
-15 -9 3 440.53 44.5
15 -9 3 438.76 27.92
-15 9 3 354.32 24.54
-15 9 3 391.1 28.34
15 -9 3 435.53 20.96
15 9 3 392.47 24.13
-15 9 3 553.08 56.01
-15 -9 3 370.75 25.7
15 9 3 415.37 19.94
15 -9 3 466.11 30.04
15 9 3 399.96 23.5
-15 9 3 334.67 26.52
15 9 3 403.43 29.12
15 9 3 542.76 23.39
15 -9 3 342.01 26.24
15 -9 3 497.54 25.77
-15 -9 3 478.96 21.92
15 9 3 550.9 22.19
15 -9 3 365.19 21.81
15 9 3 471.95 20.77
-15 9 5 7.21 4.64
15 -9 5 2.82 2.06
15 -9 5 11.57 6.99
-15 -9 5 2.41 2.87
-15 -9 5 6.29 3.45
15 9 5 8.17 4.07
15 9 5 7.05 5.03
15 9 5 4.62 1.89
-15 9 5 7.17 3.68
-15 -9 5 6.65 3.46
-15 9 5 11.64 4.81
15 -9 5 1.75 1.97
15 9 5 6.38 3.31
15 -9 5 8.43 3.51
15 -9 5 -0.34 2.23
-15 -9 5 4.86 2.58
15 -9 7 12.52 5.53
15 9 7 12.7 4
-15 -9 7 15.68 3.83
-15 -9 7 15.98 3.75
15 9 7 13.6 3.66
-15 -9 7 12.96 3.5
15 9 7 19.55 5.11
15 9 7 13.65 3.82
-15 -9 7 21.58 3.42
15 -9 7 16.7 5.38
15 -9 7 15.95 3.99
15 11 -7 82.36 6.52
15 11 -7 96.28 7.94
15 -11 -7 83.62 7.43
15 11 -7 95.38 6.45
15 11 -7 84.72 6.97
15 -11 -7 78.35 6.93
15 11 -5 9.6 3.26
15 -11 -5 12.94 3.71
15 11 -5 12.06 3.63
-15 11 -5 15.31 4.81
15 11 -5 16.42 3.55
-15 11 -5 12.84 4
-15 -11 -5 15.73 4.32
-15 11 -5 12.38 5.33
15 11 -5 16.2 3.6
15 11 -5 11.52 4.56
15 -11 -5 15.58 3.82
15 11 -5 12.04 3.09
15 -11 -5 7.56 3.48
-15 -11 -5 16.41 6.99
-15 -11 -5 18.83 7.54
-15 11 -5 15.6 6.67
-15 -11 -5 8.42 4.4
-15 11 -5 15.51 7.11
-15 -11 -3 1676.49 74.13
15 11 -3 2465.81 69.16
-15 -11 -3 1723.74 76.43
-15 11 -3 2231.24 75.2
15 -11 -3 1951.5 73.36
-15 -11 -3 2450.9 89.87
15 -11 -3 2617.64 90.04
-15 11 -3 2648.84 107.32
15 -11 -3 1703.76 55.45
15 11 -3 1892.35 41.79
-15 11 -3 2350.37 63.15
15 11 -3 1683.58 59.84
-15 -11 -3 1707.25 51.31
15 -11 -3 1862.9 49.1
15 -11 -3 2030.15 43.51
-15 11 -3 1579.14 61.39
15 11 -3 1925.98 41.78
15 11 -3 2001.64 44.86
15 11 -3 1711.12 42.39
15 -11 -3 1655.26 52.05
15 11 -3 2171.26 48.94
15 -11 -3 1776.48 44.74
15 11 -3 1717.81 43.74
15 11 -3 1761.63 43.32
-15 11 -3 1826.12 48.29
-15 11 -1 181.25 20.15
-15 -11 -1 192.16 23.74
-15 11 -1 234.32 21.66
-15 11 -1 218.57 21.49
-15 -11 -1 198.13 25.13
15 -11 -1 181.16 22.87
-15 11 -1 241.84 24.96
-15 11 -1 231.76 31.15
-15 11 -1 222.01 18.36
15 -11 -1 192.2 18.24
15 11 -1 189.92 13.05
-15 11 -1 218.47 19.79
-15 -11 -1 155.53 15.35
15 11 -1 160.77 17.54
-15 -11 -1 189.19 17.87
-15 11 -1 355.59 38.93
15 11 -1 193.89 14
15 -11 -1 179.08 16.11
15 -11 -1 296.42 22.12
-15 -11 -1 229.67 16.46
15 11 -1 198.17 13.87
15 11 -1 201.24 13.82
-15 11 -1 179.42 14.44
-15 11 -1 160.51 14.13
15 -11 -1 200.91 15.51
-15 11 1 207.77 19.82
15 -11 1 157.02 20.81
-15 -11 1 227.87 24.67
15 -11 1 182.43 23.21
15 11 1 272.17 24.72
-15 11 1 259.86 31.14
15 -11 1 226.94 18.59
-15 11 1 194.25 19.37
-15 11 1 169.54 19.02
-15 11 1 186.23 19.27
-15 -11 1 170.84 15.42
-15 -11 1 179.07 18.48
-15 11 1 227.22 35.16
15 11 1 173.65 13.54
15 -11 1 275.41 18.49
15 -11 1 145.57 14.81
15 -11 1 200.92 19.71
15 11 1 185.73 13.51
-15 11 1 154.09 13.31
15 11 1 213.43 14.14
15 -11 1 182.43 12.97
-15 11 1 228.78 15.32
15 -11 1 182.68 15.71
15 -11 3 1773.72 70.36
-15 11 3 1721.41 55.96
15 -11 3 1904.05 60.21
-15 -11 3 1974.39 57.01
-15 11 3 1806.37 64.24
15 11 3 1870.71 63.92
-15 -11 3 1734.14 58.78
15 -11 3 2111.35 65.74
-15 -11 3 1702.67 51.02
15 11 3 1747.22 51.84
-15 11 3 1572.26 59.57
15 11 3 1939.26 47.37
15 -11 3 1642 59.46
15 -11 3 2048.31 55.84
15 11 3 1785.55 43.79
15 -11 3 1649.42 49.17
-15 11 5 9.53 4.17
15 -11 5 16.38 4.37
15 -11 5 12.55 5.03
-15 -11 5 14.07 4.65
15 11 5 10.91 4.52
-15 -11 5 11.57 4.47
15 11 5 8.56 3.73
-15 11 5 17.52 5.26
-15 11 5 12.15 4.61
15 -11 5 13.9 4.16
-15 -11 5 9.02 2.99
15 -11 5 7.44 3.56
-15 -11 5 13.28 3.9
15 11 7 84.48 8.55
-15 -11 7 100.54 9.04
15 -11 7 88.81 11.18
-15 -11 7 81.58 7.39
-15 -11 7 91.81 9.69
15 -11 7 88.86 10.44
15 11 7 80.59 9.76
15 11 7 82.59 8.62
15 13 -7 26.29 3.4
15 -13 -7 29 3.41
15 13 -7 24.66 3.11
15 -13 -7 31.65 3.7
-15 13 -5 82.61 9.94
-15 -13 -5 72.56 9.19
15 -13 -5 124 9.89
-15 13 -5 86.51 12.91
15 13 -5 83.02 12.17
15 13 -5 79.81 8.01
15 -13 -5 72.31 9.46
15 13 -5 93.87 9.38
15 -13 -5 86.56 8.98
15 13 -5 87.78 8.4
-15 13 -5 84.45 8.99
15 13 -5 78.94 8.32
15 -13 -5 83.51 8.86
15 -13 -3 260.24 25.92
-15 -13 -3 220.69 26.4
-15 -13 -3 260.4 29.41
-15 -13 -3 236.21 28.28
15 -13 -3 271.17 27.63
15 -13 -3 198.07 18.56
-15 13 -3 229.75 17.87
-15 -13 -3 238.94 17.68
15 13 -3 211.58 13.39
-15 13 -3 211.45 19.25
-15 -13 -3 217.22 17.92
15 13 -3 215.36 21.62
15 13 -3 219.47 14.28
15 13 -3 199.18 14.21
15 -13 -3 203.26 18
15 13 -3 233.52 16.04
15 13 -3 211.08 14.96
-15 13 -3 187.51 15.5
15 13 -3 205.03 14.73
15 -13 -3 219.23 14.94
-15 13 -1 710.66 40.27
-15 -13 -1 711.94 46.74
-15 -13 -1 836.66 50.01
-15 -13 -1 664.61 47.28
15 -13 -1 617.98 44.09
15 -13 -1 581.21 32.88
-15 13 -1 611.58 35.13
15 13 -1 599.81 24.22
-15 -13 -1 578.27 30.81
-15 13 -1 1038.62 68.86
-15 -13 -1 658.62 33.62
15 13 -1 594.43 36.79
15 13 -1 593.37 25.83
15 -13 -1 579.45 29.92
15 13 -1 751.37 27.75
15 -13 -1 733.24 35.26
15 13 -1 601.63 25.78
-15 13 -1 557.34 27.5
-15 13 -1 543.5 25.86
15 13 -1 579.19 24.73
15 -13 -1 528.61 24.98
15 -13 -1 626.37 28.72
15 -13 1 556.36 40.73
15 -13 1 639.23 45.07
15 -13 1 660.36 32.89
-15 -13 1 589.62 33.13
-15 13 1 587.01 35.35
-15 13 1 548.39 35.66
-15 13 1 574.54 35.55
-15 -13 1 638.66 31.44
15 13 1 599.16 38.1
-15 -13 1 616.5 35.2
-15 -13 1 695.08 30.05
-15 13 1 781.33 66.17
15 13 1 579.81 25.96
-15 -13 1 600.23 32.51
15 -13 1 445.3 27.15
15 -13 1 597.52 35.4
-15 -13 1 632.22 28.97
15 13 1 594.17 25.81
15 13 1 595.73 25.13
15 -13 1 581.13 29.16
15 -13 3 219.68 24.72
15 -13 3 224.86 20
-15 -13 3 247.13 20.25
-15 13 3 218.93 22.16
-15 -13 3 223.8 17.93
-15 -13 3 216.56 20.93
15 13 3 211.81 21.37
-15 13 3 316.08 44.17
15 13 3 203.65 17.46
-15 13 3 204.06 18.3
-15 13 3 208.83 21.09
-15 -13 3 245.51 18.51
15 13 3 208.68 15.66
15 -13 3 201.68 17.7
15 -13 3 180.97 19.6
15 13 3 209.31 14.95
15 -13 3 206.13 16.97
-15 -13 5 87.73 8.23
-15 -13 5 102.13 9.02
15 -13 5 66.82 10.69
15 -13 5 93.35 10.46
-15 -13 5 89.08 10.76
15 13 5 108.22 10.71
-15 -13 5 91.45 11.9
15 -13 5 93.52 13.19
15 13 5 74.39 9.97
-15 13 5 77.27 10.17
15 -13 7 28.49 5.3
-15 -13 7 30.67 4.15
15 13 7 24.76 3.79
15 -13 7 33.42 5.48
-15 -13 7 31.76 4.59
15 13 7 24.87 4.55
-15 15 -5 22.72 4.27
-15 -15 -5 26.26 4.96
15 15 -5 25.1 4.32
15 -15 -5 20.18 4.34
15 15 -5 30.33 4.1
-15 -15 -5 28.83 4.27
15 -15 -5 29.32 4.82
15 -15 -5 30.59 4.54
-15 15 -5 31.37 4.93
15 -15 -5 28.08 4.1
-15 15 -5 28.39 4.65
15 15 -5 25.37 4.12
-15 15 -3 21.79 7.15
15 -15 -3 43.95 10.28
15 -15 -3 17.6 5.17
-15 -15 -3 16.23 4.19
-15 15 -3 20.3 6.12
-15 -15 -3 19.15 5.2
-15 -15 -3 18.36 4.74
15 15 -3 22.9 4.15
15 15 -3 17.07 4
-15 -15 -3 13.45 4.44
15 -15 -3 14.58 4.94
-15 15 -3 19.3 4.46
-15 15 -3 22.17 5.37
15 15 -3 18.13 4.4
15 -15 -3 16.67 4.5
-15 -15 -3 19.87 4.83
15 15 -3 18.55 4.39
15 -15 -1 23.26 8.88
15 -15 -1 18.19 7.1
15 -15 -1 19.08 5.17
-15 -15 -1 25.95 6.5
-15 15 -1 19.23 6.52
-15 15 -1 18.99 6.2
-15 -15 -1 20.56 5.84
-15 -15 -1 27.65 6.04
15 15 -1 21.39 6.85
15 15 -1 24.01 4.94
-15 -15 -1 25.93 6.42
15 -15 -1 23.38 6.31
15 15 -1 23.2 4.88
-15 -15 -1 18.35 5.81
15 -15 -1 26.43 6.62
15 -15 -1 22.77 5.69
-15 15 -1 20.98 4.64
15 -15 -1 25.57 5.43
15 15 -1 22.36 5.02
-15 -15 -1 17.3 5.21
15 15 -1 24.34 5.07
15 -15 1 22.69 7.97
15 -15 1 31.68 10.37
-15 15 1 19.92 6.37
15 -15 1 27.43 6.53
-15 -15 1 20.7 6.31
-15 -15 1 21.29 5.97
15 15 1 29.64 8.64
-15 15 1 32.71 14.3
-15 15 1 16.89 5.52
-15 15 1 21.24 6.27
15 -15 1 16.52 3.73
15 -15 1 15.93 5.47
-15 -15 1 21.74 6.08
15 15 1 18.98 4.9
15 -15 1 17.74 4.98
15 15 1 16.33 4.03
-15 -15 1 22.13 5.36
15 15 1 18.96 4.42
15 -15 3 16.31 5.04
-15 -15 3 19.74 5.4
-15 15 3 19.2 6.59
-15 -15 3 16.75 4.4
15 15 3 22.95 6.58
-15 -15 3 25.77 6.56
15 15 3 12.16 3.95
-15 15 3 21.98 6.13
-15 15 3 19.88 5.2
15 -15 3 10.66 4.98
15 15 3 16.6 4.58
-15 -15 3 27.57 6.08
15 -15 3 17.21 5.21
15 -15 3 19.98 4.79
15 -15 5 19.77 4.24
-15 -15 5 25.58 5.66
-15 -15 5 31.8 5.61
15 -15 5 27.11 5.11
15 -15 5 17.67 5.01
-15 -15 5 26.5 5.03
15 15 5 25.34 5.75
-15 15 5 26.38 5.06
-15 -17 -5 7.93 2.1
-15 17 -5 11.15 2.9
15 17 -5 11.94 2.31
15 -17 -5 9.64 2.53
15 17 -5 10.95 2.12
15 -17 -3 51.01 7.67
-15 17 -3 51.11 8.7
-15 17 -3 53.2 8.17
-15 -17 -3 69.29 8.12
-15 -17 -3 47.15 6.65
15 -17 -3 55.57 7.73
15 17 -3 61.1 6.81
-15 -17 -3 50.45 6.89
-15 17 -3 68.54 7.08
15 17 -3 50.82 5.77
15 17 -3 53.65 6.31
15 -17 -3 62.36 7.08
15 -17 -1 60.44 9.47
-15 -17 -1 68.35 9.71
-15 17 -1 64.16 10.02
-15 17 -1 53.84 9.74
-15 17 -1 57.32 9.66
-15 -17 -1 97.25 9.59
15 17 -1 54.23 9.18
-15 -17 -1 63.71 9.48
15 -17 -1 66.97 8.75
15 17 -1 61.59 7.99
15 17 -1 66.84 7.37
15 -17 -1 66.15 8.83
-15 -17 -1 70.24 9.12
15 17 -1 70.76 7.93
15 17 -1 63.92 7.61
15 -17 -1 82.18 8.24
15 -17 -1 69.41 8.63
15 -17 1 63.22 8.66
-15 -17 1 59.29 9.44
15 -17 1 72.38 10.84
-15 17 1 67.28 10.8
-15 -17 1 72.26 10.48
15 17 1 63.81 11.35
-15 17 1 65.18 10.56
-15 -17 1 66.83 9.55
15 17 1 56.87 7.63
15 -17 1 66.61 10.4
-15 -17 1 72.14 8.55
15 17 1 61.24 7.56
15 17 1 62.05 7.37
15 -17 1 58.06 8.48
-15 -17 3 59.24 9.17
-15 -17 3 69.07 7.46
15 17 3 54.97 7.56
-15 17 3 48.3 7.45
15 -17 3 45.36 8.3
15 -17 3 38.63 6.94
15 -17 3 68.67 8.26
-15 -17 3 70.23 9.15
-15 -17 5 15.39 3.37
-15 -17 5 16.14 2.98
15 -17 5 12.22 3.06
-15 17 5 14.98 2.9
15 17 5 11.47 2.86
-15 -19 -3 102.84 8.46
-15 19 -3 92.9 8.7
-15 19 -3 108.64 8.44
15 19 -3 110 6.9
15 19 -3 105.73 6.72
-15 -19 -1 15.89 3.68
15 -19 -1 23.24 5.48
-15 19 -1 17.49 4.32
-15 -19 -1 20.48 4.19
15 19 -1 36.5 10.4
-15 19 -1 13.47 3.91
-15 19 -1 15.05 4.16
15 19 -1 23.15 3.16
-15 -19 -1 18.9 4.17
15 19 -1 19.84 3.71
-15 -19 -1 18.11 3.78
15 19 -1 18.59 3.23
15 19 -1 15.9 3.02
15 -19 -1 16.09 3.43
15 -19 1 23.4 4.66
-15 -19 1 22.88 4.83
-15 19 1 22.12 5.11
-15 -19 1 18.24 3.8
15 19 1 41.21 12.4
15 19 1 22.42 4.36
-15 19 1 18.97 4.52
-15 19 1 23.33 4.75
15 -19 1 17.66 4.27
15 19 1 20.45 3.78
-15 -19 1 18.47 4.28
15 -19 1 15.64 3.69
15 19 3 112.94 8.19
-15 19 3 113.66 8.57
15 -19 3 86.22 8.78
-15 -19 3 123.32 8.62
-15 -19 3 119.1 9.56
15 19 3 114.37 15.52
16 0 -8 285.24 13.25
16 0 -6 0.06 2.68
16 0 -6 1.52 1.99
16 0 -6 0.05 2.32
16 0 -6 4.36 3.55
-16 0 -6 -4.01 3.36
16 0 -6 1.95 1.4
16 0 -6 1.4 2.4
16 0 -4 286.67 15.99
16 0 -4 258.33 23.81
-16 0 -4 231.75 18.43
-16 0 -4 255.33 19.94
-16 0 -4 245.11 23.27
-16 0 -4 235.16 20.18
16 0 -4 217.65 18.07
16 0 -4 207.49 13.69
16 0 -4 203.29 13.49
-16 0 -2 -1.91 3.34
16 0 -2 -1.54 1.23
16 0 -2 -3.01 2.42
-16 0 -2 -1.94 1.94
-16 0 -2 -0.02 1.36
-16 0 -2 1.81 2.58
-16 0 -2 -0.88 2.35
16 0 -2 1.2 1.37
16 0 -2 -0.93 1.25
-16 0 0 71.54 14.11
-16 0 0 79.28 12.51
16 0 0 90.45 8.8
-16 0 0 71.15 10
-16 0 0 77.24 7.64
16 0 2 -0.37 1.62
-16 0 2 0.16 0.93
16 0 2 0.29 0.83
-16 0 2 1.83 3.99
-16 0 2 5.01 3.85
16 0 2 0.63 2
-16 0 2 0.17 1.8
16 0 4 237.59 25.74
-16 0 4 283.79 32.1
16 0 6 2.13 2.51
16 0 6 -1.84 1.89
16 0 6 -2.46 4.09
16 0 6 6.43 5.31
16 0 6 0.62 0.97
-16 0 6 1.57 2.62
-16 0 6 -0.52 1.63
16 0 6 0.31 2.06
16 0 6 -0.89 1.36
16 0 6 1 1.34
-16 0 6 0.17 1.32
-16 0 8 270.57 14.35
16 0 8 300.78 20.05
16 0 8 287.65 20.89
16 0 8 262.32 19.6
16 0 8 357.84 18.93
16 0 8 311.07 19.23
-16 0 8 367.82 15.45
16 0 8 312.7 15.7
16 -2 -8 61.3 5.74
16 2 -8 69.85 6.23
16 -2 -8 62.05 6.36
16 2 -6 53.5 6.95
16 2 -6 59.76 7.67
16 -2 -6 68.27 8.25
16 -2 -6 68.09 7.95
16 2 -6 59.58 10.96
16 2 -6 75.27 12.16
16 -2 -6 63.28 12.27
-16 2 -6 77.19 12.66
16 -2 -6 56.59 7.94
16 -2 -6 61.9 8.18
16 -2 -6 67.1 11.43
16 -2 -4 147.95 10.85
16 -2 -4 120.75 10.65
-16 2 -4 109.12 14.82
16 2 -4 106.02 14.97
16 -2 -4 124.9 17.06
-16 2 -4 126.22 17.35
-16 2 -4 109.33 13.5
16 2 -4 112.55 12.79
-16 -2 -4 123.91 14.35
16 -2 -4 118.19 14.59
-16 2 -4 114.07 12.93
-16 -2 -4 122.73 13.83
-16 2 -4 100.56 13.89
-16 -2 -4 115.82 15.84
16 2 -4 95.01 12.2
-16 2 -4 123.33 12.79
16 2 -4 102.26 9.63
16 -2 -4 96.65 9.49
16 -2 -4 94.67 9.04
16 -2 -2 174.22 11.39
-16 2 -2 112.85 14.26
16 2 -2 138.3 13.43
16 -2 -2 142.3 15.11
-16 -2 -2 110.78 15.7
-16 2 -2 137.11 17.95
-16 -2 -2 141.89 13.32
-16 2 -2 120.49 13.56
-16 -2 -2 121.75 13.83
-16 2 -2 133.51 15.54
-16 -2 -2 130.97 15.17
-16 2 -2 124.05 14.12
16 2 -2 144.98 11.98
16 -2 -2 136.17 9.38
16 -2 -2 149.58 9.1
-16 2 -2 160.09 13.22
-16 -2 0 171.43 18.03
16 -2 0 195.97 15.3
16 -2 0 182.24 14.35
-16 -2 0 156.19 20.89
-16 2 0 148.41 20.98
-16 2 0 151.39 15.15
-16 2 0 146.18 14.96
-16 2 0 166.23 15.3
-16 -2 0 173 16.98
-16 -2 0 153.29 11.12
16 -2 2 175.31 11.08
16 2 2 137.46 10.45
-16 -2 2 129.07 10.57
-16 2 2 196.02 12.01
-16 -2 2 158.5 10.47
16 2 2 130.61 9.61
16 -2 2 152.76 9.65
-16 -2 2 128.86 16.83
-16 2 2 128.05 15.88
16 -2 2 137.1 15.8
16 2 2 127.98 15.29
-16 -2 2 128.23 20.51
-16 2 2 138.27 21.43
16 2 4 125.15 15.84
16 -2 4 148.63 16.88
-16 -2 4 92.54 10.46
16 2 4 112.28 14.86
-16 -2 4 114.47 11.09
16 -2 4 110.9 13.46
16 -2 4 117.2 18.46
16 2 4 91.47 16.17
-16 -2 4 109.4 20.03
-16 2 4 95.66 19.03
16 -2 6 53.19 9.03
16 2 6 55.17 9.47
-16 -2 6 54.55 8.73
-16 2 6 49.64 7.78
-16 -2 6 62.58 9.03
-16 2 6 46.34 7.65
16 -2 6 69.7 7.81
16 2 6 49.83 11.12
-16 -2 6 56.51 8.08
16 2 6 48.96 9.18
-16 2 6 57.77 7.68
16 2 6 47.44 9.77
16 -2 6 60.53 9.76
16 -2 6 47.47 9.58
16 2 6 63.45 8.1
16 2 6 65.8 8.26
16 -2 6 49.43 7.96
16 2 6 51.56 10.94
16 -2 6 47.81 10.94
16 -2 6 75.78 10.25
16 -2 6 58.92 11.26
16 2 6 57.53 9.61
16 2 8 67.8 8.62
-16 2 8 87.22 7.97
-16 -2 8 62.76 6.91
16 -2 8 56.13 8.79
16 2 8 61.02 9.33
16 2 8 67.24 9.55
16 -2 8 69.76 10.35
16 2 8 73.79 9.02
16 2 8 62.94 8.77
-16 -2 8 79.63 7.71
16 -2 8 60.74 7.29
16 -4 -8 0.33 0.89
16 -4 -8 -0.14 1.56
16 4 -8 2.39 1.47
16 4 -8 2.98 1.21
16 4 -6 422.4 19.76
16 4 -6 474.88 31.29
-16 4 -6 595.43 31.55
16 4 -6 504.23 29.76
16 -4 -6 408.1 21.63
16 -4 -6 440.55 21.91
16 4 -6 445.82 20.32
16 -4 -6 464.69 22.25
16 -4 -6 456.46 21.2
16 -4 -6 539.93 35.05
-16 4 -6 557.92 31.92
-16 4 -6 570.32 36.11
16 4 -6 724.61 38.1
16 -4 -4 76.57 8.79
16 -4 -4 77.15 8.18
16 4 -4 78 7.99
16 4 -4 83.4 8.6
16 4 -4 90.37 13.71
-16 4 -4 81.34 13.51
16 -4 -4 98.47 15.63
-16 4 -4 90.45 16.03
-16 4 -4 76.36 11.93
16 4 -4 83.01 11.37
16 -4 -4 66.64 10.87
-16 4 -4 75.73 11.44
-16 -4 -4 69.46 13.34
16 4 -4 71.29 10.97
-16 4 -4 75.52 10.98
16 -4 -4 69.7 8.43
16 -4 -4 65.28 7.54
16 -4 -2 13.61 3.09
-16 -4 -2 10.68 6.22
-16 4 -2 6.67 4.05
-16 -4 -2 11.29 4.88
-16 4 -2 13.63 5.31
16 4 -2 14.53 4.43
16 -4 -2 12.1 4.66
-16 -4 -2 7.01 3.71
16 -4 -2 6.32 2.86
-16 -4 -2 7.36 2.23
-16 4 -2 14.16 4.47
16 -4 -2 14.05 3.63
-16 4 -2 11.23 4.15
16 -4 -2 13.05 2.65
-16 -4 -2 14.12 3.48
-16 4 -2 9.24 3.78
16 -4 -2 9.55 2.62
-16 4 0 4337.59 61.02
16 -4 0 4342.66 59.09
16 -4 0 3892.51 77.53
-16 -4 0 3827.07 107.9
-16 4 0 3841.85 111.04
-16 -4 0 3972.64 91.79
-16 4 0 3450.24 76.34
16 -4 0 3815.13 83.08
-16 4 0 3846.2 79.55
-16 4 0 3510.37 77.19
-16 -4 0 3664.05 84.87
16 4 0 3564.3 72.13
-16 4 0 4133.31 78.97
-16 -4 0 3808.88 59.9
-16 -4 0 4227.58 64.44
16 4 0 4113.41 57.41
-16 4 2 11.06 3.16
-16 -4 2 9.33 2.54
16 4 2 10.37 3
-16 4 2 6.67 2.31
16 -4 2 17.13 3.48
-16 -4 2 8.74 6.15
-16 4 2 7.49 5.47
-16 4 2 10.49 4.31
16 -4 2 7.81 3.89
16 4 2 7.56 3.71
16 4 4 81.69 10.33
16 -4 4 70.57 8.72
16 -4 4 84.43 12.93
16 4 4 87.35 13.65
-16 -4 4 112.32 13.28
16 4 4 74.53 12.44
16 4 4 124.17 14.26
16 4 4 110.47 11.83
-16 -4 4 82.21 9.51
-16 -4 4 81.08 10.07
16 -4 4 78.7 8.09
-16 4 4 98.08 14.17
16 -4 4 75.51 11.27
-16 -4 4 66.21 8.41
16 -4 4 75.62 11.34
-16 -4 4 71.14 16.33
16 -4 4 89.28 16.27
16 4 4 70.96 14.5
-16 4 4 97.44 19.77
-16 -4 6 462.94 25.31
16 4 6 462.18 32.67
16 4 6 430.37 25.91
-16 4 6 356.17 20.57
16 -4 6 408.35 19.82
-16 4 6 420.56 22.04
16 -4 6 402.53 28.77
16 -4 6 557.67 28.69
16 4 6 417.58 26.43
-16 -4 6 400.54 21.97
16 4 6 473.67 28.08
16 -4 6 511.21 31.5
16 4 6 449.41 20.88
16 -4 6 401.22 22.45
-16 -4 6 503.77 24.08
16 4 6 454.49 27.36
16 4 6 438.23 28.61
16 -4 6 388.4 27.22
16 4 6 493.17 32.77
16 -4 6 431.37 32.06
-16 -4 8 2.32 1.28
16 4 8 1.44 1
16 -4 8 6.48 4.01
16 4 8 0.51 0.98
16 4 8 1.69 1.77
16 4 8 2.13 2.03
16 -4 8 0.13 1.74
-16 -4 8 1.77 1.38
-16 -4 8 4.9 2.25
16 4 8 4.8 2.27
16 -4 8 2.76 1.9
16 -6 -8 17.83 3.38
16 -6 -8 15.66 2.94
16 6 -8 20.48 3.33
16 6 -8 16.79 2.84
16 -6 -8 22.64 3.28
16 6 -6 498.38 20.65
-16 6 -6 584.17 32.94
16 6 -6 604.57 32.54
16 -6 -6 454.52 22.59
16 -6 -6 500.14 22.67
16 6 -6 565.2 21.41
16 6 -6 466.29 21.27
16 -6 -6 446.25 21.64
16 -6 -6 477.46 23.18
16 -6 -6 690.25 38.68
-16 6 -6 589.24 34.75
-16 6 -6 565.07 36.83
16 6 -4 156.28 18.24
-16 6 -4 120.55 17.46
16 -6 -4 137.91 19.32
-16 6 -4 137.17 21.5
16 6 -4 114.93 10.43
16 -6 -4 99.19 10.41
16 -6 -4 104.2 10.22
16 6 -4 120.23 10.23
16 6 -4 126.34 10.81
16 -6 -4 150.41 14.29
-16 6 -4 109.46 15.67
-16 -6 -4 90.24 14.56
16 -6 -4 115.68 14.15
-16 6 -4 119.17 15.69
-16 -6 -4 105.75 17.32
-16 6 -4 107 14.22
16 -6 -4 99.71 11.27
16 6 -4 126.93 13.45
16 -6 -4 101.12 10.23
16 -6 -4 115.97 10.07
-16 6 -2 269.23 15.15
16 -6 -2 207.44 13.69
16 -6 -2 263.75 14.97
-16 6 -2 228.01 22.18
16 -6 -2 237.47 22.7
-16 6 -2 235.18 26.91
-16 -6 -2 248.36 26.49
-16 6 -2 253.36 27.45
-16 -6 -2 225.37 22.75
16 -6 -2 242.34 21.06
-16 -6 -2 269.04 21.98
-16 6 -2 181.62 17.86
-16 6 -2 220.67 20.85
16 -6 -2 221.36 21.26
-16 -6 -2 241.65 14.1
-16 -6 -2 279.94 16.03
16 6 -2 296.49 14.62
16 -6 -2 233.66 13.04
-16 6 -2 198.87 18.17
16 -6 0 2129.5 43.01
-16 6 0 2042.51 44.06
-16 6 0 2469.43 47.37
16 -6 0 2250.1 64.48
-16 -6 0 2347.4 88.44
-16 6 0 2302.25 90.67
-16 -6 0 1988.73 65.91
16 -6 0 2023.7 63.4
-16 6 0 2251.12 61.4
-16 6 0 2107.09 61.22
16 6 0 1952.12 56.56
-16 6 0 2054.85 60.26
16 -6 0 1928.56 65.2
-16 -6 0 2456.03 68.06
-16 6 0 2677.63 61.73
-16 -6 0 1988.65 46.06
-16 -6 0 2256.18 48.69
16 6 0 2267.28 43.41
16 6 0 2161.96 50.36
-16 6 2 256.19 15.74
-16 -6 2 237.28 15.96
16 -6 2 293.48 14.73
-16 -6 2 201.12 14.22
-16 6 2 274.12 23.32
16 -6 2 320.6 24.06
16 6 2 208.9 20.91
-16 -6 2 219.77 29.17
-16 6 2 251.73 31.42
16 -6 2 199.73 21.07
16 6 4 128.43 13.39
-16 -6 4 130.08 12.53
16 6 4 130.64 17.02
-16 -6 4 139.11 12.62
16 -6 4 108.55 10.21
-16 6 4 115.69 16.18
-16 6 4 135.67 15.91
16 -6 4 177.83 17.51
-16 6 4 108.24 14.4
16 -6 4 100.43 10.63
16 6 4 112.2 12.75
-16 -6 4 173.79 15.99
16 6 4 115.48 15.73
16 -6 4 111.49 15.12
16 -6 4 99.67 13.38
-16 -6 4 109.25 11.05
16 -6 4 95.26 13.76
16 6 4 128.88 19.41
-16 -6 4 142.99 24.38
-16 6 4 168.51 26.09
16 6 6 526.56 29.96
16 -6 6 417.76 27.68
-16 -6 6 500.52 25.09
16 6 6 434.88 26.67
16 -6 6 435.56 32.16
16 6 6 453.48 32.38
-16 -6 6 554.7 27.33
-16 6 6 516.25 22.83
16 6 6 459.99 26.41
16 -6 6 432 20.76
-16 -6 6 492.87 21.43
16 -6 6 476.4 30.51
16 6 6 470.73 27.36
-16 -6 6 448.45 23.27
16 6 6 511.16 28.27
16 6 6 514.25 21.07
16 -6 6 430.68 23.27
16 -6 8 14.23 4.25
16 6 8 17.49 4.32
-16 -6 8 17.54 3.03
-16 6 8 18.12 3.01
16 6 8 18.31 4.2
16 6 8 16.42 4.17
16 -6 8 17.05 4.12
-16 -6 8 19.51 3.8
-16 -6 8 16.75 3.56
-16 -6 8 16.78 3.73
16 -6 8 13.45 3.16
16 6 8 21.61 4.31
16 -8 -8 22.73 3.13
16 8 -8 29.39 3.55
16 -8 -8 34.22 3.69
16 8 -8 33.58 3.45
16 8 -8 31.73 3.93
16 -8 -6 64.38 8.39
16 8 -6 75.2 8.29
16 -8 -6 100.7 9.1
-16 8 -6 90.16 8.51
-16 8 -6 89.67 12.92
16 8 -6 88.18 9.01
16 8 -6 108.07 13.37
16 -8 -6 77.18 8.98
16 -8 -6 86.24 9.07
16 -8 -6 98.72 10.51
16 8 -6 73.36 8.2
-16 -8 -6 83.24 14.58
-16 -8 -6 98.19 16.66
-16 8 -6 91.8 13.7
-16 8 -6 107.01 15.88
16 8 -4 5.39 2.72
16 -8 -4 6.48 3
16 -8 -4 4.38 2.05
16 8 -4 3.67 1.94
-16 8 -4 14.07 4.02
-16 8 -4 9.89 4.52
-16 -8 -4 6.92 2.74
16 -8 -4 8.6 4.22
16 8 -4 7.53 3.49
16 -8 -4 4.98 2.43
-16 8 -4 4.74 4.3
16 -8 -4 6.41 4.08
-16 8 -4 -5.22 5.99
16 8 -4 7.56 2.6
16 8 -4 5.43 2.69
16 -8 -4 3.07 2.45
-16 8 -4 5.14 3.71
16 8 -4 5.91 3.36
-16 -8 -4 6 4.4
-16 -8 -4 3.5 2.19
-16 -8 -2 106.65 16.3
16 -8 -2 111.77 15.21
16 8 -2 123.04 15.2
-16 8 -2 130.27 16.85
-16 -8 -2 128.08 18.98
16 -8 -2 107.55 15.86
16 -8 -2 143.22 14.92
-16 -8 -2 101.54 11.01
16 8 -2 121.38 13.87
16 -8 -2 123.96 9.61
-16 8 -2 107.68 14.48
16 -8 -2 124.16 10.6
-16 8 -2 114.94 10.93
16 8 -2 122.69 10.36
16 8 -2 177.34 11.73
16 8 -2 132.19 10.99
16 8 -2 139.85 10.46
16 -8 -2 125.17 13.01
-16 8 -2 128.33 17.74
16 -8 -2 124.76 17.55
-16 8 -2 120.61 21.05
-16 -8 -2 129.64 20.9
-16 8 0 412.57 20.86
-16 -8 0 463.57 22.89
-16 8 0 387.28 19.69
16 -8 0 387.3 18.58
16 -8 0 551.3 24.56
-16 -8 0 359.09 20.59
16 8 0 388.09 23.76
-16 8 0 417.94 28.39
16 -8 0 351.81 28.18
-16 8 0 449.07 27.96
16 8 0 370.25 26.13
-16 8 0 398.04 27.21
-16 -8 0 486.6 32.21
16 -8 0 355.47 29.48
-16 8 0 467.79 40.07
-16 -8 0 478.82 42.4
16 -8 2 99.6 15.47
16 8 2 126.35 17.32
-16 8 2 185 23.73
-16 -8 2 142.24 24.24
16 8 2 184.1 15.42
16 -8 2 157.33 16.28
-16 8 2 168.47 17.42
-16 8 2 132.68 16.04
-16 -8 2 154.24 12.75
-16 -8 2 176.83 17.06
-16 -8 2 124.93 14.57
-16 8 2 210.99 32.86
16 -8 2 128.1 15.01
-16 -8 2 109.56 11.61
-16 8 2 121.87 11.12
16 -8 2 130.01 12.5
-16 -8 4 -0.75 4.86
16 8 4 6.33 4.19
16 8 4 6.97 3.67
16 -8 4 8.95 3.57
-16 8 4 3.76 2.01
16 -8 4 4.67 2.91
16 -8 4 2.51 3.38
-16 -8 4 7.2 3.59
-16 -8 4 2.63 2.1
16 8 4 6.24 2.79
-16 -8 4 13.53 4.27
-16 8 4 11.95 4.32
16 8 4 5.69 5.01
-16 8 4 9.15 5.18
16 -8 4 8.13 3.03
16 -8 4 7.88 3.28
-16 -8 4 7.38 2.68
16 -8 6 62.88 12.58
-16 -8 6 86.29 10.57
16 -8 6 82.59 11.52
16 8 6 80.56 11.1
16 8 6 92.09 11.51
16 8 6 73.47 10.12
-16 -8 6 89.05 8.23
16 -8 6 73.39 11.66
16 8 6 73.84 10.47
-16 -8 6 70.57 9.01
16 8 6 72.55 10.31
16 -8 6 68.34 8.96
16 -8 8 36.79 6.49
16 8 8 34.35 5.31
16 8 8 30.65 4.86
-16 -8 8 37.78 3.75
-16 -8 8 29.8 4.22
-16 -8 8 31.88 4.39
-16 -8 8 32.33 5.05
16 8 8 33.45 5.04
16 -10 -8 58.67 4.12
16 10 -8 45.13 3.9
16 10 -8 51.67 3.73
16 10 -8 45.96 4.11
16 10 -6 56.43 7.15
16 10 -6 57.73 6.77
16 -10 -6 59.72 7.72
16 -10 -6 56.67 7.11
-16 10 -6 78.11 7.96
16 -10 -6 72.75 7.77
16 10 -6 59.19 7
16 -10 -6 62.92 8.41
16 10 -6 82.81 8.13
16 10 -6 70.76 11.34
16 -10 -6 65.58 7.84
16 -10 -6 91.62 8.51
-16 10 -6 81.23 12.29
-16 -10 -4 202.68 25.44
-16 10 -4 233.8 23.66
-16 -10 -4 230.25 26.74
-16 10 -4 313.31 28.66
16 -10 -4 243.53 19.68
16 10 -4 260.76 15.28
16 10 -4 236.77 22.29
-16 -10 -4 210.8 16.95
16 -10 -4 241.12 15.67
-16 10 -4 212 21.95
16 10 -4 257.78 15.65
16 10 -4 230.23 15.32
16 -10 -4 220.08 18.61
-16 10 -4 243.9 16.79
16 10 -4 228.08 15.45
16 -10 -4 216.84 15.83
16 10 -4 226.76 15.37
16 -10 -2 59.61 12.35
-16 -10 -2 51.92 11.88
16 10 -2 70.26 11.97
-16 10 -2 72.36 13.05
-16 -10 -2 56.25 13.2
16 -10 -2 50.13 12.21
-16 -10 -2 65.51 14.03
-16 10 -2 80.47 14.97
16 -10 -2 74.87 15.09
-16 10 -2 61.51 16.24
-16 -10 -2 68.97 16.37
16 -10 -2 49.82 9.51
16 10 -2 67.18 7.62
-16 10 -2 79.38 11.33
16 10 -2 45.28 9.45
-16 -10 -2 49.1 7.85
-16 -10 -2 72.15 10.86
16 10 -2 65.61 8.25
16 10 -2 57.25 7.19
16 -10 -2 54.55 9.13
16 10 -2 110.54 10.17
-16 -10 -2 81.91 9.46
-16 10 -2 61.98 8.53
16 -10 -2 64.87 7.98
16 10 -2 65.64 7.77
16 10 -2 55.65 7.41
16 -10 0 38.62 10.23
-16 -10 0 48.74 10.92
-16 10 0 51.41 9.47
-16 10 0 39.58 9.21
-16 -10 0 53.27 11.91
16 -10 0 44.19 11.12
-16 10 0 60.78 15.43
16 -10 0 56.18 9.53
16 10 0 43.65 6.05
-16 10 0 48.94 9.97
-16 10 0 62.37 10.03
-16 -10 0 47.45 8.2
-16 -10 0 94.9 11.34
-16 -10 0 46.54 9.03
-16 10 0 98.08 21.95
16 10 0 47.45 6.7
16 -10 0 32.13 6.87
16 -10 0 50.96 8.15
16 -10 0 76.68 11.6
-16 -10 0 50.46 8.29
16 10 0 56.82 7.4
-16 10 0 43.24 7.05
-16 10 0 39.92 6.84
16 10 0 67.15 7.63
16 -10 0 52.32 7.18
16 -10 0 54.55 8.04
16 -10 2 60.72 12.7
16 10 2 77.3 14.05
-16 -10 2 70.68 18.94
16 -10 2 68.84 11.6
-16 10 2 63.59 11.31
16 10 2 58.52 9.07
-16 10 2 57.73 10.06
-16 10 2 52.19 10.69
-16 -10 2 68.36 9.23
-16 -10 2 49.56 9.6
-16 10 2 84.96 22.29
16 10 2 71.12 8.5
16 -10 2 62.94 11.1
16 10 2 76.92 8.87
16 -10 2 53.13 8.66
16 10 2 80.4 8.47
16 10 2 68.2 8.01
16 -10 2 55.39 8.82
16 10 4 209.5 18.1
-16 10 4 264.23 20.34
-16 10 4 223.95 22.1
16 10 4 306.16 17.72
-16 -10 4 235.32 15.36
-16 -10 4 251.26 16.69
16 -10 4 275.39 20.99
16 -10 4 216.56 21.55
16 -10 4 276.52 19.91
16 -10 4 249.02 21.03
-16 10 4 236.78 21.34
16 -10 4 236.11 16.15
-16 -10 4 214.57 18
-16 -10 4 236.7 20.95
16 -10 4 264.96 24.23
16 10 6 54.86 8.62
-16 10 6 51.59 6.3
-16 -10 6 60.4 7.55
16 10 6 73.32 9.19
-16 -10 6 66.96 8.06
16 10 6 72.84 9.38
16 -10 6 58.53 7.76
16 -10 6 62.75 11.32
-16 -10 6 63.26 8.79
16 10 6 57.22 8.74
16 10 8 48.55 5.09
16 -10 8 48.77 6.29
-16 -10 8 51.12 4.6
-16 -10 8 54.91 5.54
-16 -12 -6 5.38 2.46
16 -12 -6 7.05 2.23
16 12 -6 4.25 1.93
16 12 -6 5.68 1.45
16 -12 -6 5.9 2.71
16 -12 -6 10.29 2.68
16 12 -6 5.12 1.77
16 -12 -6 4.56 2.03
16 -12 -6 7.51 2.31
-16 12 -6 5.21 1.87
16 12 -6 2.88 1.21
-16 -12 -4 109.27 18.27
-16 -12 -4 113.86 18.99
-16 -12 -4 108.21 18.25
-16 12 -4 144.55 19.04
16 -12 -4 99.4 12.42
16 12 -4 115.06 9.44
-16 12 -4 124.98 13.81
-16 -12 -4 99.77 11.37
16 -12 -4 131.55 10.83
-16 12 -4 107.88 15.56
16 12 -4 117.08 10.05
16 12 -4 100.77 14.27
16 12 -4 116.11 9.57
16 12 -4 104.69 10.02
16 -12 -4 94.17 11.94
16 12 -4 120.33 11.23
16 -12 -4 100.83 10.43
16 12 -4 99.25 9.86
16 12 -4 92.17 9.81
-16 12 -4 100.04 10.83
16 -12 -2 84.73 15.67
-16 -12 -2 74.48 15.49
-16 12 -2 82.01 14.18
-16 12 -2 95.19 14.93
-16 -12 -2 75.17 16.26
16 -12 -2 92.39 16.78
16 -12 -2 78.33 12.39
16 12 -2 79 8.6
-16 12 -2 89.61 12.86
-16 -12 -2 71.57 10.6
16 12 -2 75.35 12.27
-16 -12 -2 88.01 11.84
16 12 -2 76.34 9.07
16 12 -2 77.71 8.73
16 -12 -2 76.69 11.21
16 12 -2 101.52 10.11
16 12 -2 75.41 9.07
16 -12 -2 97.07 9.46
16 12 -2 82.2 9.02
-16 12 -2 71.18 9.59
16 -12 -2 104.12 10.93
-16 12 -2 70.1 9.58
-16 12 0 726.4 39.89
16 -12 0 567.03 40.84
-16 -12 0 801.75 46.64
-16 -12 0 751.79 48.71
16 -12 0 616.99 44.26
16 12 0 1167.22 52.9
-16 12 0 994.32 66.04
16 -12 0 593.17 32.5
16 12 0 558.07 23.66
-16 12 0 599.94 37.37
-16 12 0 649.43 36.29
-16 -12 0 599.98 30.69
-16 -12 0 626.3 34.75
-16 12 0 912.28 68.16
16 12 0 607.05 25.95
16 -12 0 682.17 31.43
16 -12 0 398.79 25.57
16 -12 0 668.88 36.05
16 12 0 599.42 25.34
-16 12 0 562.21 26.35
16 12 0 592.15 24.52
16 -12 0 603.85 25.33
16 -12 0 611.93 28.93
16 -12 2 77.96 15.2
-16 -12 2 81.57 11.97
16 -12 2 73.65 12.46
-16 12 2 93.09 14.38
-16 -12 2 81.82 13.05
-16 -12 2 82.08 10.76
-16 12 2 122.9 28.28
16 12 2 76.59 9.19
16 12 2 76.95 13.42
-16 12 2 79.46 13.19
16 12 2 77.71 9.66
-16 -12 2 89.27 11.89
16 -12 2 63.19 10.28
16 -12 2 75.06 12.94
16 12 2 81.23 9.12
16 12 2 74.62 8.88
16 -12 2 72.2 10.21
-16 -12 4 97.97 12.12
-16 -12 4 105.09 13.79
16 12 4 111.35 14.29
16 12 4 127.17 13.36
16 -12 4 106.3 14.4
16 12 4 97.43 12.19
-16 12 4 97.33 12.14
-16 12 4 94.94 13.83
-16 -12 4 138.29 11.34
-16 -12 4 111.35 9.75
16 -12 4 87.05 13.23
16 -12 4 106.26 12.47
-16 -12 4 137.15 13.69
-16 -12 6 5.54 2.41
-16 -12 6 6.1 2.22
16 -12 6 7 4.23
-16 -12 6 9.19 3
16 12 6 7.28 2.86
-16 -12 6 6.4 2.53
-16 12 6 7.3 2.37
16 12 6 6.78 2.69
-16 14 -6 39.17 5.26
-16 -14 -6 38.48 4.84
16 -14 -6 33.93 4.89
16 14 -6 37.02 4.54
16 14 -6 40.7 3.84
16 -14 -6 40.05 4.63
16 14 -6 30.58 3.99
16 -14 -6 33.48 4.24
-16 14 -6 37.22 4.78
16 -14 -4 17.81 4.01
-16 14 -4 17.1 4.45
-16 14 -4 18.1 4.71
16 14 -4 13.27 3.51
16 14 -4 13.51 3.78
16 -14 -4 17.47 4.24
-16 14 -4 12.74 3.92
-16 -14 -4 14.06 3.86
16 14 -4 13.18 5.54
-16 -14 -4 16.52 4.55
16 14 -4 14.95 3.75
-16 -14 -4 14.76 4.22
16 -14 -4 13.39 4.45
-16 14 -4 25.37 7.64
-16 -14 -4 20.15 7.67
-16 14 -2 264.26 24.48
16 -14 -2 245.68 26.26
-16 -14 -2 267.24 28.75
-16 -14 -2 242.12 28.45
16 -14 -2 268.6 28.74
16 -14 -2 217.38 19.85
-16 -14 -2 218.56 18.11
16 14 -2 218.16 13.76
-16 14 -2 214.06 19.89
-16 -14 -2 210.01 18.02
-16 -14 -2 235.28 18.19
16 14 -2 225.86 21.13
16 14 -2 228.15 15.19
-16 -14 -2 200.69 18.41
16 -14 -2 195.27 17.62
16 14 -2 240.56 15.8
16 14 -2 202.67 14.8
-16 14 -2 186.93 15.5
16 14 -2 217.36 15.18
-16 14 -2 219.71 16.19
16 -14 -2 214.83 15.73
16 -14 -2 242.33 16.7
16 -14 0 26.98 9.11
16 -14 0 26.26 9.38
-16 14 0 31.3 7.76
16 -14 0 33.85 8.25
-16 -14 0 39.9 8.86
-16 14 0 27.3 8.45
-16 14 0 28.14 8.05
-16 -14 0 37.44 7.99
16 14 0 30.93 6.04
-16 -14 0 34.96 8.37
16 14 0 31.92 9.53
-16 14 0 51.42 17.73
16 -14 0 27.8 7.7
-16 -14 0 22.5 6.67
16 -14 0 27.17 6.17
16 -14 0 29.02 6.45
16 -14 0 33.27 5.85
16 14 0 28.55 5.62
16 14 0 31.47 5.65
-16 14 0 24.5 5.19
16 -14 2 241.38 26.8
-16 -14 2 216.1 19.46
16 -14 2 218.8 20.44
-16 14 2 202.85 20.77
16 14 2 221.47 22.77
-16 -14 2 194.67 19.84
-16 -14 2 229.71 17.28
-16 14 2 207.84 21.24
-16 -14 2 225.12 18.89
16 14 2 208.21 15.82
16 -14 2 160.38 16.2
16 -14 2 178.35 19.6
16 14 2 206.65 14.82
16 14 2 205.17 14.48
16 -14 2 194.38 17.03
16 14 4 12.89 4.38
-16 14 4 13.54 3.97
-16 14 4 20.14 5.69
16 -14 4 14.04 5.44
16 -14 4 15.29 4.59
-16 -14 4 19.81 4.93
16 -14 4 9.69 4.17
-16 -14 4 16.05 4.37
-16 -14 4 17.35 5.83
16 -14 6 37.5 5.93
-16 -14 6 51.59 6.28
-16 -14 6 29.68 4.83
16 14 6 33.7 4.94
-16 14 6 55.04 5.73
-16 -14 6 35.27 5.24
16 -14 6 32.01 5.9
16 14 6 28.6 5.34
16 16 -4 137.01 10.57
16 -16 -4 124.4 9.92
-16 16 -4 99.77 11.36
-16 16 -4 92.63 9.52
-16 -16 -4 109.34 9.92
16 -16 -4 90.26 9.63
-16 -16 -4 102.47 8.47
16 16 -4 109.1 8.68
-16 -16 -4 102.42 9.06
16 -16 -4 117.7 7.85
16 16 -4 102.37 8.01
-16 16 -4 107.19 9.31
-16 16 -4 104.78 8.97
16 16 -4 93.31 7.98
16 -16 -4 104.97 8.99
16 -16 -2 42.58 8.02
-16 -16 -2 42.2 7.13
-16 16 -2 33.95 8.22
-16 16 -2 45.73 8.91
-16 -16 -2 55.11 8.09
16 16 -2 35.44 7.06
16 16 -2 45.9 6.09
-16 -16 -2 42.42 7.65
16 -16 -2 46.55 7.82
16 16 -2 46.19 6.38
-16 -16 -2 40.33 7.09
16 16 -2 42.59 6.23
-16 16 -2 52.24 7.06
16 16 -2 45.16 6.38
16 -16 -2 50.81 7.02
16 -16 -2 38.3 6.12
16 -16 0 5.23 5.46
16 -16 0 -6.75 4.68
-16 16 0 3.24 3.37
16 -16 0 -3.61 3.79
-16 -16 0 0.14 1.63
16 16 0 -0.73 3.66
-16 -16 0 -0.22 1.15
-16 16 0 -0.96 1.52
-16 16 0 2.47 2.22
16 -16 0 0.76 1.39
-16 -16 0 -0.17 2.44
16 16 0 1.13 1.15
16 -16 0 -0.69 2.56
16 16 0 -0.1 1.3
-16 -16 0 -0.68 1.18
16 16 0 0.92 1.32
16 -16 2 54.33 8.31
-16 -16 2 47.61 8.89
16 -16 2 48.42 8.9
-16 16 2 47.4 9.47
-16 -16 2 54.82 9.43
-16 -16 2 57.44 7.43
16 16 2 37.97 8.68
16 16 2 37.81 6.99
-16 16 2 34.65 7.33
-16 16 2 41.8 8.71
16 -16 2 37.91 8.24
16 -16 2 28.08 6.26
-16 -16 2 46.67 7.98
16 16 2 42.38 6.73
16 16 2 41.8 6.19
16 -16 2 40.96 6.88
-16 -16 4 108.74 11.96
-16 -16 4 111.8 10.01
16 -16 4 84.19 9.4
16 -16 4 82.94 11.08
-16 -16 4 146.38 10.19
-16 -16 4 136.23 10.95
16 16 4 105.82 10.43
16 16 4 97.45 9.85
-16 16 4 108.03 10.7
-16 -18 -4 46.05 5.32
-16 18 -4 40.19 5.3
16 18 -4 47.7 4.29
16 18 -4 49.65 4.38
-16 18 -2 21.98 4.55
-16 -18 -2 22.62 4.83
-16 -18 -2 20.73 3.98
16 -18 -2 14.37 4.58
16 18 -2 37.56 10.22
-16 18 -2 18.65 4.57
-16 18 -2 22.55 4.98
16 18 -2 23.52 3.45
-16 -18 -2 19.6 4.15
16 18 -2 16.91 3.53
-16 -18 -2 20.73 4.29
16 -18 -2 24.79 3.84
16 18 -2 21.7 3.73
16 18 -2 24.08 4.05
16 -18 -2 32.42 4.4
-16 -18 0 23.22 5.36
16 -18 0 24.58 6.02
-16 -18 0 39.59 6.36
-16 18 0 29.89 6.39
-16 -18 0 33.34 5.65
-16 18 0 19.77 5.1
16 -18 0 28.01 6.06
-16 -18 0 27.36 5.86
16 18 0 24.93 4.77
-16 -18 0 29.07 5.26
16 18 0 26.27 4.27
16 18 0 27.7 4.34
16 -18 0 29.9 5.44
16 -18 2 16.5 4.46
-16 -18 2 22.54 4.99
-16 18 2 21.9 5.06
-16 -18 2 23.67 5.46
16 18 2 18.85 4.14
-16 18 2 20.04 4.6
-16 18 2 23.05 5.05
16 -18 2 14.81 4.7
-16 -18 2 25.49 4.73
16 18 2 24.82 4.39
16 -18 2 22.37 4.54
-16 -18 4 61.28 6.85
-16 18 4 56.36 5.57
16 20 0 1.03 0.78
16 20 0 1.7 0.94
-16 20 0 -1.97 1.06
16 -20 0 -1.09 1.61
-16 -20 0 -0.77 1.14
-16 20 0 0.91 1.36
17 1 -9 53.71 4.06
17 -1 -9 44.39 3.87
17 -1 -7 34.99 5.62
17 1 -7 37.84 5.61
17 -1 -7 53.14 9.68
17 -1 -7 43.56 6.46
17 1 -7 36.5 5.65
17 1 -7 44.7 9.04
[truncated: 9,222,464 more chars]
